# Supplementary material for: Hydrogen bonding in the crystal structure of the molecular salt of pyrazole–pyrazolium picrate
Source: Acta Crystallogr E Crystallogr Commun. 2016 May 27;72(Pt 6):861–3. doi: 10.1107/S2056989016008215 (PMC4908572; doi:10.1107/S2056989016008215)
Supplement: Supplementary file 1 [file e-72-00861-sup1.cif]

##############################################################################
#                                                                            #
# This CIF contains the data in a paper accepted for publication in          #
# Acta Crystallographica Section E. It conforms to the requirements of       #
# Notes for Authors for Acta Crystallographica Section E, and has been       #
# peer reviewed under the auspices of the IUCr Commission on Journals.       #
#                                                                            #
# Full details of the Crystallographic Information File format               #
# are given in the paper "The Crystallographic Information File (CIF):       #
# a New Standard Archive File for Crystallography" by S. R. Hall, F. H.      #
# Allen and I. D. Brown [Acta Cryst. (1991), A47, 655-685].                  #
#                                                                            #
# The current version of the core CIF dictionary is obtainable from          #
# ftp://ftp.iucr.org/pub/cif_core.dic.                                       #
#                                                                            #
# Software is freely available for graphical display of the structure(s)     #
# in this CIF. For information consult the CIF software page                 #
# http://www.iucr.org/resources/cif/software.                                #
#                                                                            #
# This file may be used for bona fide research purposes within the           #
# scientific community so long as proper attribution is given to the journal # 
# article from which it was obtained.                                        #
#                                                                            #
##############################################################################
data_global
_audit_creation_method     'form.cif (version 2.0)'
_journal_data_validation_number     ?
_journal_date_recd_electronic     2016-04-11
_journal_date_accepted     2016-05-19
_journal_name_full     'Acta Crystallographica, Section E'
_journal_year     2016
_journal_volume     72
_journal_issue      6
_journal_page_first     861
_journal_page_last     863
_journal_paper_category     GO
_journal_paper_doi     10.1107/S2056989016008215
_journal_coeditor_code     LH5810
loop_
    _publ_contact_author_name
    'Dr. Xu, Xing-man'
_publ_contact_author_address
;
College of Chemistry
Central China Normal University
Wuhan  430079
People's Republic of China
;
_publ_contact_author_email     'xingman_xu@126.com'
_publ_contact_author_fax     ?
_publ_contact_author_phone     ?
_publ_section_title
;
Hydrogen bonding in the crystal structure in the organic salt of
pyrazole--pyrazolium picrate
;
_publ_section_title_footnote     .
loop_
    _publ_author_name
    _publ_author_footnote
    _publ_author_address
    'Su, Ping' .
;
College of Chemistry
Central China Normal University
Wuhan 430079, People's Republic of China
;
    'Song, Xue-gang' .
;
College of Chemistry
Central China Normal University
Wuhan 430079, People's Republic of China
;
    'Sun, Ren-qiang' .
;
College of Chemistry
Central China Normal University
Wuhan 430079, People's Republic of China
;
    'Xu, Xing-man' .
;
College of Chemistry
Central China Normal University
Wuhan 430079, People's Republic of China
;
_publ_section_synopsis
;
A 2:1 organic salt formed from pyrazole and picric acid was obtained from
methanol solution. In the crystal, N---H...O hydrogen bonds give rise to a
hydrogen-bonded chain   along  [100]. Adjacent [100] chains are linked by a
weak C---H...O interaction.
;
data_I
_audit_creation_method     'SHELXL-2014/7'
_database_code_depnum_ccdc_archive     'CCDC 1480969'
_chemical_name_systematic
;
1<i>H</i>-Pyrazol-2-ium 2,4,6-trinitrophenolate 1<i>H</i>-pyrazole
;
_chemical_name_common     ?
_chemical_formula_moiety     'C3 H4.48 N2 0.5+, C3 H4.52 N2 0.5+, C6 H2 N3 O7 -'
_chemical_formula_sum     'C12 H11 N7 O7'
_chemical_formula_iupac     'C3 H5 N2 +, C6 H2 N3 O7 -, C3 H4 N2'
_chemical_formula_weight     365.28
_chemical_melting_point     ?
_shelx_space_group_comment
;
The symmetry employed for this shelxl refinement is uniquely defined
by the following loop, which should always be used as a source of
symmetry information in preference to the above space-group names.
They are only intended as comments.
;
_space_group_crystal_system     monoclinic
_space_group_name_H-M_alt     'P 21/c'
_space_group_name_Hall     '-P 2ybc'
loop_
    _space_group_symop_operation_xyz
    'x, y, z'
    '-x, y+1/2, -z+1/2'
    '-x, -y, -z'
    'x, -y-1/2, z-1/2'
_cell_length_a     4.2447(14)
_cell_length_b     16.950(5)
_cell_length_c     21.839(7)
_cell_angle_alpha     90
_cell_angle_beta     92.029(6)
_cell_angle_gamma     90
_cell_volume     1570.3(9)
_cell_formula_units_Z     4
_cell_measurement_reflns_used     1735
_cell_measurement_theta_min     2.40
_cell_measurement_theta_max     20.45
_cell_measurement_temperature     298(2)
_exptl_crystal_description     needle
_exptl_crystal_colour     yellow
_exptl_crystal_size_max     0.450
_exptl_crystal_size_mid     0.060
_exptl_crystal_size_min     0.040
_exptl_crystal_density_diffrn     1.545
_exptl_crystal_density_meas     ?
_exptl_crystal_density_method     ?
_exptl_crystal_F_000     752
_exptl_absorpt_coefficient_mu     0.130
_exptl_absorpt_correction_type     multi-scan
_exptl_absorpt_process_details
;
(SADABS; Sheldrick, 1996)
;
_shelx_estimated_absorpt_T_min     0.944
_shelx_estimated_absorpt_T_max     0.995
_exptl_absorpt_correction_T_min     0.736
_exptl_absorpt_correction_T_max     0.875
_diffrn_ambient_temperature     298(2)
_diffrn_radiation_type     MoK\a
_diffrn_radiation_wavelength     0.71073
_diffrn_measurement_device_type     'Bruker SMART CCD'
_diffrn_measurement_method     '\f and \w scans'
_diffrn_detector_area_resol_mean     ?
_diffrn_reflns_number     12038
_diffrn_reflns_av_R_equivalents     0.0501
_diffrn_reflns_theta_min     1.521
_diffrn_reflns_theta_max     25.997
_diffrn_reflns_theta_full     25.242
_diffrn_measured_fraction_theta_max     0.997
_diffrn_measured_fraction_theta_full     0.996
_diffrn_reflns_limit_h_min     -5
_diffrn_reflns_limit_h_max     5
_diffrn_reflns_limit_k_min     -20
_diffrn_reflns_limit_k_max     20
_diffrn_reflns_limit_l_min     -26
_diffrn_reflns_limit_l_max     24
_refine_special_details     ?
_reflns_number_total     3086
_reflns_number_gt     1787
_reflns_threshold_expression     'I > 2\s(I)'
_refine_ls_structure_factor_coef     Fsqd
_refine_ls_matrix_type     full
_refine_ls_R_factor_all     0.1087
_refine_ls_R_factor_gt     0.0565
_refine_ls_wR_factor_gt     0.1314
_refine_ls_wR_factor_ref     0.1574
_refine_ls_goodness_of_fit_ref     0.982
_refine_ls_restrained_S_all     0.981
_refine_ls_number_reflns     3086
_refine_ls_number_parameters     248
_refine_ls_number_restraints     4
_refine_ls_hydrogen_treatment     mixed
_refine_ls_weighting_scheme     calc
_refine_ls_weighting_details
              'w=1/[\s^2^(Fo^2^)+(0.0698P)^2^+0.3803P] where P=(Fo^2^+2Fc^2^)/3'
_atom_sites_solution_hydrogens     ?
_atom_sites_solution_primary     ?
_atom_sites_solution_secondary     ?
_refine_ls_shift/su_max     0.000
_refine_ls_shift/su_mean     0.000
_refine_diff_density_max     0.179
_refine_diff_density_min     -0.159
_refine_ls_extinction_method     none
_refine_ls_extinction_coef     .
loop_
    _atom_type_symbol
    _atom_type_description
    _atom_type_scat_dispersion_real
    _atom_type_scat_dispersion_imag
    _atom_type_scat_source
    'C' 'C' 0.0033 0.0016
                         'International Tables Vol C Tables 4.2.6.8 and 6.1.1.4'
    'H' 'H' 0.0000 0.0000
                         'International Tables Vol C Tables 4.2.6.8 and 6.1.1.4'
    'N' 'N' 0.0061 0.0033
                         'International Tables Vol C Tables 4.2.6.8 and 6.1.1.4'
    'O' 'O' 0.0106 0.0060
                         'International Tables Vol C Tables 4.2.6.8 and 6.1.1.4'
_computing_data_collection
;
SMART (Bruker, 2001)
;
_computing_cell_refinement
;
SAINT (Bruker, 2001)
;
_computing_data_reduction
;
SAINT (Bruker, 2001)
;
_computing_structure_solution
;
SHELXS (Sheldrick, 2008)
;
_computing_structure_refinement
;
SHELXL2014 (Sheldrick, 2015)
;
_computing_molecular_graphics
;
SHELXTL (Sheldrick, 2008) and DIAMOND (Brandenburg, 2006)
;
_computing_publication_material
;
SHELXTL (Sheldrick, 2008)
;
loop_
    _atom_site_type_symbol
    _atom_site_label
    _atom_site_fract_x
    _atom_site_fract_y
    _atom_site_fract_z
    _atom_site_U_iso_or_equiv
    _atom_site_adp_type
    _atom_site_calc_flag
    _atom_site_occupancy
    _atom_site_disorder_assembly
    _atom_site_disorder_group
    C C1 0.2577(7) 0.78567(15) 0.50270(13) 0.0502(7) Uani d 1 . .
    C C2 0.0904(7) 0.85715(15) 0.51570(12) 0.0478(7) Uani d 1 . .
    C C3 0.0496(7) 0.88621(16) 0.57336(13) 0.0565(8) Uani d 1 . .
    H H3 -0.0667 0.9320 0.5789 0.068 Uiso calc 1 . .
    C C4 0.1825(8) 0.84691(17) 0.62309(13) 0.0577(8) Uani d 1 . .
    C C5 0.3503(7) 0.77808(17) 0.61557(13) 0.0573(8) Uani d 1 . .
    H H5 0.4423 0.7525 0.6494 0.069 Uiso calc 1 . .
    C C6 0.3802(7) 0.74780(15) 0.55807(13) 0.0506(7) Uani d 1 . .
    C C7 0.7321(8) 0.56590(19) 0.33757(15) 0.0683(9) Uani d 1 . .
    H H7 0.5902 0.5601 0.3045 0.082 Uiso calc 1 . .
    C C8 0.8600(8) 0.50504(18) 0.37140(16) 0.0689(9) Uani d 1 . .
    H H8 0.8229 0.4514 0.3660 0.083 Uiso calc 1 . .
    C C9 1.0517(8) 0.53966(19) 0.41426(15) 0.0679(9) Uani d 1 . .
    H H9 1.1731 0.5137 0.4443 0.082 Uiso calc 1 . .
    C C10 0.8031(8) 0.80992(19) 0.26399(14) 0.0675(9) Uani d 1 . .
    H H10 0.9374 0.7862 0.2367 0.081 Uiso calc 1 . .
    C C11 0.6789(9) 0.88402(19) 0.25746(15) 0.0698(9) Uani d 1 . .
    H H11 0.7114 0.9197 0.2260 0.084 Uiso calc 1 . .
    C C12 0.4981(8) 0.89415(18) 0.30687(15) 0.0648(9) Uani d 1 . .
    H H12 0.3809 0.9388 0.3157 0.078 Uiso calc 1 . .
    N N1 -0.0457(6) 0.90430(13) 0.46540(12) 0.0532(6) Uani d 1 . .
    N N2 0.1422(9) 0.87879(19) 0.68408(13) 0.0815(9) Uani d 1 . .
    N N3 0.5497(7) 0.67352(16) 0.55396(14) 0.0645(7) Uani d 1 . .
    N N4 0.8395(7) 0.63381(15) 0.35881(12) 0.0613(7) Uani d 1 . .
    H H4A 0.808(16) 0.6815(15) 0.346(3) 0.074 Uiso d 0.48(5) A 2
    N N5 1.0360(7) 0.61758(14) 0.40591(12) 0.0617(7) Uani d 1 . .
    H H5A 1.133(7) 0.6554(14) 0.4254(13) 0.074 Uiso d 1 . .
    N N6 0.7043(7) 0.77681(14) 0.31469(12) 0.0600(7) Uani d 1 . .
    H H6A 0.761(15) 0.7321(19) 0.330(3) 0.072 Uiso d 0.52(5) A 1
    N N7 0.5183(6) 0.82915(14) 0.34019(11) 0.0553(6) Uani d 1 . .
    H H7A 0.434(7) 0.8196(18) 0.3747(8) 0.066 Uiso d 1 . .
    O O1 0.2919(6) 0.75921(11) 0.44959(9) 0.0668(6) Uani d 1 . .
    O O2 0.0820(5) 0.90477(13) 0.41655(9) 0.0709(7) Uani d 1 . .
    O O3 -0.2780(5) 0.94352(13) 0.47569(11) 0.0756(7) Uani d 1 . .
    O O4 -0.0220(9) 0.93651(17) 0.68985(11) 0.1281(13) Uani d 1 . .
    O O5 0.2766(8) 0.84518(17) 0.72727(12) 0.1047(10) Uani d 1 . .
    O O6 0.4897(7) 0.62868(15) 0.51168(12) 0.0976(9) Uani d 1 . .
    O O7 0.7405(7) 0.65737(15) 0.59511(13) 0.0968(9) Uani d 1 . .
loop_
    _atom_site_aniso_label
    _atom_site_aniso_U_11
    _atom_site_aniso_U_22
    _atom_site_aniso_U_33
    _atom_site_aniso_U_12
    _atom_site_aniso_U_13
    _atom_site_aniso_U_23
    C1 0.0571(19) 0.0411(15) 0.0529(18) -0.0044(13) 0.0093(14) 0.0021(13)
    C2 0.0536(18) 0.0405(14) 0.0496(17) -0.0054(13) 0.0070(14) 0.0018(12)
    C3 0.069(2) 0.0407(15) 0.0609(19) -0.0060(14) 0.0160(16) 0.0012(14)
    C4 0.083(2) 0.0481(17) 0.0431(17) -0.0152(16) 0.0113(16) -0.0028(13)
    C5 0.067(2) 0.0531(17) 0.0517(18) -0.0163(15) 0.0001(15) 0.0063(14)
    C6 0.0516(18) 0.0417(15) 0.0586(19) -0.0056(13) 0.0047(14) 0.0059(13)
    C7 0.081(2) 0.0542(19) 0.070(2) 0.0002(17) 0.0032(18) 0.0008(16)
    C8 0.082(2) 0.0443(17) 0.081(2) 0.0001(17) 0.011(2) 0.0028(17)
    C9 0.079(2) 0.0543(19) 0.072(2) 0.0136(17) 0.0130(19) 0.0148(16)
    C10 0.082(2) 0.064(2) 0.057(2) 0.0059(18) 0.0108(17) -0.0026(16)
    C11 0.084(2) 0.062(2) 0.064(2) 0.0043(18) 0.0063(18) 0.0165(16)
    C12 0.071(2) 0.0494(17) 0.074(2) 0.0102(15) 0.0029(18) 0.0093(16)
    N1 0.0543(16) 0.0428(13) 0.0625(17) -0.0019(12) 0.0015(13) -0.0003(12)
    N2 0.136(3) 0.0584(18) 0.0513(18) -0.0198(18) 0.0169(18) -0.0022(15)
    N3 0.0695(19) 0.0586(16) 0.0659(18) 0.0079(14) 0.0087(15) 0.0137(15)
    N4 0.080(2) 0.0445(15) 0.0593(17) 0.0116(14) 0.0079(15) 0.0077(13)
    N5 0.075(2) 0.0482(16) 0.0624(18) 0.0046(13) 0.0103(15) -0.0023(13)
    N6 0.0765(19) 0.0439(14) 0.0593(17) 0.0071(13) -0.0008(14) 0.0020(13)
    N7 0.0655(17) 0.0490(14) 0.0513(15) 0.0082(12) 0.0033(12) 0.0009(12)
    O1 0.1065(18) 0.0453(11) 0.0493(13) 0.0069(11) 0.0120(12) 0.0007(9)
    O2 0.0857(17) 0.0755(15) 0.0519(14) 0.0201(12) 0.0063(12) 0.0082(11)
    O3 0.0627(15) 0.0675(14) 0.0969(18) 0.0187(12) 0.0090(13) 0.0079(12)
    O4 0.244(4) 0.0713(18) 0.0722(18) 0.027(2) 0.046(2) -0.0084(14)
    O5 0.153(3) 0.106(2) 0.0549(16) -0.0167(19) -0.0024(17) -0.0058(14)
    O6 0.148(3) 0.0690(15) 0.0753(17) 0.0389(16) 0.0009(16) -0.0061(14)
    O7 0.095(2) 0.0828(18) 0.111(2) 0.0201(15) -0.0245(17) 0.0184(15)
_geom_special_details
;
 All esds (except the esd in the dihedral angle between two l.s. planes)
 are estimated using the full covariance matrix.  The cell esds are taken
 into account individually in the estimation of esds in distances, angles
 and torsion angles; correlations between esds in cell parameters are only
 used when they are defined by crystal symmetry.  An approximate (isotropic)
 treatment of cell esds is used for estimating esds involving l.s. planes.
;
loop_
    _geom_bond_atom_site_label_1
    _geom_bond_atom_site_label_2
    _geom_bond_site_symmetry_2
    _geom_bond_distance
    _geom_bond_publ_flag
    C1 O1 . 1.257(3) ?
    C1 C2 . 1.438(4) ?
    C1 C6 . 1.449(4) ?
    C2 C3 . 1.369(4) ?
    C2 N1 . 1.461(4) ?
    C3 C4 . 1.378(4) ?
    C3 H3 . 0.9300 ?
    C4 C5 . 1.380(4) ?
    C4 N2 . 1.453(4) ?
    C5 C6 . 1.367(4) ?
    C5 H5 . 0.9300 ?
    C6 N3 . 1.454(4) ?
    C7 N4 . 1.316(4) ?
    C7 C8 . 1.370(4) ?
    C7 H7 . 0.9300 ?
    C8 C9 . 1.352(5) ?
    C8 H8 . 0.9300 ?
    C9 N5 . 1.335(4) ?
    C9 H9 . 0.9300 ?
    C10 N6 . 1.323(4) ?
    C10 C11 . 1.368(4) ?
    C10 H10 . 0.9300 ?
    C11 C12 . 1.357(4) ?
    C11 H11 . 0.9300 ?
    C12 N7 . 1.321(4) ?
    C12 H12 . 0.9300 ?
    N1 O2 . 1.214(3) ?
    N1 O3 . 1.216(3) ?
    N2 O4 . 1.210(4) ?
    N2 O5 . 1.225(4) ?
    N3 O6 . 1.216(3) ?
    N3 O7 . 1.219(3) ?
    N4 N5 . 1.330(4) ?
    N4 H4A . 0.862(10) ?
    N5 H5A . 0.865(10) ?
    N6 N7 . 1.323(3) ?
    N6 H6A . 0.861(10) ?
    N7 H7A . 0.861(10) ?
loop_
    _geom_angle_atom_site_label_1
    _geom_angle_atom_site_label_2
    _geom_angle_atom_site_label_3
    _geom_angle_site_symmetry_1
    _geom_angle_site_symmetry_3
    _geom_angle
    _geom_angle_publ_flag
    O1 C1 C2 . . 123.9(3) ?
    O1 C1 C6 . . 124.2(3) ?
    C2 C1 C6 . . 111.9(2) ?
    C3 C2 C1 . . 124.4(3) ?
    C3 C2 N1 . . 115.8(2) ?
    C1 C2 N1 . . 119.8(2) ?
    C2 C3 C4 . . 119.3(3) ?
    C2 C3 H3 . . 120.3 ?
    C4 C3 H3 . . 120.3 ?
    C3 C4 C5 . . 120.9(3) ?
    C3 C4 N2 . . 119.0(3) ?
    C5 C4 N2 . . 120.1(3) ?
    C6 C5 C4 . . 119.5(3) ?
    C6 C5 H5 . . 120.3 ?
    C4 C5 H5 . . 120.3 ?
    C5 C6 C1 . . 123.9(3) ?
    C5 C6 N3 . . 116.4(3) ?
    C1 C6 N3 . . 119.7(3) ?
    N4 C7 C8 . . 110.1(3) ?
    N4 C7 H7 . . 125.0 ?
    C8 C7 H7 . . 125.0 ?
    C9 C8 C7 . . 105.3(3) ?
    C9 C8 H8 . . 127.3 ?
    C7 C8 H8 . . 127.3 ?
    N5 C9 C8 . . 108.0(3) ?
    N5 C9 H9 . . 126.0 ?
    C8 C9 H9 . . 126.0 ?
    N6 C10 C11 . . 110.2(3) ?
    N6 C10 H10 . . 124.9 ?
    C11 C10 H10 . . 124.9 ?
    C12 C11 C10 . . 105.1(3) ?
    C12 C11 H11 . . 127.5 ?
    C10 C11 H11 . . 127.5 ?
    N7 C12 C11 . . 107.7(3) ?
    N7 C12 H12 . . 126.1 ?
    C11 C12 H12 . . 126.1 ?
    O2 N1 O3 . . 123.3(3) ?
    O2 N1 C2 . . 119.2(2) ?
    O3 N1 C2 . . 117.5(3) ?
    O4 N2 O5 . . 123.3(3) ?
    O4 N2 C4 . . 118.9(3) ?
    O5 N2 C4 . . 117.8(3) ?
    O6 N3 O7 . . 122.3(3) ?
    O6 N3 C6 . . 119.8(3) ?
    O7 N3 C6 . . 117.8(3) ?
    C7 N4 N5 . . 106.9(3) ?
    C7 N4 H4A . . 131(5) ?
    N5 N4 H4A . . 122(5) ?
    N4 N5 C9 . . 109.7(3) ?
    N4 N5 H5A . . 120(2) ?
    C9 N5 H5A . . 130(2) ?
    C10 N6 N7 . . 106.2(2) ?
    C10 N6 H6A . . 127(4) ?
    N7 N6 H6A . . 126(4) ?
    C12 N7 N6 . . 110.8(3) ?
    C12 N7 H7A . . 128(2) ?
    N6 N7 H7A . . 121(2) ?
loop_
    _geom_torsion_atom_site_label_1
    _geom_torsion_atom_site_label_2
    _geom_torsion_atom_site_label_3
    _geom_torsion_atom_site_label_4
    _geom_torsion_site_symmetry_1
    _geom_torsion_site_symmetry_2
    _geom_torsion_site_symmetry_3
    _geom_torsion_site_symmetry_4
    _geom_torsion
    _geom_torsion_publ_flag
    O1 C1 C2 C3 . . . . 179.5(3) ?
    C6 C1 C2 C3 . . . . -0.3(4) ?
    O1 C1 C2 N1 . . . . -1.3(4) ?
    C6 C1 C2 N1 . . . . 179.0(2) ?
    C1 C2 C3 C4 . . . . 2.0(4) ?
    N1 C2 C3 C4 . . . . -177.3(2) ?
    C2 C3 C4 C5 . . . . -1.3(4) ?
    C2 C3 C4 N2 . . . . 179.1(3) ?
    C3 C4 C5 C6 . . . . -1.1(4) ?
    N2 C4 C5 C6 . . . . 178.5(3) ?
    C4 C5 C6 C1 . . . . 3.1(4) ?
    C4 C5 C6 N3 . . . . -177.7(3) ?
    O1 C1 C6 C5 . . . . 178.0(3) ?
    C2 C1 C6 C5 . . . . -2.3(4) ?
    O1 C1 C6 N3 . . . . -1.3(4) ?
    C2 C1 C6 N3 . . . . 178.5(2) ?
    N4 C7 C8 C9 . . . . -0.2(4) ?
    C7 C8 C9 N5 . . . . 0.1(4) ?
    N6 C10 C11 C12 . . . . -0.2(4) ?
    C10 C11 C12 N7 . . . . 0.2(4) ?
    C3 C2 N1 O2 . . . . 148.3(3) ?
    C1 C2 N1 O2 . . . . -31.0(4) ?
    C3 C2 N1 O3 . . . . -29.2(4) ?
    C1 C2 N1 O3 . . . . 151.5(3) ?
    C3 C4 N2 O4 . . . . 4.1(5) ?
    C5 C4 N2 O4 . . . . -175.5(3) ?
    C3 C4 N2 O5 . . . . -176.2(3) ?
    C5 C4 N2 O5 . . . . 4.2(5) ?
    C5 C6 N3 O6 . . . . 152.3(3) ?
    C1 C6 N3 O6 . . . . -28.5(4) ?
    C5 C6 N3 O7 . . . . -24.9(4) ?
    C1 C6 N3 O7 . . . . 154.4(3) ?
    C8 C7 N4 N5 . . . . 0.1(4) ?
    C7 N4 N5 C9 . . . . -0.1(3) ?
    C8 C9 N5 N4 . . . . 0.0(4) ?
    C11 C10 N6 N7 . . . . 0.2(4) ?
    C11 C12 N7 N6 . . . . -0.1(4) ?
    C10 N6 N7 C12 . . . . -0.1(4) ?
loop_
    _geom_hbond_atom_site_label_D
    _geom_hbond_atom_site_label_H
    _geom_hbond_atom_site_label_A
    _geom_hbond_site_symmetry_A
    _geom_hbond_distance_DH
    _geom_hbond_distance_HA
    _geom_hbond_distance_DA
    _geom_hbond_angle_DHA
    _geom_hbond_publ_flag
    N4 H4A N6 . 0.862(10) 1.805(14) 2.663(3) 173(7) y
    N5 H5A O1 1_655 0.865(10) 1.952(14) 2.789(3) 163(3) y
    N5 H5A O6 1_655 0.865(10) 2.42(3) 2.961(4) 121(3) y
    N6 H6A N4 . 0.861(10) 1.806(13) 2.663(3) 174(7) y
    N7 H7A O1 . 0.861(10) 2.038(15) 2.864(3) 160(3) y
    N7 H7A O2 . 0.861(10) 2.29(3) 2.841(3) 122(3) y
    C12 H12 O4 3_576 0.93 2.61 3.512(5) 165.2 y
_shelx_hkl_file
;
  -2   0   0   56.24    6.68
  -2   0   0    6.18    2.43
  -3   0   0   10.94    4.89
  -3   0   0   -5.15    3.13
  -3   0   0   -0.59    2.26
  -4   0   0   32.94    8.03
  -4   0   0    0.60    3.91
  -4   0   0    0.06    5.49
   0   1   0   -3.39    0.26
   0  -1   0   -3.17    0.21
  -1  -1   0  306.58   11.33
  -1   1   0  285.35   10.05
  -1  -1   0  292.96   11.01
  -1   1   0  294.14   11.32
  -2   1   0   25.86    4.42
  -2   1   0   20.22    4.57
  -2  -1   0   23.07    4.76
  -2  -1   0   32.62    5.23
  -2   1   0   15.27    4.31
  -3  -1   0   87.11   10.04
  -3   1   0   93.50   10.44
  -3   1   0   74.57    8.56
  -3  -1   0  111.54   10.90
  -3   1   0   92.48   10.78
  -4  -1   0   15.67    6.76
   4  -1   0   24.41    7.76
  -4  -1   0   19.56    6.56
  -4  -1   0   21.59    7.59
  -4   1   0   18.07    6.19
  -4   1   0   20.99    7.31
   0  -2   0 2205.68   54.13
   0   2   0 2133.84   55.06
   0  -2   0 2092.14   55.37
  -1   2   0 4632.77  116.37
   1  -2   0 4716.34  121.85
  -1  -2   0 4842.24  119.28
   1   2   0 4658.39  120.84
  -2   2   0  386.81   17.82
  -2   2   0  481.42   16.78
  -2  -2   0  471.73   18.46
   2  -2   0  492.90   19.07
  -2  -2   0  464.93   19.01
  -3  -2   0    2.47    3.48
  -3   2   0   -4.21    2.80
  -3   2   0   -4.57    3.66
   3  -2   0   10.14    4.53
  -3  -2   0    1.51    3.99
  -3  -2   0   -0.03    3.49
  -4  -2   0   -0.24    5.61
  -4   2   0    0.43    5.19
  -4  -2   0   -4.35    3.75
   4   2   0   -4.01    4.88
   4  -2   0   10.88    5.76
   0   3   0   -0.95    0.94
   0  -3   0   -1.86    0.78
   0  -3   0   -0.01    0.79
   1   3   0 1347.15   38.17
   1  -3   0 1334.16   38.26
  -1  -3   0 1324.70   38.53
   1  -3   0 1377.65   34.42
  -1   3   0 1352.84   37.78
   2  -3   0 1165.02   37.27
  -2   3   0 1168.18   33.60
   2   3   0 1187.08   36.81
  -2  -3   0 1156.82   37.58
   3   3   0  172.42   11.63
  -3   3   0  137.47    9.61
  -3  -3   0  143.73   12.78
   3  -3   0  162.37   11.81
  -3  -3   0  143.25   13.19
  -3   3   0  145.21   12.92
   4  -3   0   -3.42    4.66
  -4   3   0    1.99    5.20
   4   3   0   -1.57    5.10
  -4  -3   0   -1.13    5.86
  -4  -3   0    1.86    4.33
  -5  -3   0   -4.71    5.85
   0  -4   0 8866.85  226.22
   0   4   0 9081.45  224.90
   0  -4   0 8961.06  219.67
   1  -4   0 1076.81   32.28
   1   4   0 1107.36   32.23
  -1  -4   0 1099.91   32.29
  -1  -4   0 1074.97   33.00
  -1   4   0 1104.21   31.88
  -2   4   0  978.01   32.94
  -2  -4   0  950.95   33.77
   2   4   0 1033.61   33.06
   2  -4   0 1023.93   33.45
   2  -4   0 1028.77   28.67
  -3  -4   0  115.29   11.88
   3   4   0  122.74   11.59
  -3  -4   0  116.67   12.31
  -3   4   0   79.14   10.17
   3  -4   0   97.92    7.49
   3  -4   0  109.33   11.09
  -4  -4   0    7.62    7.19
   4  -4   0    9.91    5.97
  -4  -4   0   14.59    6.09
  -4   4   0    0.10    5.55
   4   4   0    7.69    5.86
  -5  -4   0    4.15    7.93
   0   5   0    0.16    1.52
   0  -5   0   -2.05    1.06
   0  -5   0   -1.28    1.12
  -1  -5   0    2.33    1.87
   1   5   0    2.58    2.14
   1  -5   0    1.46    1.80
  -1   5   0    2.29    1.96
  -1  -5   0    1.17    2.38
   2  -5   0  303.05   14.80
  -2  -5   0  298.42   15.83
   2   5   0  313.94   14.72
   2  -5   0  305.52   10.62
  -2   5   0  344.87   15.37
  -3  -5   0   29.89    7.25
   3  -5   0   29.31    6.28
  -3  -5   0   26.56    7.07
   3   5   0   20.08    6.22
  -3   5   0   21.62    6.29
  -4  -5   0    8.10    6.56
   4   5   0    9.08    5.94
  -4   5   0   -3.04    5.40
   4  -5   0   19.83    7.08
  -5  -5   0    9.07    7.83
   0  -6   0  533.42   17.39
   0  -6   0  530.52   17.81
   0   6   0  558.18   18.07
  -1  -6   0  186.32    9.55
   1  -6   0  193.12    9.59
  -1   6   0  183.92    9.35
  -1  -6   0  192.54   10.68
   1   6   0  190.63    9.52
  -2  -6   0    0.95    2.43
  -2   6   0   10.36    4.36
   2   6   0    9.31    4.06
   2  -6   0    9.66    1.72
  -2  -6   0   16.80    4.90
   2  -6   0    7.46    3.32
   3  -6   0  436.33   20.83
  -3  -6   0  381.56   20.59
   3   6   0  438.39   20.44
  -3  -6   0  414.14   22.12
  -3   6   0  398.81   21.08
   4   6   0    5.66    5.37
  -4  -6   0    6.09    5.26
   4  -6   0    3.86    5.33
  -4   6   0   -2.16    5.20
  -5  -6   0   -0.83    6.74
   5   6   0    1.28    7.13
   0   7   0    2.40    2.16
   0  -7   0    0.27    1.65
   0  -7   0    1.38    1.84
   1   7   0  725.97   25.30
  -1   7   0  795.38   25.58
   1  -7   0  741.97   25.21
  -1  -7   0  803.45   25.90
  -1  -7   0  771.48   26.93
   2  -7   0   27.78    5.30
  -2  -7   0   11.22    4.11
   2   7   0   17.25    4.77
  -2   7   0   14.75    4.81
  -2  -7   0    9.57    4.06
   3  -7   0   14.81    5.09
  -3  -7   0    7.93    4.63
  -3   7   0   34.24    7.93
   3   7   0   33.39    7.42
  -3  -7   0   22.00    6.64
  -4   7   0    2.17    5.63
   4  -7   0   16.40    6.54
  -4  -7   0    4.51    6.34
   4   7   0   -0.44    5.73
  -5  -7   0   10.24    8.34
   5   7   0    6.43    7.71
   0  -8   0 1068.76   32.52
   0  -8   0 1044.50   31.54
   0   8   0 1053.69   32.54
  -1  -8   0   67.98    7.77
   1   8   0   76.61    7.19
   1  -8   0   63.72    6.39
  -1   8   0   59.66    6.58
  -1  -8   0   71.93    6.81
  -2   8   0   53.37    7.89
   2  -8   0   67.54    7.93
   2   8   0   58.84    7.66
  -2  -8   0   62.87    8.06
  -2  -8   0   43.61    7.88
   3   8   0   12.03    5.50
  -3  -8   0    1.58    4.08
  -3   8   0    2.94    4.90
  -3  -8   0    2.60    3.74
   3  -8   0    5.76    4.03
   4   8   0   24.99    8.84
  -4   8   0   -1.47    6.36
   4  -8   0   23.17    7.57
  -4  -8   0    9.21    6.25
  -5  -8   0   -5.29    6.86
   5   8   0   -0.66    8.05
   0  -9   0    1.76    2.23
   0   9   0   -0.34    2.30
   0  -9   0    0.72    1.82
   1  -9   0  429.16   17.03
  -1  -9   0  364.13   17.56
   1   9   0  383.05   16.36
  -1  -9   0  374.12   16.40
  -1   9   0  399.81   16.66
   2  -9   0    2.69    2.67
  -2   9   0   -2.16    3.45
  -2  -9   0    0.87    3.36
   2   9   0    3.97    3.78
  -2  -9   0   -2.28    2.37
  -3   9   0   20.11    7.18
  -3  -9   0    2.83    4.34
  -3  -9   0   32.34    7.83
   3  -9   0   31.93    7.25
   3   9   0   23.11    7.25
   4   9   0    3.51    6.15
  -4  -9   0   -1.67    5.24
   4  -9   0   10.12    6.42
  -5  -9   0   12.02    8.81
   5   9   0   -0.98    8.05
   0 -10   0  375.80   15.85
   0  10   0  370.21   16.02
   0 -10   0  356.00   15.20
   1 -10   0  131.93    9.05
  -1  10   0  148.37    9.72
  -1 -10   0  113.51    8.62
   1  10   0  143.63    9.48
  -1 -10   0  125.42   11.08
   2  10   0  205.71   12.94
   2 -10   0  197.99   12.26
  -2 -10   0  187.44   12.73
  -2 -10   0  189.00   13.88
  -2  10   0  189.07   12.84
  -3  10   0   -3.48    5.01
  -3 -10   0   -1.30    4.51
  -3 -10   0    3.67    4.73
   3  10   0    3.09    5.23
   3 -10   0    1.12    4.05
   4 -10   0   -6.42    4.91
  -4 -10   0    7.30    7.02
   4  10   0    8.40    6.84
   5  10   0    1.51    8.77
   0 -11   0    3.11    2.22
   0 -11   0   -2.42    2.50
   0  11   0   -3.33    2.59
  -1 -11   0   -0.68    2.68
  -1  11   0   -2.72    2.77
   1  11   0    5.11    3.73
  -1 -11   0   -1.24    2.87
   1 -11   0    2.93    2.79
   2 -11   0    3.48    3.07
  -2  11   0    2.44    3.92
  -2 -11   0    7.07    4.58
  -2 -11   0    0.65    3.59
   2  11   0    1.01    4.27
  -3 -11   0    2.80    4.83
   3 -11   0   -3.90    4.03
  -3  11   0    3.17    5.56
   3  11   0   -1.25    4.98
  -3 -11   0    8.33    6.01
   4 -11   0    2.87    6.14
  -4 -11   0   11.88    7.69
   4  11   0   -0.36    6.83
   0 -12   0    8.80    3.86
   0 -12   0    9.71    3.88
   0  12   0    4.97    3.64
  -1 -12   0  112.92   11.18
   1  12   0  104.54   10.18
   1 -12   0  117.71   10.13
  -1 -12   0   96.03    9.76
  -1  12   0   99.23   10.00
   2 -12   0   -6.02    2.60
   2  12   0    0.05    4.41
  -2  12   0   -2.37    3.84
  -2 -12   0    6.83    4.22
  -2 -12   0   -2.65    3.59
  -3 -12   0   11.88    6.19
   3  12   0   12.15    6.68
   3 -12   0   13.02    5.44
  -3 -12   0    9.28    7.02
  -3  12   0    9.60    6.95
   4  12   0   -8.57    6.33
   4 -12   0    5.01    5.84
  -4 -12   0   12.23    7.90
   0 -13   0   -1.26    3.01
   0  13   0    5.06    3.97
   0 -13   0    2.07    3.01
  -1 -13   0   37.00    6.85
  -1  13   0   34.48    6.86
   1  13   0   19.71    5.64
   1 -13   0   30.35    6.19
  -1 -13   0   34.19    6.76
   2  13   0   13.89    6.12
   2 -13   0   32.19    6.90
  -2 -13   0    5.40    5.22
  -2  13   0   24.38    6.63
  -2 -13   0   12.64    5.57
   3  13   0   15.48    7.47
  -3 -13   0   21.46    8.42
  -3 -13   0   17.45    7.42
  -3  13   0   10.90    7.04
   3 -13   0   16.41    6.01
   4 -13   0   15.14    6.97
  -4 -13   0    8.62    6.45
   4  13   0   -6.45    6.79
   0 -14   0    7.68    3.82
   0  14   0   -0.42    3.31
  -1 -14   0   14.06    4.92
   1 -14   0   27.66    6.30
   1  14   0   18.88    5.78
  -1  14   0   19.06    6.11
  -1 -14   0   16.02    5.46
   2  14   0  199.35   14.69
  -2 -14   0  181.54   17.34
  -2  14   0  177.53   15.62
   2 -14   0  183.65   13.52
  -2 -14   0  185.33   14.63
  -3  14   0    4.54    6.43
  -3 -14   0    9.69    7.48
  -3 -14   0   -4.17    6.58
   3  14   0   -1.49    6.14
   3 -14   0    4.24    5.50
   4 -14   0    3.09    6.91
   4  14   0   14.42    9.01
  -4 -14   0    6.91    7.95
   0  15   0   -1.57    3.80
   0 -15   0   -1.31    3.17
  -1  15   0   -1.02    4.35
   1  15   0    2.07    4.63
   1 -15   0    2.08    3.54
  -1 -15   0    1.46    4.04
  -1 -15   0   -6.72    3.72
  -2  15   0    6.07    5.29
   2  15   0    2.83    5.53
  -2 -15   0    2.65    5.69
   2 -15   0   -2.07    3.89
  -2 -15   0    3.02    5.16
   3  15   0   25.74    8.59
  -3 -15   0   32.65    9.70
  -3  15   0   22.93    9.44
   3 -15   0   19.14    7.18
  -3 -15   0   25.38    9.62
   4  15   0   -0.60    8.35
   4 -15   0    7.72    7.13
   0 -16   0   22.36    6.45
   0  16   0   31.57    7.84
  -1 -16   0    8.17    5.24
  -1 -16   0    4.49    5.06
  -1  16   0   11.41    5.35
   1  16   0   -5.32    4.23
   1 -16   0    4.01    4.22
  -2 -16   0    9.57    6.99
  -2 -16   0   -2.71    5.11
   2  16   0    1.10    5.68
   2 -16   0    4.72    4.95
  -2  16   0    5.80    6.30
  -3  16   0   -6.04    6.93
   3  16   0    0.54    6.89
  -3 -16   0    5.58    6.60
   3 -16   0    6.63    5.62
   0  17   0   11.00    5.95
   0 -17   0    2.68    4.62
   1  17   0    4.61    5.45
  -1 -17   0    4.41    4.96
  -1  17   0    5.72    5.51
   1 -17   0   -1.62    4.25
   2 -17   0   14.87    5.93
  -2 -17   0   27.58    9.33
  -2  17   0   12.03    6.76
  -2 -17   0   23.30    8.48
   2  17   0    7.88    7.03
  -3  17   0    1.47    8.42
   3  17   0   -3.59    6.98
   3 -17   0   -0.08    5.90
  -3 -17   0    0.19    6.84
   0 -18   0   86.09   11.87
   0  18   0   73.78   11.44
  -1  18   0   -0.65    5.56
   1 -18   0    7.01    5.27
   1  18   0    0.17    5.89
  -1 -18   0   12.99    6.72
   2  18   0    1.31    6.52
  -2 -18   0   -1.01    6.27
  -2 -18   0    0.15    6.10
   2 -18   0   -0.17    4.69
  -2  18   0   -6.25    5.74
   3  18   0   -1.94    8.20
   3 -18   0    1.42    6.83
  -3 -18   0    0.04    6.92
   0  19   0   -0.84    5.88
   0 -19   0    2.04    5.28
  -1 -19   0   14.06    7.77
   1 -19   0    9.08    6.24
  -1  19   0   22.75    8.14
   1  19   0   21.49    8.48
  -2 -19   0   -5.58    7.89
  -2  19   0    0.31    7.03
   2 -19   0   11.41    6.22
   2  19   0    2.19    7.12
  -3 -19   0   -8.71    5.94
   0 -20   0  -11.37    4.82
   0  20   0    7.75    8.32
   1  20   0   24.84    8.72
  -1 -20   0   18.91    9.03
  -1  20   0   14.72    7.82
   1 -20   0   15.40    7.42
   2  20   0    4.76    7.86
  -2 -20   0    3.77    8.96
  -2  20   0    7.73    8.56
   2 -20   0    2.27    5.87
   0 -21   0   -5.39    6.40
   0  21   0    1.90    7.90
  -1  21   0    1.30    7.91
  -1 -21   0    1.82    7.73
   1  21   0   -4.98    7.18
   1 -21   0    8.16    6.40
  -2 -21   0  -11.57    8.07
  -2  21   0    5.94    9.05
  -4   0   1    2.75    4.48
  -4   0   1   -3.15    3.32
  -4   0   1    1.31    6.07
  -3   0   1    2.23    2.80
  -3   0   1   -1.08    3.62
  -3   0   1   -0.78    3.82
  -2   0   1    0.08    1.73
  -2   0   1    0.74    2.08
  -2   0   1   -0.17    2.41
  -1   0   1   -1.65    1.35
  -1   0   1   -0.03    1.78
  -1   0   1   -1.30    0.97
   0   0  -1   -3.65    0.16
  -1   0  -1    0.73    1.85
  -1   0  -1   -0.20    0.86
  -1   0  -1    1.66    1.72
  -2   0  -1    1.02    2.37
  -2   0  -1    0.86    1.74
  -2   0  -1    3.61    2.99
  -3   0  -1    1.41    4.11
  -3   0  -1   -0.20    3.95
  -3   0  -1   10.17    3.93
  -4   0  -1   -3.41    3.51
  -4   0  -1    0.47    5.09
  -4  -1   1    6.84    5.33
  -4   1   1    7.33    5.10
  -4  -1   1   -6.07    5.64
  -3   1   1    5.74    3.81
  -3   1   1   27.24    5.74
  -3   1   1   33.72    7.60
  -3  -1   1   25.33    6.95
  -3  -1   1   22.13    5.56
  -3  -1   1   21.69    5.63
  -2   1   1   35.15    4.92
  -2   1   1   27.51    4.96
  -2   1   1   37.76    6.08
  -2  -1   1   38.03    6.08
  -2  -1   1   35.35    5.74
  -1   1   1 2159.99   55.67
  -1   1   1 2086.75   58.86
  -1   1   1 2205.57   57.37
  -1  -1   1 2184.09   59.01
  -1  -1   1 2190.58   57.24
   0  -1   1  309.15    8.13
   0   1  -1  249.70    7.93
  -1   1  -1   13.11    3.13
  -1   1  -1   17.59    2.39
  -1  -1  -1   13.64    2.79
   1  -1   1    9.85    2.28
  -1  -1  -1   14.38    2.59
  -1  -1  -1   16.39    3.17
  -2   1  -1   29.12    4.67
  -2  -1  -1   37.77    5.50
  -2  -1  -1   53.80    6.42
  -2   1  -1   36.30    6.16
  -2  -1  -1   46.05    6.52
  -3  -1  -1   46.96    8.16
  -3   1  -1   47.54    7.14
  -3   1  -1   48.35    8.65
  -3  -1  -1   51.54    8.41
  -3  -1  -1   45.48    7.34
  -4  -1  -1   -4.38    3.94
  -4  -1  -1   -0.43    5.51
  -4  -1  -1    5.34    6.15
  -4   1  -1   -0.39    5.49
   4  -1   1    5.09    5.40
  -4   1  -1   -1.58    3.54
   4  -2  -1   -2.18    5.13
  -4  -2   1    4.09    5.31
  -4  -2   1    5.43    5.89
  -4   2   1   -2.78    4.76
   4   2  -1   -5.69    4.33
  -3  -2   1   -1.07    3.26
  -3   2   1    0.88    3.73
  -3   2   1    0.94    2.88
  -3  -2   1    1.23    4.15
  -2  -2   1  395.28   17.14
  -2   2   1  368.95   14.64
  -2   2   1  395.08   17.68
  -2  -2   1  375.07   17.11
  -2   2   1  385.73   16.20
   1   2  -1  267.24   10.37
  -1  -2   1  280.97   11.35
  -1   2   1  282.78   10.36
   1  -2  -1  287.68    9.27
   1  -2  -1  258.64   11.19
  -1  -2   1  287.57   11.62
   0  -2  -1  254.72    7.86
   0  -2   1  264.61    7.88
   0   2  -1  265.81    8.18
   0  -2   1  264.10    8.25
  -1  -2  -1 9799.69  241.09
   1  -2   1 9636.69  247.19
  -1   2  -1 9687.65  246.24
  -1  -2  -1 9999.72  247.34
  -1   2  -1 9748.00  238.79
  -2   2  -1    8.18    4.09
  -2   2  -1    6.96    2.82
   2  -2   1    5.22    3.15
  -2  -2  -1    9.24    3.50
  -2  -2  -1    9.37    3.37
  -2  -2  -1   10.05    3.91
  -3   2  -1    7.19    5.23
  -3  -2  -1    9.15    4.34
  -3   2  -1    8.24    3.68
   3  -2   1   11.64    4.62
  -3  -2  -1   12.79    5.19
  -3  -2  -1    8.03    4.93
   4  -2   1   47.65    8.94
  -4   2  -1   31.34    9.15
  -4  -2  -1   26.42    7.63
   5   2   1   -8.63    7.57
  -5  -3   1    6.04    7.07
  -4  -3   1    6.58    6.00
  -4   3   1    4.37    5.67
   4  -3  -1   10.29    5.79
  -4  -3   1    1.71    4.76
   4   3  -1   -2.57    5.10
   3   3  -1    2.10    3.41
  -3  -3   1    3.77    4.32
   3  -3  -1    1.88    3.64
  -3   3   1    1.34    4.10
  -3  -3   1    5.49    3.94
   3  -3  -1    1.47    2.87
  -2  -3   1    2.25    2.66
   2  -3  -1   -1.94    1.55
   2   3  -1    2.15    2.64
   2  -3  -1    1.20    2.99
  -2  -3   1   -0.72    2.69
  -2   3   1    0.83    2.93
  -1  -3   1 9085.85  230.99
   1   3  -1 8900.70  228.32
  -1   3   1 8973.80  228.14
   1  -3  -1 8926.22  230.92
  -1  -3   1 9022.17  224.94
   1  -3  -1 9486.61  221.34
   0  -3  -1  471.43   14.14
   0  -3   1  485.19   13.84
   0  -3  -1  482.57   13.90
   0   3   1  470.42   14.08
   0   3  -1  483.81   14.30
   0  -3   1  468.36   14.27
  -1   3  -1  742.44   23.04
  -1  -3  -1  729.22   23.42
  -1  -3  -1  782.95   22.70
   1  -3   1  713.41   22.50
   1   3   1  704.99   22.97
  -2  -3  -1    5.70    3.32
  -2  -3  -1    3.58    2.48
   2  -3   1    4.57    2.82
   2   3   1    5.00    3.13
  -2   3  -1    3.54    2.07
  -2   3  -1    0.22    2.68
  -3   3  -1   37.32    7.75
  -3  -3  -1   24.95    6.58
  -3  -3  -1   19.26    5.78
  -3   3  -1   15.79    4.10
   3   3   1   22.55    5.92
   3  -3   1   24.95    6.11
  -4   3  -1    6.14    6.49
   4  -3   1    5.34    5.45
  -4  -3  -1   -0.11    4.56
   4   3   1    4.32    5.23
  -5  -3  -1    2.66    6.90
   5   3   1   -3.45    7.33
  -5  -4   1    1.02    6.74
  -4  -4   1    3.81    5.74
  -4   4   1   24.03    7.71
  -4  -4   1   21.09    7.51
   4  -4  -1   36.66    8.65
   4   4  -1   36.27    8.04
  -3  -4   1   15.77    5.57
   3  -4  -1    8.68    4.75
   3  -4  -1   17.66    4.20
  -3  -4   1   14.10    5.29
   3   4  -1   24.21    5.54
  -3   4   1   12.54    5.52
   2  -4  -1    3.41    3.15
  -2  -4   1    3.15    2.91
  -2  -4   1    3.49    3.05
   2   4  -1   -0.07    2.98
  -2   4   1    0.98    2.83
   2  -4  -1    7.36    2.15
   1  -4  -1 2536.61   69.29
  -1  -4   1 2543.06   68.61
   1   4  -1 2534.91   68.07
   1  -4  -1 2583.60   63.31
  -1  -4   1 2564.75   69.31
   0   4   1 1423.90   38.85
   0  -4   1 1442.57   39.37
   0  -4   1 1446.00   38.08
   0   4  -1 1486.49   39.29
   0  -4  -1 1479.70   39.31
   0  -4  -1 1418.23   38.14
   1  -4   1 1252.62   35.31
  -1   4  -1 1298.77   35.80
  -1  -4  -1 1266.11   36.39
   1   4   1 1269.34   35.77
  -1  -4  -1 1038.10   34.56
   2  -4   1   76.90    7.36
   2   4   1   61.31    7.40
  -2  -4  -1   73.05    8.39
  -2   4  -1   92.15    8.88
  -2   4  -1   67.35    4.86
  -2  -4  -1   80.39    7.63
   3   4   1    1.71    3.65
  -3  -4  -1    2.73    4.50
   3  -4   1    6.91    4.26
  -3  -4  -1    1.29    3.70
  -3   4  -1    5.17    4.63
  -4  -4  -1    5.82    5.07
   4   4   1   -1.27    5.31
   4  -4   1   -0.32    5.08
  -4   4  -1    1.07    5.79
  -5  -4  -1   -2.73    6.69
   5   4   1    2.50    7.44
  -5  -5   1   -5.37    6.19
  -4  -5   1   -7.11    4.64
   4   5  -1    0.92    5.01
  -4   5   1    4.24    6.28
  -4  -5   1   -2.95    4.13
   4  -5  -1    0.12    4.96
   3  -5  -1   20.01    5.57
  -3   5   1   15.49    5.71
  -3  -5   1    8.91    5.06
   3   5  -1   20.56    5.38
  -3  -5   1    5.83    4.51
   2   5  -1  404.93   17.24
   2  -5  -1  425.78   13.41
  -2  -5   1  403.44   19.04
   2  -5  -1  415.24   18.14
  -2  -5   1  413.01   18.54
   1  -5  -1  498.41   18.09
   1   5  -1  510.89   17.59
  -1  -5   1  506.99   19.09
   1  -5  -1  511.43   13.81
  -1  -5   1  536.04   18.68
   0  -5   1  356.15   12.56
   0  -5   1  355.77   12.05
   0   5  -1  347.68   12.53
   0   5   1  366.44   12.44
   0  -5  -1  343.13   12.18
   0  -5  -1  371.07   12.26
   1  -5   1 2433.18   66.24
  -1  -5  -1 2431.88   66.73
   1   5   1 2473.33   66.70
  -1   5  -1 2435.57   66.43
   2   5   1  185.86   11.06
   2  -5   1  158.31   10.13
  -2   5  -1  166.35   10.80
  -2  -5  -1  171.28   10.48
   2  -5   1  185.15    7.22
  -2  -5  -1  168.72   11.45
   3  -5   1   18.58    5.86
  -3  -5  -1   14.82    5.36
  -3   5  -1   16.78    6.01
  -3  -5  -1   21.21    6.14
   3   5   1    7.00    4.71
  -4  -5  -1   10.86    6.13
   4  -5   1    7.06    5.89
  -4   5  -1    6.29    6.93
   4   5   1   24.12    7.58
   5   5   1   18.42    8.81
  -5  -5  -1   -0.43    6.22
  -5  -6   1    4.47    7.41
  -4  -6   1    1.24    6.14
   4   6  -1    4.53    5.62
   4  -6  -1   -3.13    4.79
  -4  -6   1    7.38    6.36
   3   6  -1   66.69    8.88
   3  -6  -1   53.41    8.47
  -3  -6   1   50.39    8.94
  -3   6   1   58.76    9.45
  -3  -6   1   52.38    9.50
   2   6  -1  697.97   25.40
  -2  -6   1  683.17   27.50
  -2  -6   1  729.94   27.12
   2  -6  -1  708.53   19.71
   2  -6  -1  670.51   26.08
  -1  -6   1    3.22    2.13
  -1  -6   1    1.69    2.10
   1  -6  -1    5.55    2.24
  -1   6   1    4.54    2.24
   1   6  -1    1.89    2.16
   1  -6  -1    3.21    1.01
   0   6   1  243.18    9.90
   0   6  -1  235.96    9.98
   0  -6   1  233.85    9.88
   0  -6  -1  239.69    9.70
   0  -6  -1  238.48    9.70
   0  -6   1  229.35    9.45
   1   6   1  780.27   24.90
  -1  -6  -1  771.50   26.16
  -1   6  -1  785.71   24.92
  -1  -6  -1  659.92   23.77
   1  -6   1  782.11   24.55
   2   6   1   38.42    6.19
   2  -6   1   33.55    5.76
  -2  -6  -1   38.94    6.05
  -2  -6  -1   44.34    7.49
  -2   6  -1   31.89    6.18
  -3  -6  -1    7.30    4.86
  -3  -6  -1    6.80    4.18
   3  -6   1   15.91    5.57
   3   6   1   13.19    5.05
  -3   6  -1   15.91    6.11
   4   6   1   -0.09    5.46
  -4   6  -1   -2.72    5.79
   4  -6   1    0.98    5.64
  -4  -6  -1    3.24    5.33
  -5  -6  -1   -8.87    6.27
   5   6   1   18.28    8.16
  -5  -7   1    5.18    8.00
   4  -7  -1    6.61    5.96
  -4  -7   1    4.21    7.22
  -4  -7   1    6.91    6.53
   4   7  -1    7.31    6.77
  -3  -7   1   16.91    6.47
  -3  -7   1   14.55    6.05
  -3   7   1   11.51    5.62
   3  -7  -1   20.04    6.13
   3   7  -1   19.98    6.42
  -2  -7   1   66.98    8.23
   2  -7  -1   69.68    8.10
   2   7  -1   84.94    8.33
  -2  -7   1   64.06    9.17
  -1   7   1  209.65   10.21
   1  -7  -1  200.76    7.18
  -1  -7   1  207.75   11.59
   1   7  -1  210.98   10.40
  -1  -7   1  216.90   11.01
   1  -7  -1  200.98   10.42
   0   7  -1 3159.18   84.26
   0  -7   1 3195.76   84.79
   0   7   1 3193.20   84.14
   0  -7  -1 3192.26   84.38
   0  -7   1 3190.01   81.94
   0  -7  -1 3116.72   82.13
  -1  -7  -1    3.70    2.85
   1  -7   1    3.61    2.09
   1   7   1    7.68    3.03
  -1  -7  -1    6.87    2.48
  -1   7  -1    1.85    2.69
  -2  -7  -1   44.33    6.67
   2  -7   1   51.82    6.78
  -2  -7  -1   44.07    7.84
  -2   7  -1   49.01    7.59
   2   7   1   47.35    7.38
   3   7   1    9.74    5.01
  -3  -7  -1   13.78    5.45
  -3   7  -1    5.82    5.67
  -3  -7  -1   12.56    5.23
   3  -7   1   16.96    5.50
   4  -7   1    6.72    6.23
  -4   7  -1   12.61    6.97
  -4  -7  -1   13.42    6.78
   4   7   1   -1.22    4.95
   5   7   1   -2.88    7.40
  -5  -7  -1    6.59    7.59
   5  -8  -1   -2.58    6.44
  -5  -8   1    4.63    7.23
   4  -8  -1    1.21    5.13
  -4  -8   1   11.17    6.64
   4   8  -1   12.25    7.12
  -3   8   1   -0.49    4.26
  -3  -8   1   15.65    5.93
  -3  -8   1    1.31    3.61
   3   8  -1    2.29    4.72
   3  -8  -1   10.93    5.17
  -2  -8   1   81.67   10.25
  -2  -8   1   84.61    9.29
  -2   8   1  103.58    9.73
   2  -8  -1   94.48    9.27
   2   8  -1   84.33    8.85
  -1  -8   1   53.95    7.31
   1  -8  -1   59.57    3.88
   1  -8  -1   57.30    6.18
  -1   8   1   69.27    6.76
  -1  -8   1   57.88    6.45
   1   8  -1   52.53    6.13
   0  -8   1  621.47   20.25
   0   8   1  594.35   20.90
   0  -8  -1  599.76   20.38
   0  -8   1  605.49   20.88
   0  -8  -1  599.33   20.74
   0   8  -1  593.08   20.92
   1   8   1   91.40    8.02
  -1  -8  -1   84.57    6.49
   1  -8   1   86.50    7.33
  -1   8  -1   88.92    7.86
  -1  -8  -1   90.66    8.77
  -2  -8  -1    4.49    3.70
  -2   8  -1   12.80    4.80
   2  -8   1    5.87    3.23
  -2  -8  -1    3.08    2.95
   2   8   1   15.28    4.32
  -3  -8  -1    9.72    5.27
  -3   8  -1   15.78    6.40
   3  -8   1    8.64    4.71
   3   8   1   12.33    5.45
  -3  -8  -1   10.68    5.59
   4  -8   1   11.67    6.21
   4   8   1   10.17    6.15
  -4  -8  -1   -1.46    5.16
  -4   8  -1    4.44    7.38
   5   8   1   -0.60    8.96
  -5  -8  -1   -0.37    6.95
   5  -9  -1    6.03    7.88
  -5  -9   1    8.80    8.70
   4   9  -1   40.03   10.02
  -4  -9   1   34.63    9.81
   4  -9  -1   34.99    8.50
  -3  -9   1   30.22    7.36
   3   9  -1   37.12    7.82
  -3  -9   1   23.34    6.79
   3  -9  -1   42.38    8.30
  -2  -9   1   38.97    8.02
  -2  -9   1   44.37    7.46
   2   9  -1   35.85    6.49
  -2   9   1   53.68    7.94
   2  -9  -1   41.91    6.49
  -1   9   1   16.57    4.37
   1  -9  -1   14.05    3.75
  -1  -9   1   14.44    4.02
   1  -9  -1   16.05    2.64
  -1  -9   1   22.48    5.36
   1   9  -1   18.75    4.31
   0  -9   1  309.49   12.92
   0  -9   1  297.96   13.30
   0   9   1  299.58   13.46
   0  -9  -1  310.20   13.20
   0   9  -1  292.51   13.30
   0  -9  -1  276.84   12.89
  -1  -9  -1   -0.33    1.85
   1   9   1    1.57    2.76
  -1   9  -1    0.81    2.68
  -1  -9  -1   -0.13    2.49
   1  -9   1    1.68    2.47
  -2  -9  -1   -0.65    2.62
  -2   9  -1   18.67    5.89
   2   9   1   16.27    5.11
  -2  -9  -1   13.67    5.01
   2  -9   1   15.23    4.27
  -3   9  -1   42.00    9.04
  -3  -9  -1   24.71    7.22
   3  -9   1   44.57    8.04
  -3  -9  -1   43.69    9.49
   3   9   1   36.45    8.53
  -4   9  -1   15.36    8.76
   4   9   1   14.19    7.63
   4  -9   1    1.20    5.43
  -4  -9  -1   -1.56    5.58
  -5  -9  -1   11.27    8.83
   5   9   1   -3.89    8.88
   5  10  -1   12.73    9.73
   5 -10  -1   11.91    8.64
   4 -10  -1    5.74    5.94
  -4 -10   1   14.51    7.07
   4  10  -1   11.05    7.40
  -3 -10   1   13.12    6.11
   3  10  -1   29.16    7.62
  -3  10   1    4.79    4.76
   3 -10  -1   24.45    7.03
  -3 -10   1   20.44    6.75
   2 -10  -1   19.01    5.18
  -2 -10   1   29.45    6.32
  -2 -10   1   19.08    6.60
  -2  10   1   31.39    6.54
   2  10  -1   22.93    6.09
  -1 -10   1    1.38    2.59
   1 -10  -1    1.55    2.60
  -1 -10   1   -1.83    2.21
  -1  10   1    2.20    2.95
   1  10  -1    2.53    2.77
   0 -10   1  100.04    7.95
   0 -10  -1  109.09    7.80
   0  10  -1   94.74    8.55
   0 -10   1  103.00    7.77
   0 -10  -1   92.18    7.20
   0  10   1  108.98    8.09
  -1 -10  -1  201.07   12.59
  -1  10  -1  175.06   11.12
   1  10   1  193.35   11.24
  -1 -10  -1  178.94   10.60
   1 -10   1  174.25   10.55
   2 -10   1   88.23    9.22
  -2 -10  -1  115.09   10.37
   2  10   1   91.91   10.06
  -2 -10  -1   91.62   11.27
  -2  10  -1   82.61   10.08
  -3 -10  -1   28.71    7.42
  -3  10  -1   25.20    8.07
  -3 -10  -1   40.82    9.31
   3  10   1   58.20    9.76
   3 -10   1   40.03    7.96
  -4  10  -1   -2.41    6.91
   4 -10   1    0.83    5.24
   4  10   1    2.71    7.10
  -4 -10  -1   -6.38    5.14
   5  10   1   -8.22    8.12
   4 -11  -1    1.84    5.67
   4  11  -1    7.74    6.89
  -4 -11   1    1.04    6.26
  -3 -11   1   -7.48    4.79
  -3  11   1   12.82    6.52
   3  11  -1    5.94    5.59
  -3 -11   1    0.57    4.69
   3 -11  -1    1.55    4.25
  -2 -11   1  162.62   14.92
  -2  11   1  179.92   12.30
  -2 -11   1  177.21   12.90
   2  11  -1  174.73   12.43
   2 -11  -1  161.59   11.48
  -1  11   1    0.56    3.13
   1 -11  -1    2.19    2.56
  -1 -11   1    0.26    2.58
   1  11  -1    1.70    3.03
  -1 -11   1    0.42    3.24
   0  11   1    2.02    3.34
   0 -11  -1    5.53    3.47
   0 -11   1   11.75    3.59
   0  11  -1    4.37    3.44
   0 -11   1    6.55    3.46
   0 -11  -1    4.96    2.72
   1 -11   1  168.02   10.37
   1  11   1  145.04   10.40
  -1 -11  -1  165.21   11.85
  -1 -11  -1  156.34   10.28
  -1  11  -1  167.01   10.98
  -2 -11  -1  232.96   15.68
   2 -11   1  234.66   13.52
   2  11   1  215.44   14.01
  -2  11  -1  187.27   13.34
  -2 -11  -1  182.24   13.02
  -3 -11  -1   -0.16    4.97
   3 -11   1    2.84    4.35
  -3 -11  -1    3.91    4.70
  -3  11  -1   -2.05    5.22
   3  11   1    1.86    5.71
   4  11   1    6.70    7.19
  -4 -11  -1    6.39    8.14
   4 -11   1    5.26    5.98
   4 -12  -1   -1.81    5.91
  -4 -12   1    1.77    5.54
   4  12  -1    4.49    6.90
  -3 -12   1   33.22    8.99
  -3 -12   1   20.75    8.40
   3  12  -1   30.41    8.57
  -3  12   1   13.59    7.36
   3 -12  -1   21.34    6.48
   2  12  -1    1.34    4.35
  -2 -12   1    4.36    4.01
  -2  12   1    0.30    4.10
   2 -12  -1   -3.13    2.61
  -2 -12   1    8.87    4.97
   1 -12  -1   68.90    8.01
  -1 -12   1   72.34    9.60
  -1 -12   1   86.33    9.37
  -1  12   1   74.43    8.78
   1  12  -1   76.62    8.90
   0  12  -1  274.31   14.53
   0 -12   1  293.65   14.72
   0  12   1  260.16   14.24
   0 -12   1  253.70   13.25
   0 -12  -1  262.24   13.81
   0 -12  -1  279.98   14.22
  -1 -12  -1   49.49    7.24
   1  12   1   39.93    7.02
   1 -12   1   62.87    7.83
  -1 -12  -1   49.81    8.11
  -1  12  -1   54.78    8.10
  -2  12  -1    6.46    4.53
  -2 -12  -1    3.13    4.27
   2 -12   1    4.24    3.67
  -2 -12  -1    1.65    4.32
   2  12   1    3.70    4.74
  -3  12  -1   18.86    7.93
   3  12   1   12.28    6.89
  -3 -12  -1   -4.02    5.17
   3 -12   1   22.85    6.54
  -3 -12  -1   18.03    7.69
  -4 -12  -1   -3.95    5.36
   4 -12   1   -4.51    5.04
   4  12   1   -2.15    7.27
   4 -13  -1    4.22    6.52
   4  13  -1    4.56    7.65
  -4 -13   1   -3.56    5.66
  -3 -13   1   -2.58    5.31
  -3  13   1    2.34    6.01
   3  13  -1   -4.54    5.28
   3 -13  -1    0.90    4.76
  -3 -13   1    5.31    6.15
   2 -13  -1   25.78    6.37
  -2 -13   1   33.00    7.63
   2  13  -1   20.07    6.52
  -2 -13   1   31.72    7.64
  -2  13   1   27.35    6.94
  -1 -13   1    0.90    3.64
   1  13  -1   11.38    5.22
  -1  13   1    1.67    3.65
  -1 -13   1   10.13    5.09
   1 -13  -1    2.12    3.34
   0 -13   1   93.18    9.27
   0 -13  -1   77.75    8.65
   0  13   1   63.42    8.61
   0 -13  -1   84.40    8.64
   0  13  -1   83.65    9.28
   0 -13   1   78.58    8.27
  -1  13  -1    6.03    4.42
   1 -13   1    5.60    3.00
   1  13   1    3.13    3.79
  -1 -13  -1    9.90    3.98
  -1 -13  -1    0.27    3.80
   2 -13   1   65.60    9.19
  -2 -13  -1   46.21    8.89
  -2 -13  -1   42.37    8.75
  -2  13  -1   56.98    9.52
   2  13   1   45.57    8.79
   3 -13   1   11.73    5.38
   3  13   1   22.88    8.66
  -3  13  -1   29.35    9.10
  -3 -13  -1   30.32    9.53
   4  13   1    4.69    7.65
  -4 -13  -1   -1.77    5.24
   4 -13   1   -5.81    5.69
  -4 -14   1    1.77    6.78
   4 -14  -1    0.21    6.55
   4  14  -1   -3.50    6.99
   3 -14  -1   -2.58    4.92
  -3 -14   1   -5.67    5.16
   3  14  -1   -1.29    6.01
  -3 -14   1   -0.17    7.15
  -3  14   1   -8.66    6.24
   2 -14  -1    0.15    3.29
  -2  14   1    0.27    4.64
  -2 -14   1    0.11    4.83
  -2 -14   1    1.40    5.27
   2  14  -1   -1.87    4.68
   1  14  -1  126.24   12.57
  -1 -14   1  124.49   12.61
   1 -14  -1  129.71   11.62
  -1  14   1  144.58   11.26
  -1 -14   1  148.60   13.00
   0 -14  -1   87.23    9.78
   0  14  -1   99.66   10.55
   0  14   1  101.10   10.88
   0 -14   1  103.86   10.39
   1  14   1   17.92    5.70
  -1 -14  -1    4.52    4.39
  -1 -14  -1   17.08    5.56
  -1  14  -1   16.82    5.85
   1 -14   1   19.47    5.25
  -2  14  -1   26.80    8.01
   2  14   1   19.29    6.71
  -2 -14  -1   32.58    7.93
   2 -14   1   30.79    6.83
  -2 -14  -1   38.68    8.46
   3  14   1    2.92    6.25
   3 -14   1    6.39    5.36
  -3 -14  -1    2.57    6.07
  -3  14  -1   20.17    7.93
   4  14   1   10.28    8.80
   4 -14   1    7.41    6.84
  -4 -14  -1    2.04    7.67
   4 -15  -1   -0.20    6.69
   4  15  -1  -11.58    7.13
   3 -15  -1    1.66    5.64
   3  15  -1    3.15    6.69
  -3 -15   1    2.41    7.41
  -3 -15   1    2.61    5.60
  -3  15   1   -3.49    6.74
   2  15  -1   -3.63    5.40
  -2 -15   1    4.43    4.70
   2 -15  -1   -3.32    4.24
  -2 -15   1    3.73    5.14
  -2  15   1   -3.07    5.41
   1  15  -1   22.50    6.87
  -1  15   1   24.28    6.73
  -1 -15   1   41.69    8.27
  -1 -15   1   26.22    7.31
   1 -15  -1   37.35    7.11
   0  15  -1   73.45   10.19
   0 -15   1   95.05   10.66
   0  15   1   80.06   10.44
   0 -15  -1   87.13   10.08
   1  15   1   30.92    7.55
  -1  15  -1   41.58    8.28
  -1 -15  -1   38.20    8.03
   1 -15   1   31.77    6.90
  -1 -15  -1   41.83    8.74
   2 -15   1    1.41    4.19
  -2 -15  -1    9.10    5.31
  -2  15  -1    7.14    5.92
  -2 -15  -1    5.66    5.61
   2  15   1   12.71    6.65
  -3  15  -1   -7.05    6.64
   3 -15   1    2.19    5.18
   3  15   1    1.95    6.13
  -3 -15  -1  -11.18    4.75
   4 -15   1   13.48    7.78
   4  15   1    5.62    8.32
  -3 -16   1   23.45    8.66
   3  16  -1   13.32    7.74
   3 -16  -1    7.44    6.19
  -3 -16   1   22.77    9.26
  -2 -16   1   25.49    8.09
   2 -16  -1   26.28    6.64
  -2 -16   1   38.00    9.71
  -2  16   1   17.24    7.65
   2  16  -1   20.89    7.49
   1  16  -1   72.12   11.28
  -1  16   1   70.56   10.39
  -1 -16   1   84.99   11.79
  -1 -16   1   70.62   10.81
   1 -16  -1   67.13    9.89
   0  16  -1   64.29   10.24
   0 -16  -1   69.45    9.98
   0 -16   1   71.77   10.31
   0  16   1   76.60   10.80
  -1 -16  -1   -1.62    4.49
   1 -16   1   -0.15    3.61
  -1  16  -1    9.22    5.47
  -1 -16  -1    6.12    4.70
   1  16   1   -3.47    5.26
  -2 -16  -1    5.68    6.25
   2 -16   1   19.23    6.19
   2  16   1    5.91    6.10
  -2  16  -1   14.70    6.83
  -2 -16  -1   10.47    6.43
  -3 -16  -1   -0.72    6.19
  -3  16  -1    6.47    7.97
   3 -16   1   10.43    6.33
   3  16   1   19.59    8.59
   3 -17  -1   18.66    7.56
  -3 -17   1   11.33    7.35
   3  17  -1   11.80    8.69
   2  17  -1    0.28    6.17
   2 -17  -1    6.98    5.35
  -2  17   1    6.45    6.06
  -2 -17   1    8.16    6.92
  -2 -17   1    5.81    6.09
   1 -17  -1   16.53    6.23
  -1 -17   1   24.56    7.90
  -1  17   1   18.67    7.14
   1  17  -1   16.04    7.06
   0 -17   1   14.34    6.01
   0 -17  -1   10.24    5.44
   0  17   1   10.64    5.80
   0  17  -1   11.43    6.41
  -1 -17  -1    2.53    5.43
   1  17   1    8.73    6.21
  -1  17  -1   17.67    6.78
   1 -17   1    0.83    4.37
  -2 -17  -1   17.38    7.74
  -2  17  -1    5.02    6.70
   2 -17   1    6.00    4.90
   2  17   1    5.91    6.62
  -2 -17  -1    1.17    6.90
   3  17   1   -2.72    7.22
   3 -17   1    2.42    5.92
  -3  17  -1    1.13    7.91
  -3 -17  -1    4.50    6.55
   3  18  -1    1.12    8.94
  -3 -18   1   -2.22    6.26
   3 -18  -1    3.95    6.32
   2 -18  -1    3.28    5.12
   2  18  -1   -6.31    6.39
  -2 -18   1    0.02    6.90
  -2  18   1   -4.03    5.91
  -2 -18   1    3.38    6.41
  -1 -18   1    7.04    6.20
   1  18  -1   11.44    6.75
  -1  18   1    3.76    6.08
   1 -18  -1    4.47    4.84
   0 -18  -1    2.46    4.55
   0 -18   1    5.13    4.79
   0  18   1    5.25    5.50
   0  18  -1    9.15    6.53
  -1 -18  -1   11.27    6.44
   1 -18   1    4.87    5.42
  -1  18  -1   11.30    6.91
   1  18   1    6.87    6.20
  -2 -18  -1   -1.89    6.24
  -2 -18  -1   -4.10    6.07
   2 -18   1    5.20    5.10
   2  18   1    5.03    6.92
  -2  18  -1    5.35    6.60
  -3  18  -1  -13.40    7.96
   3 -18   1    0.13    6.63
   3  18   1    3.14    7.79
  -3 -18  -1    9.66    8.25
  -3 -19   1    9.59    8.68
   2  19  -1    1.59    7.43
  -2  19   1   -2.59    6.81
  -2 -19   1    1.75    7.61
   2 -19  -1   13.91    6.62
   1  19  -1    6.25    7.03
   1 -19  -1    5.44    5.48
  -1 -19   1    7.88    6.95
  -1  19   1   18.97    8.12
   0 -19   1   11.21    6.83
   0 -19  -1   24.87    7.55
   0  19  -1   17.82    7.95
   0  19   1   25.32    8.33
   1  19   1    6.11    6.60
  -1  19  -1   -1.47    5.98
   1 -19   1    7.58    6.13
  -1 -19  -1    2.73    6.64
  -2 -19  -1   -0.99    7.12
   2  19   1    2.81    6.93
  -2 -19  -1  -14.50    6.45
  -2  19  -1    8.38    7.52
   2 -19   1   -4.10    4.93
  -3 -19  -1    0.64    7.33
  -2 -20   1    4.89    8.70
   2  20  -1   -7.97    6.69
   2 -20  -1    8.06    6.07
  -2  20   1   11.63    8.04
  -1 -20   1   14.80    8.27
   1 -20  -1    6.31    6.78
   1  20  -1   -1.16    6.91
  -1  20   1    8.33    6.86
   0  20   1    1.42    8.02
   0 -20  -1    5.13    6.21
   0 -20   1   -0.35    5.90
   0  20  -1    5.77    6.94
  -1  20  -1   11.77    7.52
   1  20   1    3.33    7.18
   1 -20   1   16.14    6.84
  -1 -20  -1   14.40    8.09
   2  20   1    6.81    8.21
   2 -20   1   -1.13    5.96
  -2  20  -1   14.15    8.90
  -2 -20  -1   13.92    9.31
  -2  21   1    1.93    8.42
  -2 -21   1   11.66    9.86
  -1 -21   1   10.63    7.78
   1  21  -1    4.68    7.24
   1 -21  -1    3.00    6.39
  -1  21   1   -3.74    6.92
   0 -21   1    7.34    7.74
   0  21  -1   -6.46    7.70
   0 -21  -1   15.26    7.37
   0  21   1   12.27    8.29
  -1 -21  -1   13.65    9.00
   1  21   1    6.68    7.93
   1 -21   1   20.53    8.10
  -1  21  -1   10.48    8.48
  -2 -21  -1   14.10    9.86
  -2  21  -1    8.29    9.42
  -1 -22  -1    2.38    8.47
  -4   0   2   10.96    7.25
  -4   0   2   -2.93    4.72
   4   0  -2    2.76    4.17
  -3   0   2   66.31    9.90
  -3   0   2   48.46    7.28
  -3   0   2   44.18    7.38
  -2   0   2  370.17   15.05
  -2   0   2  358.60   17.02
  -2   0   2  370.72   15.58
  -1   0   2 4313.75  110.54
  -1   0   2 4374.55  113.95
   0   0  -2 2406.48   60.65
   0   0  -2 2352.96   58.45
   0   0   2 2324.75   61.05
  -1   0  -2 1230.67   34.30
  -1   0  -2 1285.66   36.33
  -2   0  -2  271.18   14.07
  -2   0  -2  293.84   13.07
  -3   0  -2  130.16   11.50
  -3   0  -2  117.55   12.27
  -4   0  -2   10.11    6.17
  -4   0  -2    2.53    4.26
  -5   0  -2   15.55    8.94
  -4   1   2   30.56    9.86
  -4  -1   2   62.09   11.54
  -4   1   2   54.01    9.62
  -4  -1   2   43.21    9.09
   4  -1  -2   59.57    9.04
   4   1  -2   63.43    9.85
  -3  -1   2    0.88    4.16
  -3  -1   2   10.20    4.32
  -3   1   2    8.29    4.92
  -3  -1   2    3.13    3.23
  -3   1   2    2.18    3.87
  -2   1   2   51.61    7.15
  -2  -1   2   52.89    7.15
  -2   1   2   49.97    5.95
  -2  -1   2   54.73    6.08
  -2  -1   2   60.99    6.90
   1  -1  -2 2831.11   72.13
  -1   1   2 2920.93   73.65
  -1   1   2 2835.61   76.50
   1   1  -2 2771.25   73.38
  -1  -1   2 2832.66   73.59
  -1  -1   2 2865.47   76.47
   0  -1  -2   26.84    1.75
   0   1   2   30.14    1.79
   0   1  -2   35.26    1.96
   0  -1   2   30.96    1.99
   0  -1  -2   37.34    1.87
   1  -1   2 1047.74   30.02
  -1  -1  -2 1094.10   30.24
  -1   1  -2 1105.44   29.52
  -1   1  -2 1108.97   32.29
  -1  -1  -2 1046.52   31.96
  -1  -1  -2 1089.76   30.83
  -2  -1  -2   68.96    7.91
   2  -1   2   49.51    5.68
  -2  -1  -2   47.28    5.85
  -2  -1  -2   63.36    6.99
  -2   1  -2   45.63    5.58
  -2   1  -2   70.68    7.97
  -3  -1  -2    1.94    4.64
  -3   1  -2   -1.60    2.88
  -3  -1  -2    2.04    3.02
  -3  -1  -2    3.85    4.35
   3  -1   2    3.47    4.02
  -3   1  -2   -1.28    4.31
  -4  -1  -2   -1.96    5.41
  -4   1  -2    9.98    6.41
  -4  -1  -2   -3.93    3.89
  -5   1  -2   14.18    8.51
   5   1   2   -5.14    7.24
   5   2  -2    5.19    7.44
   4   2  -2   -2.37    4.55
  -4  -2   2    0.48    5.53
  -4  -2   2    6.42    4.95
   4  -2  -2  -12.64    4.58
   3  -2  -2   49.40    6.77
  -3  -2   2   55.81    9.15
  -3   2   2   40.30    8.10
  -3  -2   2   43.80    7.82
   3   2  -2   42.79    6.89
  -3   2   2   43.55    7.65
   2   2  -2   22.35    4.24
   2  -2  -2   24.29    3.99
  -2  -2   2   21.84    5.11
  -2  -2   2   29.95    5.62
  -2   2   2   24.15    4.81
  -2   2   2   23.06    5.33
  -1  -2   2  314.48   12.80
  -1   2   2  300.58   12.83
   1  -2  -2  316.11   10.23
  -1  -2   2  329.11   12.51
  -1   2   2  316.98   10.77
   1   2  -2  302.84   10.85
   0   2  -2   85.17    3.78
   0  -2   2   98.72    4.19
   0   2  -2  101.71    4.26
   0  -2  -2  110.08    4.14
  -1   2  -2  517.26   17.21
   1  -2   2  482.95   15.53
  -1  -2  -2  490.99   15.40
  -1  -2  -2  476.80   16.75
  -1  -2  -2  481.42   17.01
  -1   2  -2  495.76   14.49
  -2   2  -2   37.99    6.55
  -2  -2  -2   55.63    7.20
  -2  -2  -2   47.19    5.83
  -2   2  -2   43.00    5.10
   2  -2   2   36.25    5.20
  -2  -2  -2   47.86    6.54
   3  -2   2   34.75    6.39
  -3  -2  -2   26.49    6.54
  -3   2  -2   40.50    8.08
  -3  -2  -2   37.13    7.89
  -3   2  -2   32.96    6.27
  -3  -2  -2   48.24    8.00
   4  -2   2   14.25    6.06
  -4   2  -2    5.49    6.05
  -4  -2  -2    5.33    5.09
   5   2   2    8.75    8.61
   5   3  -2    2.07    6.63
   4   3  -2   -3.09    4.53
  -4  -3   2    5.50    7.04
  -4  -3   2    5.89    4.88
   4  -3  -2   -0.09    5.13
  -3   3   2  166.71   11.96
  -3  -3   2  182.83   13.08
   3  -3  -2  188.20   10.97
  -3  -3   2  182.51   13.87
   3   3  -2  177.23   11.64
   3  -3  -2  179.63   13.27
   2  -3  -2  521.24   21.86
  -2  -3   2  542.27   21.93
   2   3  -2  562.10   20.08
   2  -3  -2  570.75   18.43
  -2   3   2  541.88   20.29
  -2  -3   2  535.78   22.13
  -1  -3   2 1537.46   43.60
   1  -3  -2 1544.98   44.23
  -1  -3   2 1512.20   44.19
   1  -3  -2 1585.99   39.77
   1   3  -2 1520.21   42.18
  -1   3   2 1552.95   41.75
   0  -3   2 1305.42   35.34
   0   3  -2 1320.52   33.98
   0   3  -2 1297.62   35.11
   0  -3  -2 1306.20   34.22
  -1  -3  -2 1163.52   34.17
  -1   3  -2 1165.24   34.34
  -1   3  -2 1156.70   30.20
   1   3   2 1170.92   34.34
   1  -3   2 1133.67   32.90
  -1  -3  -2 1216.11   32.90
  -2  -3  -2    4.07    2.55
  -2   3  -2    1.21    2.13
  -2   3  -2    1.43    2.87
  -2  -3  -2    1.89    2.66
   2  -3   2    4.32    2.59
  -3   3  -2   50.92    8.74
   3  -3   2   51.93    7.82
  -3   3  -2   45.37    6.49
  -3  -3  -2   46.87    8.24
  -3  -3  -2   39.59    7.39
   4   3   2   -4.57    4.95
   4  -3   2    5.74    5.16
  -4   3  -2    1.58    6.25
  -4  -3  -2   -0.77    4.65
  -5  -3  -2   -4.44    6.19
   5   3   2   -5.01    7.23
   5  -4  -2    1.71    8.06
  -4  -4   2    1.55    6.82
   4   4  -2    3.48    5.22
  -4  -4   2   -1.31    4.45
   4  -4  -2    1.63    5.35
  -3  -4   2    3.44    3.61
   3   4  -2   15.33    5.19
   3  -4  -2    2.45    3.05
  -3   4   2    6.64    4.33
  -3  -4   2    0.99    4.36
   3  -4  -2    1.57    3.66
   2  -4  -2 1812.23   55.60
  -2  -4   2 1832.12   55.44
  -2   4   2 1879.53   53.43
   2   4  -2 1786.87   52.78
  -2  -4   2 1904.09   56.25
   2  -4  -2 1848.90   49.10
  -1  -4   2  652.81   22.27
   1   4  -2  647.38   20.34
   1  -4  -2  655.69   17.69
  -1  -4   2  641.98   21.93
   1  -4  -2  630.68   21.64
  -1   4   2  659.44   20.00
   0  -4  -2   85.39    4.55
   0  -4   2   86.73    4.68
   0  -4  -2   86.19    4.54
   0  -4   2   85.43    4.58
   0   4   2   88.70    4.65
   0   4  -2   91.74    4.85
   1   4   2  839.29   26.60
  -1  -4  -2  827.33   26.82
   1  -4   2  829.35   25.32
  -1  -4  -2  875.27   25.27
  -1   4  -2  836.72   26.53
  -2  -4  -2  189.18   11.72
  -2   4  -2  169.51   11.00
  -2   4  -2  175.04    8.12
   2   4   2  183.25   11.09
  -2  -4  -2  179.77   10.30
   2  -4   2  195.79   10.46
   3  -4   2   -3.48    3.18
  -3  -4  -2   -4.70    3.23
  -3   4  -2    4.38    4.35
  -3  -4  -2    1.78    4.25
   3   4   2    6.77    4.27
   4   4   2    1.52    5.81
  -4  -4  -2    2.68    5.24
  -4   4  -2    1.61    6.01
   4  -4   2    1.30    4.81
  -5  -4  -2   -2.89    6.28
   5   4   2    0.10    6.84
  -5  -5   2   -0.86    6.75
   5  -5  -2    9.94    9.01
   4  -5  -2   -0.76    5.04
  -4  -5   2    2.27    5.27
  -4  -5   2    9.07    7.25
   4   5  -2    0.39    5.37
   3   5  -2    2.50    3.81
  -3   5   2    7.92    4.93
   3  -5  -2    3.64    3.96
  -3  -5   2   -0.66    3.87
  -3  -5   2   -4.40    3.14
  -2   5   2 1227.72   38.72
   2   5  -2 1272.84   38.98
   2  -5  -2 1266.81   41.09
  -2  -5   2 1258.36   41.62
  -2  -5   2 1250.53   41.47
   2  -5  -2 1272.59   34.35
  -1   5   2  817.86   25.20
   1  -5  -2  849.19   22.30
   1  -5  -2  774.06   26.68
  -1  -5   2  861.76   27.58
   1   5  -2  851.22   25.84
  -1  -5   2  868.70   27.66
   0  -5  -2 1048.17   29.59
   0  -5   2  993.16   28.51
   0  -5  -2 1024.63   29.00
   0  -5   2  992.73   29.79
   0   5   2 1054.62   29.48
   0   5  -2 1079.88   29.93
   1  -5   2  347.88   13.10
  -1   5  -2  348.13   14.14
  -1  -5  -2  353.93   14.80
   1   5   2  324.71   13.76
  -1  -5  -2  359.00   12.99
  -2   5  -2   93.17    9.25
   2   5   2   99.22    9.18
  -2  -5  -2   84.37    7.78
  -2  -5  -2   58.30    8.20
  -2   5  -2   78.99    4.76
   2  -5   2   87.42    7.64
   3  -5   2   33.73    6.91
   3   5   2   31.55    7.34
  -3  -5  -2   37.97    7.46
  -3  -5  -2   28.80    7.35
  -3   5  -2   15.76    6.00
   4  -5   2   19.64    6.39
  -4   5  -2   30.48    9.67
  -4  -5  -2   22.99    7.23
   4   5   2   10.90    7.08
  -5  -5  -2    3.88    6.72
   5   5   2   12.61    8.30
   5  -6  -2   12.62    8.33
  -5  -6   2   10.14    7.64
   4  -6  -2    3.60    5.47
  -4  -6   2   -2.58    4.61
  -4  -6   2   -1.04    6.79
   4   6  -2   -2.57    4.56
  -3  -6   2   14.83    5.63
   3   6  -2   12.20    5.05
  -3   6   2   11.57    5.30
  -3  -6   2    7.11    4.97
   3  -6  -2    9.04    4.94
  -2   6   2  835.24   28.01
   2   6  -2  787.57   27.63
  -2  -6   2  805.79   30.04
   2  -6  -2  802.29   29.43
   2  -6  -2  812.84   22.63
  -2  -6   2  747.51   29.86
   1  -6  -2   59.51    6.01
   1  -6  -2   63.00    3.36
  -1  -6   2   63.38    6.87
  -1  -6   2   74.32    6.73
   1   6  -2   71.27    6.07
   0   6  -2  354.84   13.53
   0  -6  -2  379.56   13.35
   0  -6   2  381.15   13.10
   0  -6   2  375.66   13.81
   0   6   2  365.12   13.27
   0  -6  -2  356.56   13.17
  -1   6  -2   40.14    5.46
   1  -6   2   39.89    4.55
  -1  -6  -2   27.10    3.82
  -1  -6  -2   48.30    6.15
   1   6   2   45.43    5.64
   2  -6   2  159.42    9.86
  -2  -6  -2  173.21   11.91
  -2  -6  -2  183.17   10.76
  -2   6  -2  160.62   11.16
   2   6   2  172.84   11.06
  -3   6  -2   73.27   10.74
   3  -6   2   69.78    8.98
  -3  -6  -2   84.36   11.42
   3   6   2   74.34   10.27
  -3  -6  -2   71.90    9.60
  -4  -6  -2    0.62    5.50
   4   6   2    9.48    6.37
  -4   6  -2    3.91    5.97
   4  -6   2    1.92    5.00
  -5  -6  -2   -4.71    6.71
   5   6   2    3.83    7.90
  -5  -7   2    5.07    7.96
   5  -7  -2   -9.23    7.66
  -4  -7   2   22.00    8.15
   4  -7  -2   24.46    8.03
   4   7  -2    0.27    6.28
  -4  -7   2   16.90    9.04
  -3   7   2   -1.41    4.49
  -3  -7   2    4.81    5.09
   3  -7  -2   -1.97    3.42
  -3  -7   2   -3.98    3.30
   3   7  -2   -3.98    4.24
   2  -7  -2  448.25   13.66
   2  -7  -2  481.57   20.74
  -2  -7   2  435.37   21.06
   2   7  -2  450.35   18.69
  -2   7   2  461.84   19.17
  -2  -7   2  442.64   20.40
  -1  -7   2 1225.02   37.94
   1  -7  -2 1235.50   32.12
   1   7  -2 1191.68   36.09
   1  -7  -2 1204.05   37.25
  -1  -7   2 1182.74   37.86
   0  -7  -2  182.11    8.66
   0   7  -2  174.96    9.03
   0  -7   2  172.19    8.46
   0   7   2  179.70    8.82
   0  -7  -2  185.96    8.78
   0  -7   2  175.54    8.91
   1   7   2  258.22   12.23
  -1  -7  -2  274.23   13.40
  -1   7  -2  256.36   12.25
   1  -7   2  247.07   11.64
  -2  -7  -2  140.06    9.67
  -2  -7  -2  156.96   13.02
   2   7   2  164.03   10.86
  -2   7  -2  147.03   10.82
   2  -7   2  139.54    9.51
   3  -7   2    3.21    3.91
   3   7   2    2.81    4.09
  -3  -7  -2   -3.63    4.07
  -3   7  -2   -3.39    4.94
  -3  -7  -2    5.32    4.48
   4   7   2    0.63    5.56
  -4   7  -2   -2.07    6.41
  -4  -7  -2    2.31    5.40
   4  -7   2    2.41    5.61
   5   7   2   -6.80    7.39
  -5  -7  -2    6.19    7.07
   5  -8  -2    5.74    7.76
  -5  -8   2   -4.06    7.14
   4   8  -2   16.26    7.38
   4  -8  -2   21.52    7.36
  -4  -8   2    1.29    5.64
  -4  -8   2   19.18    9.19
  -3   8   2   89.80   11.08
   3   8  -2   87.36   10.21
  -3  -8   2   59.49   10.59
   3  -8  -2  103.79   11.99
  -3  -8   2   70.41   10.82
  -2  -8   2  347.37   18.62
   2  -8  -2  338.44   17.08
  -2  -8   2  348.20   17.64
   2   8  -2  337.93   15.78
   1  -8  -2  261.45    9.52
  -1  -8   2  265.71   13.12
  -1  -8   2  268.30   13.90
   1   8  -2  263.59   12.35
   1  -8  -2  262.71   12.70
  -1   8   2  243.50   11.67
   0  -8   2  436.78   15.78
   0  -8  -2  447.42   16.17
   0  -8  -2  427.76   15.85
   0   8   2  413.63   16.09
   0  -8   2  433.71   16.58
   0   8  -2  397.92   16.20
  -1  -8  -2   14.05    3.33
   1   8   2   29.35    5.27
  -1   8  -2   26.56    5.21
  -1  -8  -2   10.93    3.86
   1  -8   2   21.54    4.24
   2   8   2   -3.64    2.84
  -2  -8  -2    0.16    3.31
  -2   8  -2    0.85    3.44
  -2  -8  -2    0.75    2.70
   2  -8   2    4.18    3.20
  -3  -8  -2   50.39    8.72
  -3   8  -2   38.85    8.76
   3   8   2   62.22    9.56
   3  -8   2   51.05    8.24
  -3  -8  -2   57.49   10.72
  -4   8  -2    6.69    7.33
  -4  -8  -2    9.18    6.58
   4   8   2    1.85    6.23
   4  -8   2   10.61    5.94
   5   8   2    6.09    8.90
  -5  -8  -2    9.54    8.26
  -5  -9   2   -4.67    7.45
   5  -9  -2    8.57    8.14
  -4  -9   2   14.10    7.28
   4  -9  -2   24.14    8.54
   4   9  -2   12.53    7.13
  -4  -9   2   16.81    8.40
   3   9  -2   68.64    9.64
  -3  -9   2   62.51   11.40
  -3  -9   2   64.41   10.47
  -3   9   2   56.77    9.77
   3  -9  -2   63.38   10.09
  -2   9   2   -0.63    2.82
   2   9  -2    7.74    3.80
  -2  -9   2   10.98    4.47
   2  -9  -2   13.84    4.39
  -2  -9   2   11.19    4.52
   1  -9  -2   49.93    6.30
  -1   9   2   72.94    7.10
  -1  -9   2   60.25    7.86
   1  -9  -2   49.70    4.30
  -1  -9   2   52.90    7.07
   1   9  -2   62.51    6.79
   0   9  -2   85.84    7.69
   0  -9  -2   77.36    6.73
   0  -9   2   84.65    7.01
   0  -9  -2   78.37    6.87
   0  -9   2   78.26    7.05
   0   9   2   94.01    7.78
  -1  -9  -2   49.45    5.77
   1  -9   2   48.98    5.96
  -1   9  -2   55.61    7.13
   1   9   2   52.15    6.92
  -1  -9  -2   43.78    6.93
   2   9   2   17.90    5.21
  -2  -9  -2   15.22    4.76
  -2  -9  -2    9.26    4.41
   2  -9   2   12.75    4.23
  -2   9  -2   11.64    5.22
   3   9   2   44.79    9.16
  -3  -9  -2   50.78    9.06
  -3  -9  -2   55.49   10.57
   3  -9   2   69.25    9.43
  -3   9  -2   35.14    9.21
  -4   9  -2   15.51    9.05
  -4  -9  -2    2.39    5.54
   4  -9   2    9.30    6.26
   4   9   2   13.70    8.49
   5   9   2    4.91    8.91
  -5  -9  -2   11.15    7.92
   5 -10  -2   10.97    9.14
   4 -10  -2   14.99    6.90
   4  10  -2   11.25    7.68
  -4 -10   2    1.62    6.26
  -3 -10   2   -0.37    4.06
  -3  10   2   -0.86    4.98
   3 -10  -2    7.19    4.64
  -3 -10   2    0.33    4.82
   3  10  -2   -0.12    4.66
   2  10  -2   47.98    7.93
  -2  10   2   29.57    6.27
   2 -10  -2   38.62    6.86
  -2 -10   2   34.57    7.66
  -2 -10   2   63.55    9.03
  -1 -10   2  168.07   11.40
   1 -10  -2  159.16    7.90
   1  10  -2  163.70   10.01
  -1  10   2  149.26    9.74
  -1 -10   2  153.20   10.41
   1 -10  -2  153.35    9.85
   0 -10  -2  141.75    8.84
   0 -10   2  132.92    8.58
   0  10  -2  130.27    8.89
   0 -10  -2  143.27    9.09
   0 -10   2  139.21    8.88
   0  10   2  132.64    8.98
   1 -10   2  197.83   11.10
  -1 -10  -2  195.70   10.84
  -1 -10  -2  166.76   11.97
  -1  10  -2  175.68   11.24
   1  10   2  210.34   11.96
  -2  10  -2   38.84    7.99
   2  10   2   42.01    7.83
   2 -10   2   43.54    6.69
  -2 -10  -2   30.93    7.16
   3  10   2   13.80    6.78
  -3 -10  -2   11.53    5.81
  -3 -10  -2   11.54    5.95
   3 -10   2   12.38    5.36
  -3  10  -2    7.81    6.51
  -4  10  -2   -3.02    7.62
  -4 -10  -2    4.48    6.64
   4 -10   2    6.68    6.06
   4  10   2    2.50    7.14
   5  10   2    5.25    9.49
   4  11  -2    2.07    6.53
  -4 -11   2    1.19    6.86
   4 -11  -2    0.05    6.41
  -3 -11   2   19.97    6.69
   3  11  -2   28.30    8.08
   3 -11  -2   23.44    7.26
  -3 -11   2   21.12    7.52
  -3  11   2   31.59    8.13
  -2 -11   2    1.63    3.38
   2 -11  -2   -0.25    3.05
  -2 -11   2   -6.23    3.15
   2  11  -2    2.28    4.01
  -2  11   2    3.74    4.00
  -1 -11   2  221.09   13.93
   1 -11  -2  264.42   13.77
  -1 -11   2  226.43   13.46
  -1  11   2  235.33   12.92
   1  11  -2  241.34   13.26
   0 -11   2  168.81   10.00
   0 -11   2  189.89   11.04
   0 -11  -2  168.85   10.37
   0  11   2  181.83   11.01
   0  11  -2  174.43   10.62
   0 -11  -2  144.50    9.75
  -1  11  -2    3.08    3.64
  -1 -11  -2   -1.21    3.29
   1  11   2    7.21    4.09
  -1 -11  -2    2.12    2.60
   1 -11   2    3.16    2.88
   2 -11   2   32.30    6.32
  -2 -11  -2   35.12    7.45
   2  11   2   27.71    6.79
  -2  11  -2   34.34    7.58
   3  11   2    7.00    6.15
   3 -11   2   11.12    4.92
  -3 -11  -2   13.40    6.26
  -3  11  -2    5.31    6.24
  -4  11  -2   12.59    9.38
  -4 -11  -2    9.83    6.79
   4 -11   2    2.82    5.67
   4  11   2    3.82    6.88
   4  12  -2   10.55    8.01
   4 -12  -2    2.03    5.97
  -4 -12   2    1.46    6.49
  -3 -12   2   28.01    8.20
  -3 -12   2   24.51    9.17
   3  12  -2   25.32    7.66
   3 -12  -2   34.71    8.05
  -3  12   2    0.00    5.68
  -2 -12   2   12.58    5.63
  -2 -12   2   14.78    5.57
   2 -12  -2   19.58    5.24
   2  12  -2   10.31    5.27
  -2  12   2   22.19    6.52
  -1 -12   2   58.83    8.75
   1  12  -2   61.88    8.33
  -1 -12   2   58.70    8.40
  -1  12   2   38.17    6.92
   1 -12  -2   59.51    7.80
   0 -12  -2    3.80    3.18
   0 -12  -2   10.61    4.17
   0 -12   2    7.63    3.41
   0  12   2   10.82    4.23
   0  12  -2    5.73    3.84
   0 -12   2    5.06    3.39
  -1 -12  -2   56.98    7.35
   1  12   2   55.67    8.16
  -1 -12  -2   48.61    8.30
   1 -12   2   55.69    7.36
  -1  12  -2   59.01    8.47
   2  12   2    3.64    4.96
  -2 -12  -2    5.70    4.29
   2 -12   2    9.12    4.08
  -2 -12  -2    2.09    3.59
  -2  12  -2    4.25    4.85
  -3  12  -2   17.41    7.40
  -3 -12  -2    1.89    4.49
   3  12   2    6.80    6.29
   3 -12   2    7.97    4.58
   4  12   2    8.84    7.62
  -4  12  -2    7.46    8.96
  -4 -12  -2    6.97    7.64
   4 -12   2   10.06    6.62
   4  13  -2   -4.61    6.59
   4 -13  -2    4.22    6.71
  -4 -13   2    5.34    7.05
  -3  13   2   -2.27    5.47
   3 -13  -2   14.08    5.98
  -3 -13   2   12.42    7.09
   3  13  -2    5.43    6.13
  -3 -13   2    8.08    6.38
  -2 -13   2   14.79    6.18
  -2 -13   2   10.27    5.72
   2  13  -2   16.25    5.97
   2 -13  -2    6.82    4.72
  -2  13   2    9.70    5.19
  -1 -13   2   20.78    6.09
   1 -13  -2   10.37    4.24
  -1  13   2   12.70    5.10
   1  13  -2    7.53    4.86
  -1 -13   2    8.54    4.52
   0  13  -2   34.12    6.64
   0 -13   2   25.93    5.67
   0 -13  -2   20.85    5.45
   0  13   2   27.48    6.36
   0 -13  -2   40.32    6.67
  -1  13  -2    7.25    4.53
  -1 -13  -2   14.66    4.66
   1  13   2   10.20    4.81
  -1 -13  -2   14.44    5.03
   1 -13   2   12.49    4.12
  -2  13  -2  116.29   12.89
  -2 -13  -2  112.72   13.77
  -2 -13  -2  121.00   12.45
   2 -13   2  105.28   11.19
   2  13   2  103.92   12.32
  -3  13  -2    1.83    6.79
   3 -13   2    7.39    5.07
   3  13   2    4.62    6.41
  -3 -13  -2    7.35    5.53
   4  13   2    3.39    7.47
   4 -13   2   -4.22    5.48
  -4 -13  -2    3.74    6.41
  -4 -14   2    2.17    6.93
   4  14  -2    0.72    7.89
   4 -14  -2   18.07    7.73
  -3 -14   2   14.23    8.21
   3 -14  -2    2.70    5.18
  -3 -14   2   15.47    7.87
   3  14  -2   19.62    7.90
   2 -14  -2    2.53    4.08
  -2 -14   2    9.72    5.82
   2  14  -2   -4.37    4.45
  -2 -14   2    7.41    5.08
  -2  14   2    3.39    5.10
  -1  14   2   21.28    6.06
  -1 -14   2   21.60    6.03
  -1 -14   2   34.14    7.45
   1  14  -2   27.00    6.95
   1 -14  -2   36.12    7.15
   0  14  -2   14.57    5.46
   0 -14   2   12.37    4.68
   0 -14  -2   11.81    4.46
   0  14   2    7.45    4.65
  -1  14  -2  167.59   12.88
   1 -14   2  174.14   12.14
  -1 -14  -2  180.66   13.39
   1  14   2  171.16   12.77
  -1 -14  -2  169.35   12.24
  -2  14  -2   23.02    7.09
  -2 -14  -2   38.40    9.13
   2 -14   2   20.57    6.55
  -2 -14  -2   28.43    7.64
   2  14   2   21.81    7.34
  -3 -14  -2   17.70    7.19
  -3  14  -2   17.15    8.58
   3 -14   2    5.31    5.77
   3  14   2    8.61    7.04
   4  14   2   -4.57    7.37
  -4 -14  -2    5.27    7.45
   4 -14   2    4.61    6.51
   4 -15  -2    5.33    7.26
   4  15  -2    5.28    7.75
   3  15  -2   13.38    7.29
  -3 -15   2    2.75    5.98
   3 -15  -2    9.00    5.73
  -3 -15   2   -7.14    6.52
   2 -15  -2   22.34    6.25
  -2 -15   2    8.65    6.40
  -2 -15   2   26.78    7.81
  -2  15   2   22.91    7.45
   2  15  -2   19.72    7.40
  -1 -15   2    7.50    4.92
   1 -15  -2    1.32    3.36
   1  15  -2   -0.54    4.49
  -1  15   2   -0.05    4.22
  -1 -15   2    0.88    4.15
   0 -15   2    5.67    4.18
   0  15  -2    8.56    5.18
   0 -15  -2    4.88    4.23
   0  15   2    6.33    5.24
  -1  15  -2   13.36    5.99
  -1 -15  -2    4.88    4.64
   1 -15   2   -1.45    2.70
   1  15   2    6.18    4.94
  -1 -15  -2   -1.68    3.92
   2  15   2   -2.37    5.19
  -2 -15  -2    3.01    5.41
   2 -15   2   -0.16    3.95
  -2  15  -2   -3.17    5.06
  -2 -15  -2   -1.58    4.58
  -3  15  -2   -3.15    6.43
  -3 -15  -2   -7.58    5.52
   3 -15   2   11.56    6.34
   3  15   2    8.47    7.40
   4 -15   2    6.05    6.75
   3  16  -2   -1.27    6.38
   3 -16  -2   -5.69    5.24
  -3 -16   2    2.55    7.50
  -3 -16   2   -6.44    5.46
   2 -16  -2   13.27    5.56
  -2 -16   2    9.30    6.28
   2  16  -2   28.86    8.36
  -2  16   2   20.88    7.00
  -2 -16   2   12.68    6.92
  -1 -16   2   25.12    6.66
   1 -16  -2   40.80    7.73
  -1 -16   2   31.39    8.01
   1  16  -2   29.33    7.81
  -1  16   2   28.61    7.34
   0  16  -2    9.13    5.37
   0 -16   2    4.88    4.38
   0  16   2   11.79    5.54
   0 -16  -2    2.07    4.06
   1 -16   2  115.64   12.13
  -1  16  -2  107.57   12.92
  -1 -16  -2  130.41   13.05
   1  16   2   88.02   11.78
  -1 -16  -2  104.63   12.67
   2  16   2    5.87    5.76
  -2  16  -2   -0.87    5.31
  -2 -16  -2    7.55    6.41
  -2 -16  -2   12.88    7.07
   2 -16   2   15.39    5.82
   3  16   2   11.10    7.87
   3 -16   2   -4.19    4.55
  -3 -16  -2    9.21    7.32
  -3  16  -2   -0.10    7.36
   3  17  -2    2.22    6.84
   3 -17  -2   -2.59    5.44
  -3 -17   2    7.34    7.97
  -3 -17   2   13.45    7.74
  -2  17   2   15.41    7.45
   2 -17  -2    9.75    6.00
  -2 -17   2   18.40    7.45
   2  17  -2    3.24    6.23
  -2 -17   2   20.00    8.16
  -1 -17   2    9.16    6.33
   1 -17  -2   10.28    5.46
  -1  17   2   13.42    6.25
   1  17  -2   19.43    7.14
   0  17  -2   -4.51    5.23
   0 -17   2    2.26    4.24
   0 -17  -2    4.89    4.67
   0  17   2    2.47    5.31
  -1  17  -2    3.52    5.61
  -1 -17  -2    3.11    5.12
   1  17   2   -5.11    5.16
   1 -17   2    5.73    4.29
  -2  17  -2   39.26   10.50
   2 -17   2   27.53    7.59
  -2 -17  -2   44.72   10.08
   2  17   2   26.99    7.95
  -2 -17  -2   38.25    9.65
   3  17   2    5.24    8.17
  -3  17  -2   -4.53    8.36
   3 -17   2   13.07    7.28
  -3 -17  -2    1.18    7.47
   3 -18  -2   12.83    7.84
   3  18  -2   -2.85    7.59
  -3 -18   2    4.16    8.85
  -3 -18   2    0.82    7.38
  -2 -18   2    1.77    7.05
   2  18  -2   12.53    7.54
  -2  18   2    0.97    6.12
   2 -18  -2    6.76    5.94
  -2 -18   2   12.64    7.56
  -1  18   2   26.88    7.96
   1 -18  -2   24.45    7.27
   1  18  -2   19.74    7.14
  -1 -18   2   32.60    8.80
   0 -18   2    6.04    5.35
   0  18   2   11.40    7.04
   0  18  -2   16.94    7.72
   0 -18  -2   15.66    6.09
   1  18   2    3.33    6.06
  -1 -18  -2   -9.77    4.72
   1 -18   2   -2.95    4.92
  -1  18  -2   14.75    6.95
   2  18   2    4.44    7.44
   2 -18   2   -3.30    4.71
  -2 -18  -2  -13.34    5.37
  -2  18  -2    6.92    7.26
  -2 -18  -2   -0.33    7.00
   3 -18   2   -7.20    5.40
  -3 -18  -2    4.38    7.80
  -3  18  -2   -4.84    8.41
  -3 -19   2   -6.64    7.58
  -2 -19   2   28.01    9.84
   2 -19  -2    4.72    5.51
  -2  19   2    6.16    7.43
   2  19  -2    2.10    7.76
   1 -19  -2   17.15    6.91
  -1  19   2   16.62    7.45
  -1 -19   2    6.61    6.76
   1  19  -2    8.25    7.21
   0 -19  -2   -0.87    5.33
   0  19  -2   -0.90    6.65
   0 -19   2    1.72    5.86
   0  19   2   16.14    7.37
  -1  19  -2    8.29    6.90
  -1 -19  -2   10.48    6.58
   1 -19   2    9.99    6.26
   1  19   2    8.36    7.21
   2 -19   2    1.94    5.51
   2  19   2   -5.24    6.72
  -2 -19  -2    5.32    8.54
  -2  19  -2   -1.32    7.16
  -2 -19  -2    6.62    7.65
  -3  19  -2    1.25    9.96
  -2  20   2    9.95    8.30
   2  20  -2   -3.65    7.49
  -2 -20   2    4.59    8.28
   2 -20  -2    4.00    7.03
   1  20  -2    8.69    6.88
  -1  20   2   20.73    8.73
   1 -20  -2   17.61    6.76
  -1 -20   2    8.62    7.71
   0 -20  -2   21.96    8.02
   0  20  -2   21.05    8.18
   0 -20   2    7.14    6.79
   0  20   2   19.50    8.36
   1 -20   2   14.57    7.08
   1  20   2   19.25    7.99
  -1 -20  -2   12.56    7.76
  -1  20  -2   14.77    8.11
   2 -20   2   12.33    6.94
   2  20   2    6.37    8.85
  -2  20  -2   17.63    9.47
   1 -21  -2    2.74    7.10
  -1  21   2   11.13    7.98
   1  21  -2   15.28    8.29
  -1 -21   2   17.83    9.08
   0  21  -2   10.10    8.23
   0  21   2   33.92   10.74
   0 -21  -2   13.70    7.41
   0 -21   2    2.24    7.28
  -1  21  -2    9.85    8.27
   1  21   2    7.03    8.32
  -1 -21  -2   11.03    8.31
   1 -21   2    0.06    6.71
  -1  22   2    4.33    8.45
   0  22   2    0.46    8.68
   0 -22  -2    0.12    7.37
  -1 -22  -2   -3.62    8.47
  -4   0   3   10.95    7.31
   4   0  -3   -0.44    3.90
  -3   0   3    7.07    4.78
  -3   0   3   -0.15    3.63
  -2   0   3    0.69    2.34
  -2   0   3    1.95    3.39
  -1   0   3   -0.93    1.32
  -1   0   3   -1.06    1.93
   1   0  -3   -1.53    1.22
   0   0   3   -0.20    0.84
   0   0  -3    0.79    0.87
   0   0  -3   -0.07    0.57
  -1   0  -3   -0.11    0.75
   1   0   3   -0.32    1.10
  -1   0  -3    1.00    2.11
  -2   0  -3   -0.41    2.39
  -2   0  -3    0.04    1.47
  -2   0  -3    4.27    3.35
  -3   0  -3   -0.84    4.04
  -3   0  -3   -0.94    2.47
  -4   0  -3    0.30    3.97
  -4   0  -3    2.19    5.85
  -5   0  -3    8.56    8.13
   5  -1  -3    8.64    9.59
  -4  -1   3   12.19    7.20
   4   1  -3    9.18    5.26
  -4   1   3   22.13    8.55
   4   1  -3    2.90    4.92
   4  -1  -3    8.39    4.68
  -3   1   3  134.49   13.23
  -3   1   3  124.04   10.60
  -3  -1   3  133.02   13.24
   3  -1  -3  125.98    9.43
  -3  -1   3  135.47   12.05
   2  -1  -3  492.22   18.13
  -2   1   3  511.95   21.32
  -2   1   3  483.85   17.97
  -2  -1   3  474.23   20.86
  -2  -1   3  486.84   19.37
   1   1  -3  856.06   23.71
   1   1  -3  858.16   25.36
   1  -1  -3  855.52   24.24
  -1   1   3  859.09   23.54
  -1   1   3  821.41   27.12
  -1  -1   3  838.07   27.04
   0   1  -3    1.49    1.01
   0  -1   3    1.59    0.98
   0  -1  -3    4.02    1.18
   0   1  -3    1.87    0.74
   0   1   3    2.31    1.10
   0  -1  -3    2.76    0.93
  -1  -1  -3 1593.36   45.39
  -1   1  -3 1598.00   42.01
  -1   1  -3 1633.75   45.62
  -1  -1  -3 1638.13   43.53
   1  -1   3 1561.66   42.33
  -1  -1  -3 1557.96   42.28
   2  -1   3  433.33   16.03
  -2   1  -3  408.61   18.07
  -2  -1  -3  382.21   16.83
  -2  -1  -3  389.29   18.06
  -2  -1  -3  416.81   16.06
  -2   1  -3  410.67   16.17
  -3  -1  -3   26.24    5.92
  -3   1  -3   20.70    6.53
  -3  -1  -3   23.50    5.37
   3  -1   3   26.74    5.85
  -3   1  -3   25.09    5.67
  -3  -1  -3   25.55    6.73
  -4  -1  -3   11.13    6.04
  -4  -1  -3    8.06    6.41
  -4   1  -3    5.74    6.16
  -5   1  -3    5.21    9.01
   5  -2  -3    0.59    7.84
   5   2  -3   -7.03    6.41
  -4  -2   3    4.83    6.84
   4   2  -3   -1.93    4.66
   4  -2  -3    7.79    5.64
  -3   2   3   24.67    6.25
  -3  -2   3   13.91    5.77
  -3   2   3   24.61    7.14
   3  -2  -3   26.74    5.49
  -3  -2   3   14.91    5.14
   3   2  -3   13.72    4.48
  -2  -2   3  110.05    9.38
  -2  -2   3  103.84    9.69
  -2   2   3   92.30    6.90
   2  -2  -3  104.63    6.70
  -2   2   3  110.58   10.16
   2   2  -3  102.84    7.04
  -1  -2   3 3416.51   88.79
  -1  -2   3 3421.15   92.06
  -1   2   3 3364.56   87.73
   1  -2  -3 3544.30   86.31
  -1   2   3 3430.73   92.26
   1   2  -3 3439.21   88.14
   0   2  -3    0.80    1.06
   0   2  -3   -0.85    0.46
   0   2   3    0.92    0.97
   0  -2   3    2.71    1.13
   0  -2  -3    0.21    0.91
   0  -2  -3    1.49    0.94
  -1  -2  -3  179.68    8.58
   1  -2   3  170.76    6.96
  -1  -2  -3  171.23    8.75
  -1   2  -3  185.82    6.80
  -1  -2  -3  174.12    6.81
  -1   2  -3  157.01    8.68
  -2  -2  -3    0.74    2.27
  -2  -2  -3    3.31    2.66
  -2  -2  -3    7.53    3.42
  -2   2  -3   -1.54    3.01
  -2   2  -3    5.69    2.57
   2  -2   3    2.00    2.58
  -3  -2  -3   47.59    7.43
  -3  -2  -3   42.73    7.60
   3  -2   3   45.36    7.17
  -3   2  -3   30.78    6.28
  -3   2  -3   34.84    8.01
  -3  -2  -3   40.94    7.68
  -4  -2  -3    3.45    5.64
  -4  -2  -3    9.65    6.64
  -4   2  -3    0.95    5.95
   5   2   3    4.50    7.68
  -5   2  -3   12.25    8.11
   5   3  -3    7.96    8.20
   5  -3  -3    0.59    7.29
  -4  -3   3   11.27    5.82
   4  -3  -3    7.51    6.61
  -4  -3   3    9.72    7.42
   4   3  -3   12.71    5.63
   3  -3  -3  150.93    9.96
   3   3  -3  168.50   10.88
  -3  -3   3  168.49   14.88
   3  -3  -3  173.14   12.95
  -3   3   3  159.75   11.28
  -3  -3   3  169.91   12.73
  -2  -3   3    2.23    2.53
   2   3  -3   -0.52    2.47
  -2  -3   3    7.52    3.51
   2  -3  -3    1.60    1.92
  -2   3   3    0.51    2.81
  -1  -3   3 1890.97   52.73
   1   3  -3 1854.85   49.36
  -1  -3   3 1816.76   51.05
   1  -3  -3 1823.28   52.36
  -1   3   3 1839.48   48.80
   1  -3  -3 1871.50   47.56
   0  -3  -3 3202.62   80.37
   0  -3   3 3241.62   83.13
   0   3  -3 3190.78   80.07
   0   3  -3 3185.28   82.45
  -1   3  -3 2389.77   65.19
  -1   3  -3 2335.72   59.93
   1   3   3 2410.00   65.20
  -1  -3  -3 2468.83   62.71
   1  -3   3 2375.26   63.13
  -1  -3  -3 2341.49   63.81
   2  -3   3   39.79    5.22
  -2  -3  -3   37.74    6.62
  -2   3  -3   26.38    3.94
  -2   3  -3   37.64    6.82
  -2  -3  -3   33.69    6.04
  -2  -3  -3   31.07    4.93
  -3   3  -3   10.69    5.40
  -3  -3  -3   -1.93    3.98
  -3  -3  -3   -0.15    3.76
   3  -3   3   11.22    4.41
  -3   3  -3    6.99    3.92
  -3  -3  -3    7.61    4.36
  -4  -3  -3   -1.01    4.93
   4   3   3   -3.60    5.15
  -4   3  -3   -3.23    5.28
  -5   3  -3    0.21    9.02
   5   3   3    1.39    7.74
  -5  -3  -3    2.10    6.48
   5   4  -3   28.03   10.42
   5  -4  -3   17.14    8.57
  -4  -4   3   22.64    8.49
   4  -4  -3   28.45    8.70
  -4  -4   3   23.14    6.86
   4   4  -3   31.68    7.38
   3  -4  -3    4.80    3.21
  -3   4   3   13.86    5.38
  -3  -4   3   12.15    5.44
   3  -4  -3   14.18    5.74
   3   4  -3    6.70    4.16
  -3  -4   3   -1.03    3.42
   2  -4  -3    1.80    1.62
   2   4  -3    3.40    2.94
  -2  -4   3   -1.30    2.45
  -2  -4   3    3.48    3.16
   2  -4  -3   -0.83    3.08
  -2   4   3    1.30    2.82
   1  -4  -3   44.10    5.18
   1   4  -3   46.52    4.31
  -1  -4   3   46.07    5.53
  -1  -4   3   56.86    6.01
   1  -4  -3   49.88    3.21
  -1   4   3   48.50    3.65
   0  -4  -3    0.48    1.13
   0   4   3    0.14    1.06
   0  -4   3    0.00    1.21
   0   4  -3   -1.24    1.27
   0  -4  -3    0.93    0.90
   0   4  -3    0.98    1.19
   1   4   3 2813.12   76.07
   1  -4   3 2768.20   74.38
  -1  -4  -3 2851.17   74.01
  -1   4  -3 2860.50   76.39
  -1  -4  -3 2796.83   75.06
   2  -4   3  152.00    8.78
  -2   4  -3  153.59    7.44
  -2  -4  -3  153.66    9.17
  -2   4  -3  143.84   10.25
  -2  -4  -3  126.15    9.69
   2   4   3  141.08    9.82
   3   4   3   17.18    6.13
  -3  -4  -3   15.62    5.51
  -3   4  -3   23.16    6.76
  -3  -4  -3   16.97    5.37
   3  -4   3   17.78    5.04
  -4   4  -3   -6.73    5.28
  -4  -4  -3    1.62    4.94
   4   4   3   -3.46    5.13
  -5   4  -3   14.69    9.45
  -5  -4  -3   20.48    8.57
   5   4   3    3.77    7.73
   5   5  -3   -2.48    7.04
   5  -5  -3   -2.68    7.54
   4  -5  -3    3.02    5.72
  -4  -5   3   -0.67    6.64
   4   5  -3    6.66    5.46
  -4  -5   3   -1.76    4.48
   3   5  -3   46.31    7.42
  -3   5   3   54.81    8.54
  -3  -5   3   64.07   10.12
   3  -5  -3   64.10    9.41
  -3  -5   3   31.96    7.90
   2  -5  -3   98.30    9.57
  -2   5   3  103.57    8.25
  -2  -5   3   99.47    9.99
   2  -5  -3   99.07    5.57
   2   5  -3   99.49    8.34
  -2  -5   3   99.87   10.38
   1  -5  -3    1.98    2.00
  -1   5   3    0.23    1.57
   1   5  -3   -2.35    1.54
   1  -5  -3   -0.22    0.89
  -1  -5   3   -3.18    1.91
  -1  -5   3    0.09    1.92
   0  -5  -3   26.66    3.27
   0  -5   3   34.74    3.81
   0  -5  -3   27.94    3.15
   0   5  -3   32.27    3.21
   0   5  -3   29.88    3.68
   0   5   3   32.52    3.63
  -1   5  -3   19.79    3.99
  -1  -5  -3   13.55    2.62
   1   5   3   21.83    4.27
  -1  -5  -3   20.32    4.09
   1  -5   3   18.20    3.08
   2  -5   3   55.59    6.05
  -2   5  -3   68.07    8.61
  -2  -5  -3   56.44    7.93
  -2   5  -3   47.85    4.14
  -2  -5  -3   53.19    6.37
   2   5   3   64.44    8.10
  -3   5  -3   43.60    8.68
   3  -5   3   53.38    7.60
  -3  -5  -3   46.63    8.00
  -3  -5  -3   36.76    8.21
   3   5   3   57.34    9.68
   4   5   3   -2.84    5.83
  -4   5  -3   -8.47    5.82
   4  -5   3   -3.51    4.54
  -4  -5  -3   -3.69    4.94
   5   5   3    3.70    7.32
  -5  -5  -3    3.33    7.27
   5  -6  -3   13.00    8.67
   4  -6  -3    5.09    6.15
  -4  -6   3   20.65    9.00
  -4  -6   3   -4.47    5.04
   4   6  -3    6.27    6.00
  -3  -6   3   -1.38    4.52
   3  -6  -3    3.58    3.63
  -3  -6   3   -3.12    4.28
  -3   6   3   -0.96    4.02
   3   6  -3   -1.84    3.54
  -2  -6   3  139.20   11.78
  -2   6   3  153.34    9.50
  -2  -6   3  146.67   12.59
   2  -6  -3  139.65    6.47
   2  -6  -3  132.75   10.20
   2   6  -3  128.14    8.75
  -1   6   3  248.26   10.44
  -1  -6   3  263.17   12.58
   1  -6  -3  229.86   11.60
   1   6  -3  254.60   10.92
  -1  -6   3  245.61   12.44
   1  -6  -3  246.87    8.56
   0   6   3   17.98    3.35
   0   6  -3   23.15    3.53
   0  -6   3   18.52    3.13
   0  -6  -3   14.82    2.83
   0  -6   3   21.62    3.32
   0  -6  -3   20.39    3.13
   1   6   3  195.93   10.34
  -1  -6  -3  183.56    8.65
  -1   6  -3  214.45   10.74
   1  -6   3  199.37    9.44
  -1  -6  -3  188.68   10.68
   2  -6   3   -0.40    2.47
  -2  -6  -3   -1.77    2.65
   2   6   3    4.73    3.30
  -2   6  -3    0.11    3.52
  -2  -6  -3    2.81    2.99
  -3  -6  -3    1.19    4.74
   3  -6   3    3.30    3.85
  -3  -6  -3    2.43    3.56
  -3   6  -3    7.24    5.23
   3   6   3    6.10    4.58
   4  -6   3   17.49    6.43
  -4   6  -3   12.66    7.21
  -4  -6  -3    4.10    5.57
   4   6   3   16.60    7.70
   5   6   3   -4.23    7.36
  -5  -6  -3    3.51    7.33
   5  -7  -3    3.79    8.10
  -4  -7   3   37.82   11.19
   4  -7  -3   56.20   10.74
  -4  -7   3   43.76   10.35
   4   7  -3   52.22   10.03
  -3  -7   3    1.02    3.87
   3  -7  -3    2.71    4.45
  -3   7   3   -3.85    4.30
  -3  -7   3    6.16    5.07
   3   7  -3    3.11    4.37
   2  -7  -3  164.97   11.38
  -2   7   3  136.08    9.46
  -2  -7   3  154.04   13.32
  -2  -7   3  159.05   11.60
   2   7  -3  155.91    9.71
   2  -7  -3  155.59    6.76
   1   7  -3  638.47   21.75
  -1  -7   3  662.89   23.87
   1  -7  -3  643.76   22.91
  -1  -7   3  629.59   23.62
   1  -7  -3  630.44   18.70
   0  -7   3  109.16    6.77
   0   7  -3  106.15    6.62
   0  -7  -3  104.81    6.44
   0  -7  -3  112.13    6.71
   0  -7   3  106.34    6.38
   0   7   3  108.01    6.57
   1  -7   3  333.13   13.96
  -1  -7  -3  355.17   15.79
  -1  -7  -3  330.91   13.20
   1   7   3  356.04   14.80
  -1   7  -3  328.13   14.84
   2  -7   3    4.41    2.98
  -2  -7  -3   -1.63    2.57
  -2   7  -3    1.61    3.45
  -2  -7  -3    1.07    2.75
   2   7   3    3.21    3.35
  -3  -7  -3   -0.61    3.81
   3   7   3    0.51    4.06
  -3   7  -3   -7.08    4.41
  -3  -7  -3    8.94    4.56
   3  -7   3   -2.92    2.82
   4   7   3   34.06    8.96
  -4   7  -3   14.34    7.54
   4  -7   3   45.94    8.48
  -4  -7  -3   24.46    9.23
   5   7   3   -7.20    7.21
  -5  -7  -3   -5.66    6.66
   5  -8  -3   -3.98    7.71
  -5  -8   3   -7.48    6.68
  -4  -8   3   -3.64    7.19
   4  -8  -3   14.71    7.59
  -4  -8   3   -1.46    5.27
   4   8  -3   11.72    6.36
  -3  -8   3  195.34   17.60
  -3  -8   3  206.53   16.99
   3   8  -3  190.28   13.10
   3  -8  -3  215.43   15.04
  -3   8   3  189.73   13.57
   2  -8  -3   87.51    9.56
   2   8  -3   72.86    8.08
  -2   8   3   85.07    8.57
  -2  -8   3   89.36   11.11
  -2  -8   3   75.10    9.44
   1  -8  -3 1978.98   50.97
  -1  -8   3 1897.84   57.29
   1  -8  -3 1959.59   56.54
  -1  -8   3 1963.13   57.03
   1   8  -3 1900.91   55.01
   0   8  -3   85.64    6.26
   0  -8  -3   91.50    6.30
   0  -8   3   93.03    6.27
   0  -8  -3   84.54    6.30
   0  -8   3   78.03    6.19
   0   8   3   86.16    6.33
  -1   8  -3   81.64    7.92
   1  -8   3   88.05    7.24
  -1  -8  -3   62.68    7.69
   1   8   3   66.53    7.24
   2  -8   3   79.38    7.81
  -2  -8  -3   73.95    8.05
   2   8   3   72.53    9.40
  -2  -8  -3   84.29   10.51
  -2   8  -3   80.54    9.83
   3  -8   3   87.42    9.77
  -3  -8  -3   72.36   11.75
  -3   8  -3   82.47   12.04
   3   8   3   74.21   11.01
   4  -8   3    6.39    6.15
  -4   8  -3   13.56    8.20
  -4  -8  -3   -1.93    5.11
   4   8   3    8.09    6.35
  -5  -8  -3    5.33    7.86
   5   8   3   12.82    8.31
   5  -9  -3    1.47    7.98
  -4  -9   3    3.88    5.90
  -4  -9   3   13.47    9.37
   4   9  -3    2.16    6.36
   4  -9  -3    5.41    6.33
  -3   9   3    0.82    4.99
  -3  -9   3   -1.58    4.51
   3   9  -3    5.09    5.06
  -3  -9   3    0.09    3.94
   3  -9  -3    2.06    4.50
  -2  -9   3  128.12   12.97
  -2   9   3  125.46    9.41
   2  -9  -3  130.87   10.15
   2   9  -3  125.64    9.34
  -2  -9   3  122.78   11.97
  -1   9   3   18.64    4.29
   1   9  -3   21.28    4.67
  -1  -9   3   29.27    5.44
   1  -9  -3   17.09    3.03
  -1  -9   3   14.55    4.91
   1  -9  -3   16.88    3.97
   0   9  -3    8.31    3.04
   0   9   3    6.06    3.17
   0  -9  -3    7.32    2.51
   0  -9   3    3.64    2.63
   0  -9  -3    7.28    3.03
   0  -9   3    9.80    3.09
   1   9   3  708.56   26.07
  -1  -9  -3  721.67   27.42
  -1   9  -3  759.67   26.94
   1  -9   3  729.66   25.52
  -2   9  -3   91.91   10.43
  -2  -9  -3   89.24   11.11
   2   9   3   92.74   10.14
   2  -9   3   75.66    8.21
  -2  -9  -3   82.78    8.47
  -3   9  -3   33.05    8.95
   3  -9   3   42.27    7.55
   3   9   3   35.29    8.49
  -3  -9  -3   41.16    9.59
  -4  -9  -3    2.43    6.19
   4  -9   3    1.20    5.14
  -4   9  -3    8.86    8.20
   4   9   3    7.91    7.40
   5   9   3    1.55    9.14
   5 -10  -3   -1.71    8.25
  -4 -10   3   31.05   10.12
   4  10  -3   19.36    7.91
   4 -10  -3   39.54    9.90
  -4 -10   3   11.54    8.01
  -3  10   3  142.24   13.45
  -3 -10   3  120.07   14.97
   3  10  -3  104.71   11.53
   3 -10  -3  127.24   13.68
  -3 -10   3  128.91   14.68
   2 -10  -3  131.21   10.37
  -2  10   3  132.72   11.03
   2  10  -3  146.32   10.60
  -2 -10   3  142.22   12.92
  -2 -10   3  143.10   13.89
   1 -10  -3    3.47    2.49
  -1 -10   3    7.01    3.21
   1 -10  -3    4.70    2.38
   1  10  -3    3.21    2.97
  -1  10   3    1.89    3.09
  -1 -10   3   -0.32    2.96
   0  10   3 1108.33   34.27
   0 -10   3 1045.50   34.48
   0 -10  -3 1080.68   33.69
   0 -10  -3 1009.72   33.32
   0 -10   3 1038.28   32.39
   0  10  -3 1052.55   34.27
  -1 -10  -3  143.38    9.17
   1  10   3  147.97   10.07
  -1 -10  -3  145.43   10.89
  -1  10  -3  124.78    9.78
   1 -10   3  143.50    9.32
  -2 -10  -3   12.27    4.61
  -2  10  -3    2.61    4.48
  -2 -10  -3    2.21    3.53
   2  10   3   -1.18    3.67
   2 -10   3   11.07    3.69
   3  10   3    8.54    6.13
  -3 -10  -3    3.78    5.38
  -3  10  -3    8.49    6.54
   3 -10   3   10.63    4.83
  -4 -10  -3   17.52    7.94
   4  10   3   47.28   11.07
   4 -10   3   31.47    7.73
  -4  10  -3   17.11    9.60
   4  11  -3   11.89    7.47
   4 -11  -3   17.43    7.59
  -4 -11   3    9.38    8.50
  -4 -11   3    9.47    7.74
  -3 -11   3   -0.87    4.13
   3  11  -3   -2.49    4.61
  -3 -11   3   11.84    6.37
   3 -11  -3   -2.26    4.98
  -2 -11   3   34.35    7.23
   2 -11  -3   16.21    5.29
   2  11  -3    9.93    4.77
  -2 -11   3   40.56    8.30
  -2  11   3   -3.03    3.16
  -1 -11   3    2.67    2.91
   1 -11  -3    2.10    2.94
  -1 -11   3   -2.33    2.98
   1  11  -3    1.50    3.23
  -1  11   3   -0.96    2.98
   0 -11   3    3.73    3.16
   0  11  -3    5.56    3.53
   0 -11  -3   11.01    3.97
   0 -11   3    7.19    3.21
   0  11   3   13.47    4.60
   0 -11  -3    5.98    2.83
   1  11   3   55.80    7.77
   1 -11   3   51.50    6.93
  -1 -11  -3   52.74    8.19
  -1  11  -3   48.27    7.61
  -1 -11  -3   61.68    7.15
   2 -11   3   64.29    8.35
  -2 -11  -3   70.87    8.82
   2  11   3   59.60    9.29
  -2 -11  -3   78.75   11.22
  -2  11  -3   71.20   10.49
  -3 -11  -3   41.17    9.35
   3  11   3   21.22    7.63
  -3  11  -3   50.08   10.72
   3 -11   3   40.95    8.07
  -4  11  -3    9.23    8.66
  -4 -11  -3   -4.57    5.06
   4  11   3   -0.45    7.24
   4 -11   3    7.14    6.60
  -4 -12   3   28.89    9.20
   4 -12  -3   29.28    8.73
   4  12  -3   26.60    9.20
  -3 -12   3   27.12    8.36
   3 -12  -3   35.55    8.50
   3  12  -3   18.73    7.09
  -3 -12   3   23.20    8.44
   2 -12  -3   -4.12    2.56
  -2  12   3    1.01    3.56
  -2 -12   3    4.00    3.92
  -2 -12   3    1.39    4.49
   2  12  -3    0.01    3.94
   1 -12  -3    9.15    3.79
  -1 -12   3    6.61    3.52
  -1  12   3    8.40    4.21
   1  12  -3   12.12    4.76
  -1 -12   3   11.31    4.67
   0  12  -3   58.47    7.93
   0  12   3   59.66    8.08
   0 -12   3   71.54    7.49
   0 -12  -3   60.24    7.42
   0 -12  -3   63.04    7.79
   0 -12   3   38.96    6.69
  -1  12  -3    3.84    3.71
  -1 -12  -3    2.35    3.21
  -1 -12  -3    6.37    4.24
   1 -12   3    0.49    2.63
   1  12   3   -0.07    3.51
   2  12   3   33.74    7.58
   2 -12   3   40.88    7.34
  -2  12  -3   35.41    8.33
  -2 -12  -3   40.80    8.78
  -2 -12  -3   44.97    8.00
   3  12   3    6.71    6.74
  -3 -12  -3    4.09    5.56
  -3  12  -3   13.62    7.39
   3 -12   3    1.82    4.73
   4 -12   3    1.53    5.60
   4  12   3    3.96    7.90
  -4  12  -3   -0.13    8.17
  -4 -12  -3   -0.90    7.54
  -4 -13   3    3.92    6.03
   4  13  -3    3.84    7.29
   4 -13  -3    9.02    7.28
  -3 -13   3   32.24    9.81
  -3 -13   3   31.98    9.25
   3 -13  -3   33.41    8.07
   3  13  -3   27.42    7.85
  -2 -13   3    8.46    5.59
  -2  13   3    5.53    4.82
  -2 -13   3    6.87    4.96
   2  13  -3    5.66    4.55
   2 -13  -3    3.29    4.01
  -1  13   3    3.07    3.70
  -1 -13   3   -1.48    3.82
   1  13  -3    4.44    4.08
   1 -13  -3   -0.92    2.89
  -1 -13   3    4.83    3.70
   0 -13  -3   30.86    5.76
   0  13  -3   22.79    6.11
   0 -13  -3   18.82    5.50
   0 -13   3   28.30    5.83
   0  13   3   17.19    5.30
  -1 -13  -3    8.01    4.27
   1 -13   3    5.39    3.54
  -1 -13  -3   10.60    4.49
   1  13   3    7.12    4.82
  -1  13  -3    4.38    4.17
   2 -13   3   19.85    5.63
   2  13   3   19.52    6.72
  -2 -13  -3   -1.42    3.64
  -2  13  -3   13.77    6.40
  -2 -13  -3    6.51    5.64
  -3  13  -3    6.24    6.91
  -3 -13  -3    1.18    4.94
   3  13   3    9.44    6.74
   3 -13   3    6.91    5.06
   4  13   3   -3.48    7.33
  -4 -13  -3    6.37    7.05
   4 -13   3    1.20    5.96
  -4  13  -3   -6.55    8.40
   4 -14  -3    4.36    6.62
  -4 -14   3   -2.04    6.28
   4  14  -3    2.22    7.01
   3  14  -3    0.92    6.04
   3 -14  -3    4.92    4.91
  -3 -14   3   12.14    6.80
  -3 -14   3    4.95    7.27
  -2 -14   3    3.42    4.88
   2  14  -3   -7.69    4.39
  -2 -14   3    2.19    4.88
  -2  14   3    1.05    4.67
   2 -14  -3    0.58    4.22
  -1 -14   3  166.09   14.30
  -1 -14   3  132.91   12.66
   1  14  -3  163.46   14.07
   1 -14  -3  140.61   10.81
  -1  14   3  128.91   11.83
   0 -14   3  161.52   11.97
   0  14   3  198.60   13.11
   0 -14  -3  174.84   11.91
   0  14  -3  173.25   12.67
   0 -14  -3  180.03   12.26
  -1  14  -3    5.60    4.90
   1 -14   3    2.09    3.63
  -1 -14  -3    2.19    4.17
  -1 -14  -3    1.44    3.68
   1  14   3    3.94    4.57
   2 -14   3   30.13    7.03
  -2  14  -3   27.31    7.79
  -2 -14  -3   10.77    5.50
   2  14   3   11.55    6.46
  -2 -14  -3   23.91    6.79
   3  14   3   -0.37    7.00
  -3 -14  -3    9.75    6.48
  -3  14  -3    9.05    7.80
   3 -14   3    6.66    5.51
  -4  14  -3   -5.28    9.45
   4 -14   3    5.12    6.62
  -4 -14  -3   -2.68    6.72
   4  14   3   -1.90    7.95
   4  15  -3   -5.09    7.21
  -3 -15   3   13.51    6.98
   3  15  -3    1.35    6.31
  -3 -15   3    3.87    7.03
   3 -15  -3   17.60    6.97
  -2 -15   3   21.71    7.23
  -2  15   3   16.48    6.67
   2  15  -3   14.39    6.76
  -2 -15   3   20.33    7.63
   2 -15  -3   22.04    6.50
  -1  15   3   36.99    7.61
  -1 -15   3   35.90    7.93
   1  15  -3   49.18    8.62
   1 -15  -3   46.94    7.78
  -1 -15   3   41.45    8.75
   0  15   3   86.52   10.74
   0  15  -3   57.11    9.44
   0 -15   3   69.45    9.55
   0 -15  -3   73.29    9.25
   1  15   3   14.17    5.99
  -1  15  -3   10.49    6.11
   1 -15   3    9.37    4.28
  -1 -15  -3   10.62    5.01
  -1 -15  -3    0.90    3.68
   2  15   3   -3.54    4.65
  -2 -15  -3   12.07    5.58
  -2  15  -3   -1.88    5.26
  -2 -15  -3    8.24    5.11
   2 -15   3   -5.28    3.69
   3  15   3   12.49    8.49
  -3  15  -3   15.77    8.37
   3 -15   3    0.65    5.29
  -3 -15  -3   -8.16    5.16
   4 -15   3    7.06    6.75
   3  16  -3   12.58    7.34
  -3 -16   3   21.45    8.83
  -3 -16   3   13.53    8.36
   3 -16  -3   12.41    7.43
   2 -16  -3   11.84    5.54
  -2 -16   3   11.89    6.85
   2  16  -3   17.09    6.96
  -2  16   3   17.62    7.48
  -2 -16   3   12.99    6.74
  -1  16   3    0.19    4.71
   1 -16  -3    2.62    4.15
  -1 -16   3    4.21    5.09
   1  16  -3    4.40    4.99
   0  16  -3   -1.48    4.88
   0 -16  -3    0.10    4.51
   0 -16   3    4.32    3.99
   0  16   3    0.70    4.89
  -1  16  -3   13.11    6.11
   1  16   3    4.03    5.82
   1 -16   3   10.41    4.96
  -1 -16  -3   11.53    5.39
  -1 -16  -3   15.46    5.67
   2  16   3    0.97    6.02
  -2 -16  -3    7.97    6.55
  -2 -16  -3    6.19    6.18
   2 -16   3    6.89    4.61
  -2  16  -3   -7.50    5.14
   3  16   3   -8.81    6.73
  -3  16  -3   -0.81    8.19
   3 -16   3   10.09    6.51
  -3 -16  -3   -3.19    6.04
   3  17  -3    6.58    7.35
  -3 -17   3    7.98    8.80
  -3 -17   3    0.42    7.08
   3 -17  -3   11.26    6.85
   2  17  -3   23.30    8.72
  -2 -17   3   30.65    9.26
   2 -17  -3   19.95    6.99
  -2  17   3   31.68    9.55
  -2 -17   3    9.09    6.82
  -1 -17   3    7.31    6.55
  -1  17   3   17.43    6.48
   1 -17  -3   11.28    5.20
   1  17  -3    8.98    6.60
   0  17  -3   23.20    7.98
   0  17   3   21.16    7.46
   0 -17   3   29.99    7.66
   0 -17  -3   24.66    6.92
  -1  17  -3    4.05    6.12
   1 -17   3    6.20    5.07
   1  17   3    9.05    5.99
  -1 -17  -3    8.59    5.87
   2 -17   3   40.97    8.63
   2  17   3   28.73    8.97
  -2 -17  -3   43.88    9.82
  -2  17  -3   37.30    9.83
  -2 -17  -3   34.39    9.86
  -3  17  -3   -4.81    8.03
   3  17   3    6.33    7.51
   3 -17   3    9.63    6.47
  -3 -17  -3   13.14    8.11
   3 -18  -3   -9.87    5.56
  -3 -18   3    2.22    7.68
   3  18  -3   -2.57    7.92
  -3 -18   3   -6.00    8.37
   2  18  -3   -6.12    5.85
  -2 -18   3   -3.78    5.74
  -2  18   3    2.50    6.55
  -2 -18   3    1.08    7.21
   2 -18  -3   -0.48    5.18
  -1  18   3   33.04    8.87
   1  18  -3   19.86    7.86
   1 -18  -3   30.36    8.12
  -1 -18   3   35.16    9.01
   0 -18   3    5.93    5.17
   0  18  -3    4.93    5.97
   0 -18  -3    3.20    4.42
   0  18   3    4.30    5.25
   1  18   3   -6.10    5.45
   1 -18   3    4.96    4.79
  -1 -18  -3    2.85    5.65
  -1  18  -3    1.13    6.05
  -2  18  -3    9.38    6.70
   2 -18   3    7.64    5.51
   2  18   3    8.68    6.92
  -2 -18  -3   12.21    6.64
   3 -18   3    7.33    6.78
  -3 -18  -3    0.22    7.42
  -3  18  -3    3.48    9.48
  -3 -19   3   -7.40    8.84
  -3 -19   3    3.87    8.60
   2  19  -3    4.72    7.43
  -2 -19   3   -7.56    7.06
   2 -19  -3   -0.88    5.96
  -2  19   3    4.55    7.29
  -1  19   3   10.71    6.67
  -1 -19   3    6.32    6.94
   1  19  -3    7.65    6.36
   1 -19  -3    7.45    5.45
   0  19  -3   -0.06    6.38
   0 -19   3   -7.31    5.31
   0  19   3    5.88    6.49
   0 -19  -3    5.94    5.56
   1  19   3   28.90    8.52
  -1  19  -3   10.79    7.38
   1 -19   3    8.70    5.74
  -1 -19  -3   13.44    7.32
  -2 -19  -3  -10.95    6.21
   2 -19   3   -0.82    5.62
   2  19   3    2.06    7.29
  -2  19  -3   -6.60    6.45
   2  20  -3    4.64    8.77
   2 -20  -3   -7.16    5.61
  -2 -20   3   -3.69    8.27
  -1 -20   3   -0.73    7.29
  -1  20   3    0.27    6.68
   1 -20  -3    4.06    5.82
   1  20  -3    9.32    7.05
   0  20  -3   -0.63    7.59
   0  20   3   13.23    7.83
   0 -20  -3   11.14    6.66
   0 -20   3    9.79    7.49
   1 -20   3   -0.67    5.22
  -1 -20  -3   -1.19    6.61
  -1  20  -3   -2.55    7.08
   1  20   3   -8.28    6.17
   2 -20   3    1.26    5.76
  -2  20  -3    2.76    8.27
   1 -21  -3    9.74    7.38
   1  21  -3   -0.16    7.41
  -1 -21   3   -4.06    7.37
  -1  21   3   12.32    8.03
   0 -21   3   23.13    8.90
   0  21   3   31.71   10.44
   0 -21  -3   21.61    8.60
   0  21  -3   14.26    9.06
  -1  21  -3    8.88    7.87
  -1 -21  -3    4.03    8.53
   1  21   3   19.98    9.02
   1 -21   3   12.86    6.98
  -1  22   3   -0.06    7.97
   0  22   3   -0.48    8.57
   0 -22  -3    2.57    7.11
  -1 -22  -3   -4.25    7.91
  -4   0   4   28.70    9.27
   4   0  -4   37.22    7.88
  -3   0   4  131.98   13.55
   3   0  -4  141.65   11.45
  -3   0   4  116.98    9.25
  -2   0   4  264.64   11.51
  -2   0   4  266.87   14.76
   2   0  -4  289.36   13.09
  -1   0   4 9556.44  247.08
   1   0  -4 9535.30  240.98
   1   0  -4 9826.62  237.13
   0   0  -4   -1.22    0.61
   0   0  -4    0.47    1.20
   0   0   4    1.06    1.28
   1   0   4  883.70   24.00
  -1   0  -4  905.15   28.31
  -2   0  -4    9.21    3.76
   2   0   4    8.35    2.75
  -2   0  -4    1.50    1.91
  -3   0  -4   11.33    5.76
   3   0   4    2.04    3.57
  -3   0  -4   -0.39    2.58
  -4   0  -4    6.71    6.66
  -4   0  -4   -0.59    4.46
  -5   0  -4    0.34    8.41
  -5  -1   4   21.18   10.49
   5  -1  -4   19.73    9.89
  -4  -1   4   10.79    6.80
   4   1  -4    1.11    4.25
  -4   1   4    1.80    6.64
   4  -1  -4    8.94    4.81
   3   1  -4   -1.21    2.72
   3   1  -4    3.16    2.99
  -3   1   4    6.67    3.95
   3  -1  -4   -0.85    2.83
  -3   1   4    6.79    5.04
  -3  -1   4    2.44    4.70
   2   1  -4   23.68    3.90
  -2   1   4   16.23    4.98
   2   1  -4   16.52    3.84
  -2   1   4   22.76    3.87
  -2  -1   4   19.82    5.09
   2  -1  -4   24.68    4.26
   1   1  -4 3806.57   97.08
   1  -1  -4 3948.63   96.76
   1   1  -4 3867.22   97.84
  -1   1   4 3783.03  102.50
  -1   1   4 3784.52   97.27
  -1  -1   4 3821.57  102.44
   0   1  -4  999.77   27.29
   0   1   4  992.34   27.57
   0   1  -4 1027.93   26.62
   0  -1   4  965.62   27.78
   0  -1  -4 1009.80   26.74
   0  -1  -4 1022.05   27.24
  -1  -1  -4 2176.13   59.84
  -1  -1  -4 2111.72   55.75
  -1   1  -4 2117.55   59.91
   1  -1   4 2135.95   55.88
  -1   1  -4 2165.72   55.81
  -1  -1  -4 2235.18   57.45
  -2  -1  -4   18.14    5.02
  -2  -1  -4   25.47    4.96
   2  -1   4   18.45    3.47
  -2   1  -4   15.79    3.52
  -2   1  -4   22.65    5.45
  -2  -1  -4   16.72    3.51
  -3  -1  -4  125.52   12.95
  -3  -1  -4  133.13   10.56
  -3   1  -4  175.59   13.31
   3  -1   4  142.81   10.07
  -3   1  -4  132.50   10.07
  -3  -1  -4  135.10   11.85
  -4   1  -4   -1.37    5.82
  -4  -1  -4    0.13    4.61
  -4  -1  -4   -4.02    5.06
  -5   1  -4    3.72    8.27
   5  -2  -4    6.91    8.54
   5   2  -4   13.72    7.57
  -5  -2   4    7.32    9.45
   4  -2  -4    0.80    3.70
   4   2  -4   -4.60    3.60
  -4  -2   4   -1.45    5.98
  -3  -2   4   30.01    7.79
  -3   2   4   19.06    5.51
   3  -2  -4   28.85    5.48
  -3   2   4   36.20    8.09
   3   2  -4   25.15    5.27
  -2   2   4   33.98    4.77
   2   2  -4   33.07    4.58
  -2  -2   4   25.26    5.06
   2  -2  -4   34.42    4.62
  -2  -2   4   20.89    5.44
  -2   2   4   24.10    5.53
  -1   2   4    3.62    1.39
   1   2  -4   -0.97    1.42
  -1  -2   4    2.21    2.46
   1   2  -4   -0.53    1.15
   1  -2  -4    1.52    1.35
  -1   2   4    1.83    2.50
   0  -2   4  347.03   11.86
   0  -2  -4  351.51   11.15
   0  -2  -4  361.45   11.32
   0   2  -4  350.12   11.40
   0   2   4  356.95   11.17
  -1   2  -4 2053.02   58.93
  -1   2  -4 2140.94   54.51
  -1  -2  -4 2111.27   58.89
  -1  -2  -4 2169.54   55.33
  -1  -2  -4 2122.23   57.09
   1  -2   4 2138.66   55.67
  -2  -2  -4   83.91    8.28
   2  -2   4   90.02    6.30
  -2  -2  -4  109.13   10.06
  -2   2  -4  108.92    6.96
  -2   2  -4  100.39    9.86
  -2  -2  -4   86.44    6.40
  -3  -2  -4  141.18   12.47
   3  -2   4  122.55    9.27
  -3   2  -4  118.47   12.95
  -3  -2  -4  128.67    9.99
  -3   2  -4  119.78   10.25
  -3  -2  -4  127.04   12.87
  -4   2  -4    1.53    6.12
  -4  -2  -4    4.78    5.76
  -4  -2  -4   -0.29    4.65
  -5   2  -4    0.45    7.40
   5   2   4    6.23    8.76
   5   3  -4    0.40    6.77
   5  -3  -4   10.37    8.27
   4  -3  -4   98.78   13.79
  -4  -3   4   67.24   12.62
   4   3  -4   67.21   11.31
  -3   3   4   58.05    7.88
  -3  -3   4   45.77    9.18
  -3  -3   4   58.11    9.30
   3  -3  -4   61.78    7.12
   3   3  -4   71.73    8.02
  -2   3   4   23.14    4.38
  -2  -3   4   21.86    5.05
   2  -3  -4   23.20    3.66
  -2  -3   4   22.78    5.32
  -2   3   4   28.94    6.31
   2   3  -4   25.54    4.24
  -1   3   4  617.71   18.03
   1  -3  -4  658.23   18.56
   1   3  -4  634.33   21.07
   1  -3  -4  628.57   22.02
  -1  -3   4  604.94   22.04
   1   3  -4  619.30   18.78
   0  -3  -4 2206.16   56.02
   0   3   4 2084.77   56.95
   0  -3  -4 2161.36   57.38
   0  -3   4 2258.97   58.28
   0   3  -4 2198.17   57.55
  -1   3  -4 2683.51   68.12
   1  -3   4 2699.29   70.98
  -1   3  -4 2728.47   73.84
  -1  -3  -4 2759.27   72.11
  -1  -3  -4 2705.42   70.30
  -2  -3  -4   88.21    9.28
  -2  -3  -4   98.84    6.81
  -2   3  -4   93.30    9.85
  -2   3  -4   95.59    6.34
   2  -3   4  104.63    6.76
  -2  -3  -4  106.68    9.51
  -3  -3  -4   49.04    7.45
   3  -3   4   41.93    6.81
  -3   3  -4   36.27    5.98
  -3   3  -4   48.96    8.60
  -3  -3  -4   44.52    8.20
  -3  -3  -4   36.66    7.99
  -4  -3  -4    0.60    4.01
  -4   3  -4    1.36    6.14
   5   3   4   13.15    9.29
  -5   3  -4   -8.35    7.24
   5   4  -4    0.19    7.04
   5  -4  -4   -1.40    7.96
   4  -4  -4   -0.02    5.26
  -4  -4   4    6.02    7.05
   4   4  -4    0.31    4.36
  -3   4   4    6.98    4.35
  -3  -4   4    4.37    4.58
   3   4  -4    2.71    3.63
   3  -4  -4   -2.43    3.93
  -3  -4   4    2.74    3.53
   3  -4  -4   -0.09    2.31
  -2  -4   4   78.81    9.28
   2  -4  -4   86.94    9.17
  -2  -4   4  114.52   10.47
  -2   4   4   98.10    7.06
   2  -4  -4   88.94    5.74
   2   4  -4   96.04    7.60
  -1   4   4  918.90   26.10
  -1  -4   4  944.50   29.48
   1  -4  -4  935.58   25.45
  -1  -4   4  893.63   30.02
   1  -4  -4  931.39   29.86
   1   4  -4  930.52   26.84
   0  -4   4  103.96    5.68
   0  -4  -4   91.54    5.18
   0   4  -4   92.38    4.79
   0   4  -4   91.84    5.47
   1  -4   4  132.83    6.64
  -1   4  -4  136.23    5.17
  -1  -4  -4  132.32    6.15
  -1   4  -4  152.78    8.56
   1   4   4  140.63    8.27
  -1  -4  -4  138.42    8.37
  -2  -4  -4  124.03    7.72
  -2   4  -4  117.09    6.65
  -2   4  -4  133.36   11.26
   2  -4   4  131.49    7.81
  -2  -4  -4  117.17   10.34
   2   4   4  106.34   10.12
   3   4   4   27.55    7.27
  -3  -4  -4   34.11    7.73
  -3   4  -4   35.85    8.18
   3  -4   4   37.44    6.62
  -4  -4  -4   61.20   11.46
   4   4   4   31.64    8.74
  -4   4  -4   52.82   11.51
  -5   4  -4    7.30    8.86
  -5  -4  -4   -0.15    6.94
   5   4   4    0.76    8.29
   5  -5  -4   15.18    8.88
   5   5  -4   13.45    9.87
  -4  -5   4   -3.19    4.41
   4   5  -4   10.14    5.53
  -4  -5   4    0.62    6.58
   4  -5  -4    3.39    6.02
   3   5  -4   39.10    7.10
   3  -5  -4   49.50    8.53
   3  -5  -4   44.86    5.73
  -3  -5   4   28.83    7.37
  -3   5   4   55.85    8.09
  -3  -5   4   66.91   10.84
   2  -5  -4   89.93    5.62
  -2  -5   4   94.17   10.02
  -2  -5   4  101.07   10.42
   2   5  -4   89.01    6.75
   2  -5  -4  104.86    9.91
  -2   5   4  105.15    7.42
   1   5  -4   62.58    4.76
   1  -5  -4   82.17    7.00
  -1  -5   4   74.04    7.08
  -1  -5   4   71.10    7.02
   1  -5  -4   68.94    4.09
  -1   5   4   75.38    4.70
   0   5  -4 1611.79   43.51
   0   5  -4 1675.18   45.56
   0  -5   4 1654.02   45.89
   0  -5  -4 1615.65   44.23
   1   5   4  524.79   19.74
   1  -5   4  537.10   18.18
  -1  -5  -4  533.55   20.09
  -1   5  -4  553.32   20.16
  -1  -5  -4  554.42   17.27
  -1   5  -4  548.15   14.78
  -2  -5  -4   94.42    7.44
   2   5   4  125.56   10.82
   2  -5   4   98.59    7.26
  -2   5  -4  104.72    5.76
  -2  -5  -4  122.30   10.76
  -2   5  -4  104.64   10.53
  -3   5  -4   10.58    5.80
   3  -5   4   17.79    5.01
   3   5   4   20.20    6.19
  -3  -5  -4   10.17    5.18
   4   5   4   20.25    7.79
  -4   5  -4   36.57   10.06
  -4  -5  -4   22.11    7.74
   5   5   4    7.48    8.53
  -5  -5  -4   -1.95    7.61
  -5   5  -4    9.54    9.55
   5  -6  -4   -5.98    7.47
   5   6  -4    7.66    7.07
   4  -6  -4    6.53    6.24
  -4  -6   4    2.84    7.67
   4   6  -4    1.06    5.00
  -4  -6   4   -1.07    5.01
  -3   6   4    9.39    4.71
  -3  -6   4   -0.30    3.40
  -3  -6   4    2.44    5.09
   3   6  -4    8.94    4.41
   3  -6  -4   16.86    5.78
   2  -6  -4  113.44    5.89
  -2  -6   4  122.67   11.48
  -2  -6   4  109.05   11.08
   2  -6  -4  111.72   10.57
   2   6  -4  112.10    7.78
  -2   6   4  106.74    8.55
   1  -6  -4   26.03    4.65
   1  -6  -4   22.74    2.67
  -1  -6   4   16.34    4.17
  -1  -6   4   25.55    4.97
   1   6  -4   22.64    3.70
  -1   6   4   29.83    3.77
   0   6  -4  291.50   11.31
   0   6   4  319.99   12.12
   0  -6  -4  323.46   12.37
   0   6  -4  333.06   13.00
   0  -6  -4  321.94   12.01
   0  -6   4  311.99   12.53
   1  -6   4   25.29    3.87
  -1  -6  -4   20.89    4.59
  -1   6  -4   33.97    5.42
  -1  -6  -4   25.27    3.26
   1   6   4   31.85    5.12
   2  -6   4   -0.50    2.30
  -2   6  -4    3.39    3.41
   2   6   4    5.86    3.55
  -2  -6  -4    3.22    3.26
  -2  -6  -4    5.70    3.03
  -3   6  -4   27.87    8.10
  -3  -6  -4   36.40    8.02
   3   6   4   32.41    8.21
   3  -6   4   40.95    6.76
   4   6   4   10.88    6.94
  -4   6  -4   21.83    8.58
  -4  -6  -4   27.42    8.79
  -5   6  -4   -3.49    9.25
  -5  -6  -4    5.53    7.69
   5   6   4   -0.11    8.85
   5  -7  -4    3.53    8.44
   5   7  -4   -1.68    7.19
  -4  -7   4   -3.61    4.66
   4  -7  -4   10.13    6.70
   4   7  -4    5.77    5.98
  -4  -7   4    4.72    7.81
   3   7  -4   59.50    8.40
  -3  -7   4   59.72   10.66
   3  -7  -4   73.17   10.74
  -3  -7   4   63.63   10.89
  -3   7   4   84.17    9.93
  -2  -7   4    1.55    3.75
   2  -7  -4    3.90    1.85
   2   7  -4    7.61    3.16
  -2   7   4    5.50    3.35
   2  -7  -4   -0.60    3.35
  -2  -7   4   -0.39    2.68
   1  -7  -4   38.61    3.54
   1   7  -4   32.25    4.68
  -1   7   4   35.18    4.53
  -1  -7   4   38.57    6.18
   1  -7  -4   31.95    4.97
  -1  -7   4   31.91    5.62
   0   7   4  202.09    9.55
   0  -7  -4  216.66    9.57
   0   7  -4  194.21    9.73
   0   7  -4  197.98    8.78
   0  -7  -4  209.44    9.81
   0  -7   4  187.93    9.64
   1  -7   4   34.46    4.77
   1   7   4   51.23    6.47
  -1  -7  -4   37.64    5.89
  -1   7  -4   43.91    6.33
  -1  -7  -4   45.96    4.54
   2  -7   4   10.95    3.48
  -2  -7  -4    3.19    3.33
  -2  -7  -4    4.91    3.14
   2   7   4   -2.17    3.43
  -2   7  -4    1.72    3.56
  -3   7  -4    2.00    5.15
  -3  -7  -4    6.33    4.28
   3  -7   4    0.12    3.23
   3   7   4    0.81    4.53
  -4   7  -4   44.64   10.73
  -4  -7  -4   32.51    8.85
   4   7   4   32.48    9.37
   5   7   4    3.25    7.50
  -5  -7  -4    0.98    6.77
   5  -8  -4    0.11    8.31
   5   8  -4   -1.91    7.77
  -4  -8   4    9.18    6.27
   4  -8  -4    3.36    5.94
  -4  -8   4    0.98    7.38
   4   8  -4    5.89    5.93
   3   8  -4   74.61    9.25
   3  -8  -4   75.30   10.82
  -3  -8   4   69.22   11.44
  -3  -8   4   54.76   10.29
   2   8  -4    4.74    3.46
   2  -8  -4    2.33    3.30
  -2  -8   4    5.08    4.03
  -2   8   4    3.85    3.76
  -2  -8   4    3.88    3.50
  -1  -8   4  798.35   29.05
   1  -8  -4  849.49   24.25
   1  -8  -4  780.00   27.91
  -1   8   4  803.95   26.14
   1   8  -4  818.52   26.85
  -1  -8   4  811.21   28.72
   0   8  -4   45.18    5.69
   0   8   4   44.95    5.38
   0   8  -4   37.35    4.33
   0  -8  -4   38.33    4.82
   0  -8   4   42.97    5.38
   0  -8  -4   43.12    5.35
  -1  -8  -4  161.09    8.52
   1  -8   4  145.83    8.54
  -1  -8  -4  145.39   10.17
  -1   8  -4  163.63   10.21
   1   8   4  158.96    9.84
  -2  -8  -4  129.01    9.23
   2   8   4  111.66   10.99
  -2   8  -4  138.98   12.62
  -2  -8  -4  118.85   11.79
   2  -8   4  115.41    8.52
   3   8   4   41.82    8.84
   3  -8   4   19.25    5.47
  -3   8  -4   28.58    8.21
  -3  -8  -4   22.67    6.86
  -4  -8  -4    1.47    6.07
  -4   8  -4    4.02    7.07
   4   8   4    2.39    6.75
   5   8   4   11.27    9.44
  -5  -8  -4    9.66    9.44
   5  -9  -4    0.77    7.80
   4  -9  -4   40.66    9.79
  -4  -9   4   20.77    8.39
  -4  -9   4   13.05    9.10
   4   9  -4   13.49    6.90
  -3  -9   4   -1.57    5.17
   3   9  -4   -1.22    4.06
  -3  -9   4    4.49    4.53
   3  -9  -4   11.07    5.54
  -2  -9   4    0.25    3.44
  -2   9   4    2.07    3.25
   2   9  -4    2.14    3.09
  -2  -9   4    2.43    3.54
   2  -9  -4    1.08    3.04
  -1  -9   4   17.83    4.88
   1  -9  -4   24.50    4.85
   1  -9  -4   30.95    3.87
  -1  -9   4   26.35    5.34
   1   9  -4   33.01    5.39
   0  -9   4    2.45    2.28
   0   9  -4    0.55    2.33
   0  -9  -4    1.75    2.12
   0  -9  -4   -0.66    2.16
   0   9   4    1.67    2.59
  -1   9  -4  324.69   15.81
   1   9   4  346.71   15.63
   1  -9   4  346.35   14.89
  -1  -9  -4  303.95   13.76
  -1  -9  -4  357.74   17.09
  -2  -9  -4  118.38    9.59
   2  -9   4  116.75    8.80
  -2  -9  -4   98.45   11.63
  -2   9  -4  116.33   11.91
   2   9   4   93.27   10.33
   3  -9   4   21.72    5.52
   3   9   4   22.59    7.42
  -3  -9  -4   19.13    6.67
  -3   9  -4   17.92    7.54
   4  -9   4    7.81    5.35
  -4   9  -4   -1.85    7.61
   4   9   4   14.57    7.25
  -4  -9  -4    9.41    6.51
   5   9   4   12.63   10.16
  -4 -10   4    6.55    6.81
  -4 -10   4   17.60   10.04
   4 -10  -4   13.05    7.21
   4  10  -4    7.53    6.30
  -3 -10   4   19.69    8.00
   3 -10  -4   20.84    6.14
   3  10  -4   16.13    6.60
  -3 -10   4   10.68    6.09
  -2  10   4   12.41    4.44
  -2 -10   4   15.71    5.68
   2 -10  -4   11.83    4.28
   2  10  -4   11.91    4.74
  -2 -10   4   13.34    5.33
  -1  10   4    6.92    3.43
   1 -10  -4   24.12    4.09
   1  10  -4   27.00    5.27
  -1 -10   4   13.79    4.48
   1 -10  -4   14.02    4.00
  -1 -10   4   22.98    5.85
   0  10   4    2.51    2.94
   0 -10  -4    0.43    2.71
   0  10  -4    1.30    2.60
   0 -10   4    2.98    2.68
   0 -10  -4    1.98    2.45
   1  10   4   30.26    5.74
  -1  10  -4   23.46    5.56
   1 -10   4   29.74    5.38
  -1 -10  -4   19.26    4.93
   2  10   4    8.37    4.60
   2 -10   4   12.03    3.86
  -2  10  -4    7.31    5.13
  -2 -10  -4   15.56    4.67
  -2 -10  -4   10.85    4.86
   3  10   4   -0.77    5.18
   3 -10   4    5.99    4.18
  -3 -10  -4   -3.62    3.59
  -3  10  -4   -4.78    5.08
  -4  10  -4    0.90    7.37
   4  10   4   -4.57    7.04
  -4 -10  -4    8.35    6.78
   4 -10   4   -1.28    5.26
   4 -11  -4   23.95    8.18
  -4 -11   4   23.93    9.65
   4  11  -4   14.62    7.68
  -4 -11   4    6.16    8.77
  -3 -11   4   10.03    6.19
   3  11  -4    8.26    6.13
   3 -11  -4   -3.91    3.91
  -3 -11   4   13.53    6.68
   2  11  -4   13.69    5.37
  -2 -11   4   23.14    6.18
   2 -11  -4   17.19    5.22
  -2  11   4   13.70    5.19
  -2 -11   4   22.09    6.60
   1 -11  -4   34.90    6.09
  -1 -11   4   26.09    5.89
   1  11  -4   20.87    5.21
  -1  11   4   36.56    6.10
  -1 -11   4   42.27    7.26
   0 -11  -4    3.33    2.95
   0  11   4    7.05    3.88
   0 -11  -4    5.95    2.75
   0  11  -4    2.39    2.95
   0 -11   4    1.99    2.89
   1 -11   4   26.54    5.28
  -1 -11  -4   27.48    6.22
   1  11   4   38.19    6.77
  -1 -11  -4   29.18    5.26
  -1  11  -4   38.76    7.26
  -2 -11  -4   10.12    4.44
  -2 -11  -4   26.79    6.94
   2 -11   4   17.46    4.48
   2  11   4   19.44    6.11
  -2  11  -4   13.40    5.60
  -3  11  -4    7.35    6.31
  -3 -11  -4    4.31    5.03
   3 -11   4    2.45    4.24
   3  11   4   -5.89    5.29
  -4 -11  -4    2.81    5.85
   4 -11   4   22.97    7.59
   4  11   4    6.13    8.17
  -4  11  -4   16.51    9.33
   4  12  -4   -0.60    6.49
  -4 -12   4   -1.61    6.23
  -4 -12   4   11.69    9.59
   4 -12  -4    5.33    6.60
  -3 -12   4   22.54    8.64
   3  12  -4   32.53    7.63
  -3 -12   4   44.83   10.78
   3 -12  -4   51.79    9.93
  -2  12   4   48.68    8.03
  -2 -12   4   53.18    9.70
   2 -12  -4   37.00    7.65
  -2 -12   4   45.85    8.88
   2  12  -4   54.62    8.26
   1  12  -4   49.74    7.99
  -1 -12   4   58.37    8.91
   1 -12  -4   56.54    7.70
  -1 -12   4   46.43    8.15
  -1  12   4   62.38    7.85
   0 -12   4   64.54    7.75
   0 -12  -4   57.46    7.64
   0 -12  -4   63.66    7.57
   0  12   4   62.41    8.37
   0  12  -4   79.35    9.10
   1 -12   4   86.82    9.05
  -1  12  -4   94.87   10.56
   1  12   4   98.25    9.84
  -1 -12  -4   79.02   10.08
  -1 -12  -4  101.23    9.14
  -2  12  -4    4.46    4.72
   2 -12   4    4.27    4.00
  -2 -12  -4    2.93    4.03
   2  12   4    7.12    4.71
  -2 -12  -4    4.65    4.12
  -3  12  -4    8.70    6.81
   3  12   4    8.41    6.81
  -3 -12  -4   -3.41    4.49
   3 -12   4    6.10    5.06
  -4  12  -4   10.89   10.23
   4  12   4    6.94    8.63
  -4 -12  -4   11.43    8.29
   4 -12   4   19.43    7.18
   4  13  -4    0.94    6.91
  -4 -13   4    4.52    8.66
  -4 -13   4  -15.52    4.95
   4 -13  -4    1.81    6.93
   3 -13  -4    0.01    5.04
  -3 -13   4    1.67    6.36
   3  13  -4    2.46    5.92
  -3 -13   4   -1.76    5.27
   2 -13  -4  128.43   12.41
  -2 -13   4  116.23   13.40
  -2 -13   4  115.27   13.89
   2  13  -4   96.59   11.13
   1  13  -4   46.06    8.00
  -1 -13   4   49.63    8.84
  -1  13   4   36.54    6.56
   1 -13  -4   42.71    7.12
  -1 -13   4   53.22    8.68
   0  13  -4    0.81    3.89
   0 -13  -4    3.88    3.91
   0 -13   4    2.19    2.83
   0 -13  -4    3.24    3.01
   0  13   4    3.21    3.94
  -1  13  -4  103.06   11.56
   1  13   4  101.97   11.04
  -1 -13  -4  128.24   10.02
  -1 -13  -4  128.24   12.61
   1 -13   4  132.70   10.13
  -2  13  -4   -5.17    4.37
   2  13   4    0.30    4.60
  -2 -13  -4    1.37    4.63
   2 -13   4    6.57    4.54
  -2 -13  -4    3.44    4.16
  -3  13  -4   26.26    9.46
   3 -13   4   26.91    7.08
   3  13   4   25.44    8.95
  -3 -13  -4   19.36    7.75
   4  13   4    4.39    8.86
  -4  13  -4    4.86    9.22
   4 -13   4    3.56    6.50
  -4 -13  -4   -0.70    6.94
   4 -14  -4   12.30    7.84
  -4 -14   4   16.91    8.40
   4  14  -4    3.54    7.25
   3 -14  -4   19.06    7.07
   3  14  -4    4.15    5.89
  -3 -14   4   14.45    6.83
  -3 -14   4   12.91    8.92
  -2 -14   4   31.68    8.57
   2  14  -4   53.19    9.19
  -2 -14   4   46.09    9.53
   2 -14  -4   51.08    8.89
  -1  14   4    0.48    3.78
   1  14  -4    3.16    4.66
   1 -14  -4    1.81    3.64
  -1 -14   4    2.72    4.18
  -1 -14   4   -4.23    3.44
   0 -14  -4    2.41    3.15
   0  14   4    2.17    4.05
   0 -14   4    3.96    3.58
   0 -14  -4    5.35    4.44
   0  14  -4    4.66    4.52
  -1 -14  -4    7.63    5.03
   1  14   4    6.02    4.59
   1 -14   4    7.02    3.98
  -1 -14  -4    7.10    4.23
  -1  14  -4    4.71    4.93
  -2 -14  -4    9.45    5.52
  -2  14  -4   10.03    5.94
   2  14   4   15.28    6.19
   2 -14   4    6.88    4.54
  -2 -14  -4   17.36    6.20
   3 -14   4    3.48    4.77
   3  14   4    2.21    6.62
  -3 -14  -4   -2.30    5.73
  -3  14  -4    4.04    7.43
  -4  14  -4   -2.84    9.64
   4  14   4   -0.11    8.38
   4 -14   4   13.04    7.29
  -4 -14  -4   14.17    8.05
   4  15  -4    4.12    8.15
  -3 -15   4   -1.69    7.21
   3 -15  -4    3.36    5.72
  -3 -15   4   27.40    9.08
   3  15  -4    2.34    6.32
  -2  15   4   56.19    9.75
   2  15  -4   47.41    9.35
   2 -15  -4   65.56   10.47
  -2 -15   4   60.94   11.81
  -2 -15   4   57.44   11.23
  -1 -15   4    2.75    3.87
   1 -15  -4    3.76    4.19
  -1  15   4    4.19    4.68
   1  15  -4    1.03    4.83
  -1 -15   4   -6.40    4.32
   0  15  -4    7.91    5.29
   0 -15   4    3.35    3.54
   0 -15  -4    7.43    4.21
   0  15   4   -6.43    3.85
   1 -15   4  106.60   11.61
  -1  15  -4  103.07   12.64
  -1 -15  -4  121.82   13.47
   1  15   4  110.34   12.18
  -1 -15  -4  112.42   11.48
   2  15   4   13.90    6.44
  -2  15  -4    5.60    6.29
  -2 -15  -4   -0.90    4.62
  -2 -15  -4    9.57    5.84
   2 -15   4   16.10    5.86
  -3 -15  -4   -2.54    5.11
   3  15   4    4.07    7.20
  -3  15  -4    1.97    7.21
   3 -15   4   -5.69    4.98
  -4  15  -4    1.94   10.68
   4 -15   4    5.59    7.74
   3 -16  -4    6.62    5.52
  -3 -16   4    3.43    8.72
  -3 -16   4    0.39    6.21
   3  16  -4    3.57    6.60
  -2  16   4   15.56    6.88
  -2 -16   4   13.71    7.52
   2  16  -4   25.52    7.77
  -2 -16   4   26.48    8.18
   2 -16  -4   24.30    7.37
  -1  16   4    9.85    5.08
   1  16  -4   13.50    6.58
   1 -16  -4   12.04    4.68
  -1 -16   4    9.70    6.70
   0 -16   4    4.03    4.32
   0  16   4    5.29    5.27
   0  16  -4    2.06    5.00
   0 -16  -4    9.21    4.94
   1 -16   4   34.27    7.68
  -1  16  -4   30.79    8.25
  -1 -16  -4   34.78    8.51
  -1 -16  -4   32.46    7.49
   1  16   4   28.83    7.74
   2  16   4    6.35    6.36
   2 -16   4    4.82    4.62
  -2 -16  -4   -0.68    5.49
  -2  16  -4    9.78    6.37
  -3  16  -4   -4.91    7.12
  -3 -16  -4    0.23    5.92
   3  16   4   -5.22    7.11
   3 -16   4   10.09    6.12
  -3 -17   4   -3.42    6.22
   3  17  -4    1.65    7.24
  -3 -17   4   -0.41    8.26
   3 -17  -4    1.21    5.77
  -2 -17   4   12.38    7.23
  -2  17   4    1.46    5.51
   2 -17  -4   -0.59    4.91
  -2 -17   4   10.46    7.05
   2  17  -4    5.05    6.05
  -1 -17   4    2.04    5.30
   1  17  -4    1.43    5.16
  -1  17   4   -2.69    4.85
   1 -17  -4    7.66    4.96
   0  17   4   -0.99    4.42
   0  17  -4    0.04    5.85
   0 -17  -4    3.90    4.61
   0 -17   4    3.86    4.91
   1 -17   4   33.70    7.47
  -1 -17  -4   44.11    9.33
   1  17   4   46.30    9.55
  -1  17  -4   55.12   10.60
  -1 -17  -4   43.69    9.01
  -2 -17  -4   10.28    7.26
  -2  17  -4    3.59    6.23
   2 -17   4    7.77    4.59
   2  17   4    2.43    6.62
  -3  17  -4    8.09    8.69
   3  17   4   11.45    8.28
  -3 -17  -4   18.48    9.10
   3 -17   4    7.97    6.70
   3  18  -4   -5.76    7.37
  -3 -18   4  -11.74    8.04
  -3 -18   4   -0.13    6.50
   2  18  -4   -2.89    6.07
  -2 -18   4   -2.49    6.09
  -2 -18   4    2.03    6.36
   2 -18  -4   -1.94    4.88
  -1 -18   4    3.72    6.35
   1 -18  -4   -1.30    4.60
   1  18  -4    2.82    5.54
  -1  18   4    4.13    5.84
   0  18  -4   11.95    7.25
   0  18   4   13.96    6.76
   0 -18  -4   18.36    6.57
   0 -18   4   12.03    6.04
  -1 -18  -4   -0.78    5.53
   1 -18   4    7.08    4.89
  -1  18  -4   -3.07    5.71
   1  18   4   -4.53    5.56
  -2 -18  -4   36.42    9.53
   2 -18   4    8.59    6.66
   2  18   4   25.72    8.53
  -2  18  -4   24.28    9.21
  -3  18  -4    8.15    9.48
  -3 -18  -4   -1.62    7.25
   3 -18   4    3.40    7.16
  -3 -19   4    4.18   10.28
   2  19  -4   18.12    8.61
   2 -19  -4   -1.29    5.49
  -2 -19   4    3.14    7.07
   1 -19  -4   17.65    6.81
  -1  19   4    0.74    5.46
   1  19  -4   -2.37    6.06
  -1 -19   4    1.51    6.63
   0  19  -4   23.86    8.19
   0 -19  -4   24.57    8.05
   0  19   4    7.72    6.29
   0 -19   4   23.25    7.81
   1 -19   4   -1.94    5.03
   1  19   4  -12.06    5.63
  -1  19  -4    1.88    5.70
  -1 -19  -4   -5.61    5.54
   2  19   4   10.33    8.07
  -2 -19  -4   -0.33    5.91
  -2  19  -4    4.23    7.28
   2 -19   4    6.30    5.46
   2  20  -4    3.41    7.95
  -2 -20   4   -3.39    8.16
   2 -20  -4    6.25    5.73
   1 -20  -4    9.26    6.92
  -1  20   4    7.63    7.68
  -1 -20   4   24.84    9.62
   1  20  -4    8.96    7.32
   0 -20   4    1.27    5.20
   0  20  -4    3.38    7.27
   0  20   4    6.07    7.37
   0 -20  -4    2.24    6.32
  -1  20  -4   20.40    8.36
   1 -20   4    2.00    5.01
   1  20   4    2.93    7.53
  -1 -20  -4   13.73    8.25
  -2  20  -4    1.14    8.11
   2 -20   4   -4.14    6.41
   1  21  -4   18.50    9.31
  -1  21   4    8.14    7.64
  -1 -21   4   10.32    8.93
   1 -21  -4   -1.98    5.77
   0 -21   4   -1.44    6.77
   0  21   4   10.11    7.89
   0  21  -4    8.58    7.97
   0 -21  -4    5.60    6.64
   1  21   4    5.50    8.00
   1 -21   4    3.79    6.47
  -1 -21  -4    8.30    7.71
  -1  21  -4   -4.85    7.20
  -1  22   4    2.01    8.51
   0  22   4    3.42    8.49
   0 -22  -4    5.46    8.28
  -1 -22  -4    4.67    8.73
  -5   0   5    2.17    9.70
   4   0  -5    0.66    3.93
  -4   0   5  -10.67    5.74
   3   0  -5   -0.90    2.80
   3   0  -5    2.32    3.05
  -3   0   5    0.38    4.36
   2   0  -5   -0.27    1.81
  -2   0   5    0.45    3.21
   2   0  -5   -4.22    1.34
   1   0  -5   -1.06    1.39
  -1   0   5   -3.03    2.04
   0   0  -5    0.61    1.42
   0   0   5   -0.29    1.43
   0   0  -5   -0.35    0.85
  -1   0  -5   -0.77    2.19
  -1   0  -5   -0.37    1.03
   1   0   5    0.17    0.77
  -2   0  -5    5.74    3.50
  -2   0  -5   -0.28    1.83
   2   0   5    2.58    2.11
  -3   0  -5    2.46    4.33
   3   0   5   -0.70    3.32
  -3   0  -5    3.08    3.08
  -4   0  -5   -2.65    4.63
  -4   0  -5    4.24    6.37
  -5   0  -5    2.27    8.58
   5  -1  -5   16.82   10.10
  -5  -1   5   -7.71    8.86
   4   1  -5   50.48    9.48
  -4  -1   5   41.38   10.52
   4  -1  -5   47.37    8.94
  -4   1   5   40.07   10.32
   3  -1  -5    2.35    2.88
   3   1  -5    4.31    3.30
  -3   1   5    2.26    3.59
  -3   1   5    4.97    5.26
   3   1  -5   -0.48    3.09
  -3  -1   5   -0.21    4.19
  -2   1   5   18.01    3.29
   2  -1  -5   17.30    3.63
  -2   1   5   13.88    4.98
  -2  -1   5   16.00    5.08
   2   1  -5   10.43    3.49
   2   1  -5   15.16    3.21
  -1  -1   5 5913.83  154.26
   1   1  -5 5867.73  147.57
   1   1  -5 5923.49  147.56
   1  -1  -5 5971.22  146.58
  -1   1   5 5750.83  154.18
   0  -1   5 5660.27  142.87
   0   1   5 5726.35  142.77
   0  -1  -5 5562.37  137.95
   0  -1  -5 5631.78  141.38
   0   1  -5 5446.49  137.70
   0   1  -5 5518.64  141.33
   1  -1   5  434.75   12.36
  -1   1  -5  418.27   16.65
  -1   1  -5  408.14   13.85
  -1  -1  -5  420.99   16.50
  -1  -1  -5  409.84   14.78
  -2   1  -5   65.26    6.65
  -2  -1  -5   63.24    5.40
  -2  -1  -5   72.15    8.96
  -2   1  -5   66.38    8.54
  -2  -1  -5   75.90    7.71
   2  -1   5   70.59    5.18
  -3   1  -5   13.47    5.81
  -3  -1  -5    3.09    3.19
   3  -1   5    8.22    4.12
  -3   1  -5    3.61    3.58
  -3  -1  -5    4.87    4.58
  -4  -1  -5   -8.63    5.16
  -4   1  -5    5.02    6.27
  -4  -1  -5    6.10    5.28
  -5  -1  -5   17.35   10.00
  -5   1  -5   23.75    9.89
  -5  -2   5   -4.47    8.18
   5   2  -5   -6.33    5.72
   5  -2  -5   -2.03    8.45
  -4   2   5   -4.05    6.19
   4  -2  -5    0.37    3.54
  -4  -2   5    4.48    6.94
   4   2  -5   -3.66    4.13
  -3   2   5   -1.06    3.55
   3   2  -5    0.52    2.75
   3   2  -5    1.79    3.18
   3  -2  -5    6.62    3.06
  -3  -2   5   -2.06    4.35
  -3   2   5   -1.44    4.55
   2   2  -5  124.78    7.02
   2   2  -5  124.24    8.71
  -2   2   5  119.98    6.99
   2  -2  -5  123.93    7.38
  -2  -2   5  118.10   10.95
  -2   2   5  127.87   11.55
   1   2  -5   34.04    2.85
   1  -2  -5   30.08    3.38
  -1  -2   5   26.33    4.80
  -1   2   5   33.14    5.33
   1   2  -5   30.82    4.38
   0  -2  -5 3658.40   92.75
   0  -2   5 3772.40   96.60
   0   2   5 3675.84   94.73
   0   2  -5 3653.33   95.16
   0  -2  -5 3791.11   95.71
  -1  -2  -5  503.30   18.14
  -1   2  -5  542.08   19.54
   1  -2   5  540.47   15.91
  -1  -2  -5  536.02   19.41
  -1   2  -5  538.26   16.30
  -2   2  -5  236.40   11.21
  -2   2  -5  235.79   13.77
  -2  -2  -5  237.52   10.32
   2  -2   5  235.13   10.32
  -2  -2  -5  247.49   13.01
  -2  -2  -5  226.36   13.46
  -3  -2  -5   24.21    6.36
   3  -2   5    4.66    4.19
  -3  -2  -5   11.96    5.05
  -3   2  -5    7.45    3.48
  -3   2  -5    9.85    5.78
  -4  -2  -5  -11.13    5.15
  -4   2  -5    2.83    6.54
  -4  -2  -5    8.42    5.20
  -5   2  -5   -0.36    8.47
   5   2   5    4.94    9.04
   5  -3  -5   21.34    9.67
  -5  -3   5   10.75    9.96
   5   3  -5    0.68    6.17
   4   3  -5   -1.75    3.62
  -4  -3   5   17.95    8.26
   4  -3  -5   10.34    6.46
   3  -3  -5    9.73    3.58
   3   3  -5   11.22    4.65
  -3   3   5    2.57    3.95
  -3  -3   5    5.41    4.85
  -3   3   5    1.10    5.12
   3   3  -5    8.04    3.68
  -2   3   5  141.02   11.06
   2   3  -5  128.87    9.42
  -2  -3   5  140.16   10.84
   2  -3  -5  134.07    7.75
  -2   3   5  154.20    8.12
   2   3  -5  136.37    7.80
   1   3  -5   43.37    3.24
   1   3  -5   47.46    5.31
   1  -3  -5   48.31    3.58
  -1   3   5   40.78    2.93
  -1  -3   5   41.68    5.72
   0  -3   5  658.16   21.41
   0   3  -5  689.33   21.09
   0   3   5  712.24   20.42
   0  -3  -5  712.94   20.64
   0  -3  -5  701.12   20.56
  -1  -3  -5   72.15    3.81
  -1   3  -5   82.48    4.27
  -1   3  -5   78.01    7.17
  -1  -3  -5   81.20    7.10
   1  -3   5   72.71    4.50
  -1  -3  -5   63.09    6.07
   2  -3   5  170.54    8.62
  -2  -3  -5  167.63   10.97
  -2   3  -5  167.14    8.79
  -2  -3  -5  160.92   11.25
  -2   3  -5  172.90   11.96
  -2  -3  -5  173.42    8.75
  -3  -3  -5    6.95    5.14
  -3   3  -5    5.08    4.50
  -3   3  -5    2.04    3.31
  -3  -3  -5    9.80    4.36
   3  -3   5    9.61    4.48
  -4  -3  -5    2.50    5.29
  -4   3  -5   11.27    7.76
  -5   3  -5    7.96    9.85
   5   3   5   -4.42    8.09
  -5  -4   5   23.35   10.80
   5  -4  -5   10.15    8.60
   5   4  -5   10.96    8.56
   4   4  -5   -2.17    4.16
   4  -4  -5    1.18    5.27
  -4  -4   5    3.65    6.92
   3  -4  -5   12.94    5.54
   3  -4  -5   14.27    3.73
  -3  -4   5   21.48    6.63
   3   4  -5   12.92    4.46
   2  -4  -5   61.14    5.27
   2   4  -5   66.44    5.99
   2  -4  -5   51.93    7.89
  -2   4   5   62.38    6.08
  -2  -4   5   62.45    8.59
   1  -4  -5   21.90    2.90
   1   4  -5   27.01    4.48
  -1  -4   5   32.99    5.27
  -1   4   5   19.85    2.40
   1  -4  -5   23.77    4.31
   1   4  -5   27.72    3.33
   0  -4   5  283.35   11.39
   0   4  -5  318.25   10.82
   0   4  -5  289.50   11.18
   0  -4  -5  285.76   10.60
   0  -4  -5  298.14   11.01
   0   4   5  294.58   10.73
  -1  -4  -5    9.53    3.26
   1   4   5    9.15    3.10
   1  -4   5    7.03    2.26
  -1  -4  -5   15.34    2.12
  -1   4  -5   13.89    1.83
  -1   4  -5    8.19    3.25
  -2   4  -5    7.18    2.48
  -2   4  -5   -1.59    3.37
  -2  -4  -5    7.81    3.50
  -2  -4  -5    3.14    2.70
   2  -4   5    7.34    2.70
  -3  -4  -5   44.96    8.43
  -3   4  -5   35.02    8.54
   3  -4   5   49.20    6.86
   4   4   5   19.08    7.94
  -4   4  -5   22.32    7.99
  -4  -4  -5   22.42    8.18
  -5   4  -5    7.59    9.63
  -5  -4  -5   10.64    8.06
   5   4   5   -1.81    8.35
   5   5  -5   -2.06    7.35
  -5  -5   5    4.51   10.84
   5  -5  -5    8.34    9.41
  -4  -5   5   25.01    9.27
   4  -5  -5   22.88    8.17
   4   5  -5   16.84    6.79
  -3  -5   5    8.69    5.29
   3  -5  -5    1.28    2.41
   3   5  -5   -0.59    3.31
  -3  -5   5    0.07    4.19
   3  -5  -5    0.67    3.49
   2  -5  -5    4.25    1.99
   2   5  -5    3.47    2.40
  -2  -5   5   14.73    5.23
   2  -5  -5    1.87    3.31
  -2   5   5   10.85    3.46
  -2  -5   5    2.91    3.81
   1  -5  -5   86.82    4.96
   1  -5  -5   91.85    6.94
  -1  -5   5   86.84    7.99
   1   5  -5   84.26    7.42
   1   5  -5   89.91    5.62
  -1   5   5   96.75    5.15
   0  -5  -5  117.91    6.71
   0  -5   5  132.30    7.28
   0   5  -5  132.15    6.24
   0   5  -5  129.78    7.04
  -1  -5  -5   37.66    3.33
  -1   5  -5   39.71    5.92
   1  -5   5   40.35    4.29
  -1   5  -5   38.38    2.56
  -1  -5  -5   42.75    5.69
   1   5   5   41.83    5.73
  -2   5  -5  276.48   15.66
  -2  -5  -5  276.19   15.17
   2  -5   5  280.51   12.33
  -2   5  -5  274.65   10.70
   2   5   5  259.93   14.71
  -2  -5  -5  245.76   11.90
  -3   5  -5    6.76    5.44
  -3  -5  -5    5.63    4.13
   3  -5   5   10.63    4.10
   3   5   5    8.79    5.33
  -4  -5  -5   22.37    8.22
  -4   5  -5   39.84   10.55
   4   5   5   48.51   11.02
  -5   5  -5   -5.06    8.93
  -5  -5  -5    4.51    7.40
   5   5   5  -10.61    6.60
   5  -6  -5    3.16    8.09
   5   6  -5   -3.38    7.40
   4  -6  -5    1.72    5.81
  -4  -6   5   -5.14    6.82
   3  -6  -5   13.27    5.25
  -3  -6   5   12.10    6.38
  -3  -6   5   18.41    6.56
   3   6  -5   13.51    4.50
  -2   6   5    0.18    2.76
   2   6  -5    1.36    2.85
   2  -6  -5    2.62    3.36
  -2  -6   5    8.57    4.03
  -2  -6   5   -0.62    2.85
   2  -6  -5    1.64    1.80
   1  -6  -5   95.80    7.51
   1  -6  -5   99.87    5.40
  -1   6   5   99.04    5.91
   1   6  -5  109.33    6.54
  -1  -6   5  116.26    8.44
   0  -6   5   -1.38    1.67
   0   6  -5    2.30    1.75
   0  -6  -5    1.50    1.64
   0   6   5    0.75    1.69
   0  -6  -5   -2.37    0.98
   0   6  -5    1.53    1.76
  -1  -6  -5   39.47    5.95
  -1   6  -5   48.81    6.48
  -1  -6  -5   37.89    3.77
  -1   6  -5   34.17    2.27
   1   6   5   33.27    5.31
   1  -6   5   41.25    4.62
   2   6   5   54.23    8.04
  -2   6  -5   40.07    7.93
   2  -6   5   50.61    5.87
  -2  -6  -5   46.18    5.64
  -2  -6  -5   46.44    7.69
  -3  -6  -5    8.62    4.81
   3   6   5    4.44    5.15
   3  -6   5   11.45    4.21
  -3   6  -5    7.09    6.52
  -4  -6  -5    6.86    5.85
  -4   6  -5    8.06    7.28
   4   6   5    5.89    6.76
   5   6   5   -6.50    7.56
  -5   6  -5    9.68    9.58
  -5  -6  -5    0.63    7.63
   5   7  -5   -6.74    6.77
   5  -7  -5    0.56    7.73
   4  -7  -5   10.08    6.50
  -4  -7   5   31.70   10.50
  -3  -7   5    8.06    5.46
  -3  -7   5    9.33    5.96
   3   7  -5   13.65    4.96
   3  -7  -5    7.46    4.48
   2  -7  -5    1.96    3.37
  -2  -7   5    5.35    4.12
  -2   7   5    9.44    3.82
  -2  -7   5    8.88    4.63
   2   7  -5    2.93    2.85
   2  -7  -5    6.47    2.43
   1  -7  -5  344.66   15.27
   1   7  -5  298.06   13.12
  -1  -7   5  356.77   15.93
  -1  -7   5  352.14   16.44
  -1   7   5  328.86   12.79
   1  -7  -5  319.76   11.87
   0   7  -5    0.41    2.05
   0  -7  -5    5.19    2.36
   0  -7   5    4.33    2.19
   0  -7  -5    2.89    1.92
   0   7   5    8.01    2.75
   0   7  -5    2.81    1.89
  -1   7  -5    0.66    0.84
   1  -7   5    3.45    2.28
  -1   7  -5   -1.58    2.37
  -1  -7  -5    3.74    2.72
   1   7   5   -0.79    2.41
  -1  -7  -5    2.55    1.72
  -2  -7  -5    4.19    3.25
   2  -7   5    1.25    2.83
  -2  -7  -5    6.06    3.43
   2   7   5   -3.44    3.13
  -2   7  -5    4.12    3.97
  -3  -7  -5   19.40    6.60
   3   7   5   23.35    7.21
  -3   7  -5   22.00    8.35
   3  -7   5   21.88    5.55
  -4  -7  -5    9.88    6.81
  -4   7  -5    8.75    7.73
   4   7   5    2.81    7.09
   5   7   5    8.97    9.11
  -5   7  -5   -1.49    9.04
  -5  -7  -5    4.72    8.98
   5   8  -5   14.19    9.34
   5  -8  -5    0.68    7.82
   4   8  -5   25.76    7.81
   4  -8  -5   38.96    9.48
  -4  -8   5   37.40   10.43
  -4  -8   5   23.47   10.20
  -3  -8   5   16.72    6.77
  -3  -8   5   17.19    6.50
   3  -8  -5   13.53    6.32
   3   8  -5   14.70    5.37
   2  -8  -5   17.56    3.02
   2   8  -5   10.41    3.84
  -2   8   5   21.76    4.99
  -2  -8   5    4.24    3.94
  -2  -8   5    7.44    3.78
   2  -8  -5   12.20    4.79
   1  -8  -5    1.69    2.33
   1  -8  -5   -0.43    1.59
  -1  -8   5    2.11    2.53
  -1  -8   5    0.54    2.85
  -1   8   5   -2.52    2.23
   1   8  -5    0.33    2.25
   0   8  -5  269.34   11.41
   0   8   5  290.33   12.55
   0  -8   5  296.08   13.45
   0   8  -5  282.91   12.99
   0  -8  -5  296.57   12.91
   0  -8  -5  280.79   12.20
   1   8   5   58.85    7.09
   1  -8   5   58.28    6.25
  -1   8  -5   43.01    6.69
  -1  -8  -5   57.21    5.27
  -1  -8  -5   59.17    7.38
  -2  -8  -5   21.56    4.85
  -2   8  -5   13.25    5.58
   2   8   5   15.16    4.95
   2  -8   5   25.30    5.12
  -2  -8  -5   18.60    5.12
   3  -8   5  187.21   12.10
  -3  -8  -5  158.09   16.38
  -3   8  -5  175.43   16.91
   3   8   5  197.24   14.98
   4   8   5   27.04    8.76
  -4  -8  -5   28.35    8.99
  -4   8  -5   17.53    8.63
  -5   8  -5    0.46   10.37
  -5  -8  -5   -2.79    7.82
   5   8   5    4.50    8.57
   5  -9  -5    6.65    7.91
   4  -9  -5   -5.11    5.74
  -4  -9   5    0.48    5.88
  -4  -9   5    1.35    7.59
   4   9  -5    0.21    5.81
   3   9  -5    0.98    4.52
   3  -9  -5    5.14    4.83
  -3  -9   5    2.41    5.36
  -3  -9   5    4.60    4.69
  -2   9   5   38.09    6.22
   2   9  -5   39.18    6.37
   2  -9  -5   36.44    6.82
  -2  -9   5   28.87    7.36
  -2  -9   5   21.56    6.36
   1  -9  -5  159.65    8.13
   1  -9  -5  150.78    9.94
  -1  -9   5  141.78   10.46
   1   9  -5  147.48    9.18
  -1   9   5  163.82    9.44
  -1  -9   5  161.97   10.95
   0   9  -5   34.77    4.43
   0   9   5   19.78    4.31
   0  -9   5   26.35    4.88
   0   9  -5   31.38    5.39
   0  -9  -5   24.76    4.46
   0  -9  -5   33.64    5.37
  -1  -9  -5  143.86   10.55
   1   9   5  160.74   10.26
  -1  -9  -5  146.64    8.42
   1  -9   5  162.99    9.74
  -1   9  -5  162.14   10.70
  -2  -9  -5   91.56   11.09
   2   9   5  109.57   11.31
  -2  -9  -5  106.97    9.00
  -2   9  -5  102.76   11.58
   2  -9   5  104.44    9.20
   3  -9   5   20.74    5.81
  -3  -9  -5   18.31    7.10
  -3   9  -5   22.85    8.49
   3   9   5   20.56    7.28
  -4  -9  -5   -5.36    5.05
   4   9   5    3.21    7.30
  -4   9  -5    3.59    7.46
  -4 -10   5    0.41    5.47
   4 -10  -5    5.21    5.72
  -4 -10   5    0.81    8.56
   4  10  -5   12.67    7.11
   3 -10  -5    1.30    4.59
   3  10  -5   -1.73    4.27
  -3 -10   5    1.89    5.74
  -3 -10   5  -11.33    3.51
  -2  10   5   71.03    8.16
  -2 -10   5   67.76   10.33
   2  10  -5   57.08    7.82
   2 -10  -5   64.97    9.05
  -2 -10   5   84.18   11.10
  -1  10   5   29.10    5.48
   1  10  -5   27.57    5.50
  -1 -10   5   30.55    6.42
   1 -10  -5   36.40    6.07
   1 -10  -5   36.96    4.79
  -1 -10   5   31.18    6.26
   0 -10   5    6.83    3.12
   0 -10  -5    5.76    3.21
   0  10  -5    9.22    3.50
   0  10  -5    7.73    2.64
   0  10   5    6.14    3.37
   0 -10  -5    8.59    3.17
  -1 -10  -5  119.51   11.18
  -1  10  -5  109.91   10.54
   1 -10   5  115.85    8.61
   1  10   5  126.85    9.37
  -1 -10  -5  108.09    7.60
   2 -10   5  106.29    9.47
  -2  10  -5  110.35   12.14
  -2 -10  -5   99.70   11.87
  -2 -10  -5  100.22    9.10
   2  10   5  108.64   11.41
   3  10   5    8.49    6.99
  -3 -10  -5    8.98    5.47
   3 -10   5   17.42    5.21
  -3  10  -5   18.63    7.78
  -4  10  -5    1.95    7.94
   4  10   5    7.21    7.57
  -4 -10  -5    7.38    6.76
   4  11  -5   -4.33    6.07
   4 -11  -5   -3.90    5.54
  -4 -11   5   -2.49    8.06
  -4 -11   5    1.30    7.48
   3 -11  -5   16.88    6.56
   3  11  -5    4.17    5.23
  -3 -11   5    6.85    5.57
  -3 -11   5   -1.66    5.55
  -2 -11   5    1.05    3.97
  -2 -11   5    7.83    4.91
   2 -11  -5   -1.67    3.33
  -2  11   5    1.42    3.98
   2  11  -5   -0.20    3.69
   1 -11  -5  108.01    7.59
  -1 -11   5  107.97   10.82
   1  11  -5   96.37    9.64
  -1 -11   5  114.28   11.02
   1 -11  -5  108.21    9.70
   0  11  -5   86.09    9.22
   0  11  -5   91.60    6.81
   0 -11  -5  100.96    8.41
   0 -11   5   76.45    8.33
   0 -11  -5  115.16    8.63
   0  11   5  102.37    9.13
   1 -11   5  230.47   12.97
  -1 -11  -5  226.57   14.52
   1  11   5  236.59   13.56
  -1  11  -5  244.90   14.21
   2 -11   5  116.47   10.56
  -2  11  -5   82.80   11.56
  -2 -11  -5  102.10    9.97
   2  11   5   91.66   10.87
  -2 -11  -5  112.20   13.22
  -3  11  -5   16.39    8.36
   3  11   5   17.46    7.64
  -3 -11  -5   13.87    6.86
   3 -11   5   21.54    5.98
  -4 -11  -5    0.14    6.08
  -4  11  -5   -0.25    8.43
   4  11   5    4.60    8.72
   4  12  -5   -0.75    6.28
   4 -12  -5    6.31    6.79
  -4 -12   5   -4.09    8.35
  -4 -12   5   -2.16    5.63
  -3 -12   5   13.91    7.34
   3  12  -5    7.02    6.23
  -3 -12   5    9.62    6.72
   3 -12  -5    7.77    6.16
  -2  12   5    1.43    4.44
  -2 -12   5    2.92    4.31
  -2 -12   5    0.76    4.87
   2 -12  -5   -0.42    3.84
   2  12  -5    2.62    4.32
  -1  12   5   27.51    6.04
  -1 -12   5   40.63    7.82
   1  12  -5   34.68    6.63
  -1 -12   5   13.47    5.04
   1 -12  -5   35.41    6.15
   0  12  -5   17.94    4.05
   0  12   5   13.40    5.33
   0 -12  -5   24.34    5.49
   0 -12   5   21.82    5.23
   0 -12  -5   17.22    4.41
   0  12  -5    8.02    4.33
  -1 -12  -5    0.78    2.33
   1  12   5   15.94    5.22
   1 -12   5    6.10    3.28
  -1  12  -5   10.52    5.25
  -1 -12  -5    6.81    3.96
  -2  12  -5   67.39   10.96
  -2 -12  -5   60.50    8.45
   2 -12   5   63.32    8.68
   2  12   5   55.98    9.05
  -2 -12  -5   61.21   10.63
   3  12   5    8.36    6.84
  -3  12  -5   17.15    7.46
  -3 -12  -5   14.57    6.78
   3 -12   5    7.05    5.27
  -4 -12  -5    1.17    6.54
  -4  12  -5   -1.15    9.08
   4  12   5   -3.22    6.93
   4  13  -5   -1.76    6.04
  -4 -13   5   -0.23    9.19
   4 -13  -5   11.53    7.38
  -4 -13   5   10.79    6.83
   3  13  -5   -2.62    5.38
  -3 -13   5    7.10    5.46
   3 -13  -5   13.14    5.89
  -3 -13   5   -1.16    6.03
  -2 -13   5    2.40    4.76
   2 -13  -5    5.42    3.95
  -2  13   5    1.20    4.24
   2  13  -5   -1.43    4.09
  -2 -13   5    0.83    4.60
   1  13  -5   46.00    7.88
  -1 -13   5   54.43    8.95
   1 -13  -5   62.50    8.42
  -1  13   5   47.75    7.52
  -1 -13   5   69.76    9.96
   0  13  -5    3.13    3.89
   0 -13   5    5.35    3.28
   0 -13  -5    4.63    3.50
   0 -13  -5    0.88    2.84
   0  13   5   -3.69    3.47
  -1 -13  -5   15.52    4.45
  -1  13  -5   13.24    5.56
   1  13   5   10.75    5.17
  -1 -13  -5   21.67    6.51
   1 -13   5   12.47    4.22
  -2 -13  -5   24.31    7.50
  -2  13  -5   24.10    7.94
   2 -13   5   41.87    7.16
   2  13   5   38.08    8.22
  -3 -13  -5    3.78    5.18
   3 -13   5    7.33    5.04
  -3  13  -5    4.88    6.36
   3  13   5   -0.62    6.26
   4  13   5    2.15    8.33
  -4 -13  -5    5.62    6.49
  -4  13  -5   -0.49    8.89
  -4 -14   5    6.15    6.81
   4  14  -5   -1.74    7.56
   4 -14  -5   12.03    8.03
  -4 -14   5   -6.59    9.60
  -3 -14   5    2.85    7.35
   3 -14  -5    2.68    5.57
  -3 -14   5    7.48    7.03
   3  14  -5   -4.78    5.04
  -2 -14   5   -2.34    4.56
  -2 -14   5    4.01    4.75
   2 -14  -5    1.61    4.12
   2  14  -5    2.60    5.14
  -2  14   5    1.30    4.66
  -1  14   5    5.58    4.05
  -1 -14   5    8.85    5.11
   1  14  -5    9.61    4.82
   1 -14  -5    3.81    4.07
  -1 -14   5    4.03    4.43
   0  14   5    2.53    4.70
   0  14  -5    2.70    4.25
   0 -14  -5    7.79    4.72
   0 -14  -5    5.07    3.88
   0 -14   5    2.76    3.06
   1  14   5   93.44   11.07
   1 -14   5  109.21   11.13
  -1 -14  -5  120.36   10.85
  -1 -14  -5  119.17   12.78
  -1  14  -5  121.55   13.00
  -2  14  -5   58.00   10.82
   2  14   5   61.84   10.33
   2 -14   5   45.30    8.04
  -2 -14  -5   47.55    9.97
   3  14   5   23.77    8.74
   3 -14   5   12.79    6.16
  -3  14  -5   13.89    9.05
  -3 -14  -5   18.56    7.52
  -4  14  -5   18.35   11.01
   4  14   5   -4.28    8.51
  -4 -14  -5    6.58    7.54
  -4 -15   5   -4.08    9.32
   4  15  -5   -2.10    7.15
  -3 -15   5   -2.16    7.72
   3  15  -5   -2.13    6.21
   3 -15  -5    4.44    5.26
  -3 -15   5   -9.38    5.49
   2 -15  -5    1.32    4.53
  -2  15   5    4.76    5.06
   2  15  -5   -1.30    5.26
  -2 -15   5    3.04    5.16
  -2 -15   5    3.25    5.81
  -1 -15   5  205.21   14.72
  -1  15   5  226.43   14.90
  -1 -15   5  246.50   17.12
   1  15  -5  236.78   15.74
   1 -15  -5  264.95   15.68
   0 -15   5   -2.58    2.88
   0  15  -5   -0.32    4.49
   0 -15  -5    1.36    3.49
   0  15   5   -0.14    4.27
  -1  15  -5    4.75    5.03
   1 -15   5    5.53    4.18
  -1 -15  -5   -0.30    4.41
  -1 -15  -5    1.18    4.20
   1  15   5   -0.21    4.74
   2  15   5   -2.96    5.33
  -2 -15  -5    4.67    5.95
  -2  15  -5   12.47    6.97
   2 -15   5    7.69    5.34
   3  15   5    6.33    7.68
   3 -15   5    3.92    5.75
  -3 -15  -5    2.61    6.07
  -3  15  -5    1.30    7.52
  -4  15  -5   14.17   11.52
   4 -15   5   -1.01    7.91
   3  16  -5    0.08    6.58
   3 -16  -5   16.25    7.45
  -3 -16   5    2.26    5.98
  -3 -16   5   12.15    9.29
   2  16  -5   -0.19    5.60
  -2 -16   5    7.94    6.06
   2 -16  -5    1.78    4.38
  -2 -16   5    3.02    5.43
   1 -16  -5   29.69    6.93
  -1  16   5   26.30    7.54
  -1 -16   5   34.25    8.18
   1  16  -5   30.64    7.56
   0 -16  -5    3.39    4.09
   0  16  -5   -0.47    4.35
   0 -16   5    5.30    5.01
   0  16   5   -1.05    4.60
  -1 -16  -5    2.07    5.08
   1 -16   5    1.65    3.57
   1  16   5   -1.30    4.72
  -1  16  -5    4.53    5.24
  -1 -16  -5    8.18    5.50
   2 -16   5   10.06    5.64
  -2  16  -5   17.29    7.66
  -2 -16  -5   33.69    9.32
   2  16   5   18.79    7.66
   3  16   5   -3.11    6.89
  -3  16  -5    4.31    8.08
  -3 -16  -5    5.59    7.18
   3 -16   5    4.27    5.62
   3  17  -5    9.08    7.92
   3 -17  -5    2.17    6.79
  -3 -17   5    5.12    7.93
  -3 -17   5   -6.67    7.97
   2  17  -5    3.82    6.00
  -2 -17   5   10.80    6.30
   2 -17  -5    2.53    5.45
  -2 -17   5    6.00    6.94
   1  17  -5    1.88    4.99
   1 -17  -5    6.28    4.91
  -1  17   5    7.48    5.87
  -1 -17   5   13.96    6.22
   0 -17  -5    7.57    4.99
   0  17   5   11.25    6.00
   0  17  -5   15.54    6.65
   0 -17   5    8.62    5.60
  -1 -17  -5   -0.58    4.89
  -1  17  -5    1.97    5.34
   1  17   5   -0.15    5.56
   1 -17   5   -2.21    3.80
  -1 -17  -5   -0.57    5.54
  -2 -17  -5    2.55    5.56
  -2  17  -5    0.14    6.47
   2 -17   5   -0.43    4.75
   2  17   5    5.32    6.31
   3  17   5   10.98    9.02
  -3  17  -5   10.11    9.34
  -3 -17  -5   -5.93    6.58
   3 -17   5    7.49    6.21
   3  18  -5    2.32    8.33
  -3 -18   5   -4.92    9.12
  -3 -18   5   -0.01    7.28
   2  18  -5    3.75    6.08
  -2 -18   5   -6.25    5.37
  -2 -18   5   -3.24    6.70
   2 -18  -5   -0.14    5.09
  -1  18   5    3.10    6.20
   1 -18  -5    8.24    5.53
   1  18  -5   10.38    6.99
  -1 -18   5    6.33    6.67
   0 -18  -5   32.60    7.96
   0 -18   5   14.27    7.55
   0  18   5   24.95    8.06
   0  18  -5   13.80    7.54
  -1 -18  -5   11.25    6.58
   1  18   5    8.83    6.92
   1 -18   5    4.00    4.98
  -1  18  -5    3.13    7.04
   2  18   5    3.10    7.28
  -2  18  -5    8.29    7.45
   2 -18   5   23.07    7.08
  -2 -18  -5    3.88    6.81
   3 -18   5   -2.40    7.29
  -3  18  -5   22.68   12.61
  -3 -18  -5    4.18    7.18
  -2 -19   5   -4.16    7.36
   2 -19  -5    8.44    5.76
   2  19  -5    0.30    7.27
  -1 -19   5   -1.73    5.91
   1 -19  -5   -2.44    5.38
  -1  19   5  -18.76    4.85
   1  19  -5    1.45    6.60
   0 -19   5   17.49    7.20
   0 -19  -5    5.80    5.91
   0  19  -5    9.29    7.46
   0  19   5    4.24    6.53
   1  19   5   20.98    8.78
  -1  19  -5    5.75    6.98
  -1 -19  -5   30.22    8.46
   1 -19   5   20.90    6.99
  -2 -19  -5   -7.60    6.32
   2 -19   5    2.87    6.21
   2  19   5    4.96    7.68
  -2  19  -5   -2.21    7.12
  -2 -20   5   -3.17    8.30
   2  20  -5   -3.23    8.26
   1 -20  -5   -2.12    5.44
   1  20  -5    6.78    7.46
  -1 -20   5    7.24    7.85
  -1  20   5    8.56    6.70
   0  20  -5   10.95    7.90
   0 -20   5    4.88    7.07
   0 -20  -5   13.67    6.91
   0  20   5    7.37    7.61
   1  20   5    2.95    6.88
  -1 -20  -5   13.68    7.06
  -1  20  -5    1.19    7.29
   1 -20   5    1.54    5.00
  -2  20  -5   11.74    8.40
  -1  21   5    8.29    8.08
   1 -21  -5   -0.15    6.04
  -1 -21   5    4.08    7.91
   0 -21  -5    0.03    6.44
   0 -21   5   -1.58    6.02
   0  21   5   -4.43    7.90
   0  21  -5    7.22    7.85
   1  21   5   -4.44    7.67
  -1 -21  -5    9.04    8.00
  -1  21  -5   -5.53    7.45
   0 -22  -5   -0.09    7.90
   0  22   5    7.26    8.60
  -5   0   6    1.22   10.68
   4   0  -6  102.92   12.02
  -4   0   6  114.91   15.69
   3   0  -6  174.68    9.86
   3   0  -6  152.32   11.21
  -3   0   6  150.73   15.15
   2   0  -6   27.19    4.77
  -2   0   6   20.47    5.63
   2   0  -6   39.36    3.85
  -1   0   6  836.41   28.82
   1   0  -6  851.00   25.58
   0   0  -6   -1.29    0.87
   0   0  -6    1.32    1.65
   0   0   6    3.21    1.88
  -1   0  -6 1705.81   46.43
  -1   0  -6 1716.51   49.86
  -2   0  -6    3.50    3.82
   2   0   6    1.88    1.93
  -2   0  -6    1.60    1.95
  -3   0  -6  103.52   12.71
  -4   0  -6   14.15    5.89
  -4   0  -6   16.17    8.18
  -5   0  -6    6.73    9.48
  -5  -1   6   -0.19    9.23
  -4  -1   6    0.12    5.75
   4  -1  -6    0.58    3.96
   4   1  -6    9.12    4.67
  -4   1   6   -1.27    6.48
   3  -1  -6    0.61    2.87
   3   1  -6    2.01    2.85
  -3  -1   6   -1.92    4.18
   3   1  -6   -0.44    2.99
  -3   1   6    0.40    4.21
  -2  -1   6  316.06   17.49
  -2   1   6  319.94   17.56
   2   1  -6  319.59   15.07
   2   1  -6  346.37   12.26
   2  -1  -6  352.20   14.53
   1   1  -6  118.53    4.61
   1  -1  -6  118.97    6.51
  -1  -1   6  109.21    8.03
  -1   1   6  130.56    8.70
   1   1  -6  114.32    6.81
   0  -1   6   12.74    2.68
   0  -1  -6    9.53    2.27
   0  -1  -6   16.63    2.54
   0   1  -6    9.20    2.18
   0   1   6   10.45    2.49
   0   1  -6   14.57    2.30
  -1   1  -6    9.35    3.25
  -1  -1  -6   15.34    3.97
  -1  -1  -6   14.01    2.86
   1  -1   6    8.79    1.48
   2   1   6  449.77   14.78
   2  -1   6  434.43   14.98
  -2  -1  -6  463.00   18.76
  -2  -1  -6  440.19   20.49
  -2   1  -6  437.20   17.47
  -2   1  -6  439.39   20.18
  -3   1  -6  115.15   10.87
  -3  -1  -6  137.15   12.18
  -3   1  -6  139.04   13.93
  -3  -1  -6  148.75   14.45
  -4   1  -6   13.93    8.08
  -4  -1  -6   23.29    7.61
  -4  -1  -6   26.35    8.21
  -5   1  -6    1.87    8.50
  -5  -1  -6    2.30    8.36
  -5  -2   6    3.06    9.68
   5   2  -6   12.98    7.57
   5  -2  -6   -4.95    8.36
  -4   2   6    0.86    6.87
  -4  -2   6    5.49    7.00
   4  -2  -6   -0.75    3.53
   4   2  -6   -4.82    3.55
   3   2  -6   -1.76    3.14
  -3   2   6    0.39    4.55
   3  -2  -6    7.87    3.34
   3   2  -6    6.86    3.99
  -3  -2   6   -2.23    4.67
  -2  -2   6  349.39   18.23
   2  -2  -6  338.36   14.04
   2   2  -6  350.63   12.90
   2   2  -6  337.84   15.89
  -2   2   6  346.82   12.71
  -2   2   6  350.95   18.26
   1   2  -6   33.91    4.51
  -1   2   6   33.90    5.61
  -1  -2   6   38.96    5.56
   1  -2  -6   28.89    3.46
   1   2  -6   33.54    2.62
   0  -2  -6  116.74    5.74
   0   2  -6  103.92    5.67
   0  -2   6  110.41    6.28
   0   2  -6  117.64    5.60
   0  -2  -6  110.12    5.69
   0   2   6  115.63    6.11
  -1   2  -6  121.10    5.93
  -1   2  -6  130.84    8.22
   1  -2   6  117.32    5.17
  -1  -2  -6  109.54    6.92
  -1  -2  -6  112.52    7.74
  -2  -2  -6   13.82    4.90
  -2   2  -6   11.67    4.71
  -2  -2  -6   24.32    3.39
  -2  -2  -6   15.16    4.38
   2  -2   6   11.05    2.61
  -2   2  -6   15.54    3.62
  -3   2  -6   -1.17    3.13
  -3   2  -6    3.65    4.99
  -3  -2  -6   -3.02    4.04
  -3  -2  -6    7.54    4.10
  -4   2  -6   -2.68    6.90
  -4  -2  -6    4.83    6.09
  -4  -2  -6    6.45    7.13
  -5   2  -6   12.59    9.54
   5  -3  -6    7.52    9.02
  -5  -3   6    9.95   10.22
   5   3  -6    7.59    7.89
   4   3  -6   -0.22    3.87
  -4  -3   6    8.50    7.07
   4  -3  -6    6.10    6.19
  -3   3   6    1.52    5.20
  -3  -3   6   12.39    6.29
   3   3  -6    5.93    3.96
   3  -3  -6    8.25    3.41
   3   3  -6    3.58    3.65
   2   3  -6  151.35   10.39
   2  -3  -6  152.50    8.45
  -2   3   6  178.44   12.76
  -2   3   6  161.26    8.04
  -2  -3   6  173.60   12.34
   2   3  -6  168.55    8.28
   1   3  -6  593.75   20.33
  -1  -3   6  536.44   21.55
   1   3  -6  578.71   17.31
  -1   3   6  567.25   21.87
   1  -3  -6  573.06   17.95
   0   3  -6  667.74   21.05
   0  -3   6  659.14   21.72
   0   3   6  716.73   20.55
   0  -3  -6  698.34   20.71
   0  -3  -6  677.42   20.67
  -1  -3  -6   10.15    3.51
  -1   3  -6   12.67    3.55
   1  -3   6   12.80    2.39
  -1  -3  -6   13.50    1.57
  -1  -3  -6    8.62    2.75
  -1   3  -6   11.64    2.13
  -2   3  -6  751.59   29.63
  -2  -3  -6  725.37   28.55
   2  -3   6  779.53   24.06
  -2   3  -6  740.47   24.48
  -2  -3  -6  803.33   28.40
  -2  -3  -6  758.44   23.45
  -3   3  -6    3.69    3.58
  -3  -3  -6   -1.03    4.30
   3  -3   6   -1.42    2.98
  -3  -3  -6    6.08    3.92
  -3   3  -6    6.20    4.91
  -4  -3  -6   12.84    7.59
  -4  -3  -6    4.46    5.37
  -4   3  -6    5.81    7.01
   5   3   6  -18.05    6.94
  -5   3  -6    8.57    9.29
   5   4  -6   -3.29    6.59
   5  -4  -6    2.73    8.79
  -5  -4   6    9.34    9.22
   4  -4  -6    0.42    6.39
   4   4  -6   -0.09    4.37
  -4  -4   6    3.47    7.06
   3  -4  -6   50.85    9.17
   3   4  -6   55.67    6.99
   3   4  -6   50.41    8.73
   3  -4  -6   56.26    6.66
  -3  -4   6   54.62    9.89
  -2  -4   6  240.42   15.42
   2  -4  -6  275.80   11.80
   2  -4  -6  264.04   15.24
  -2   4   6  294.82   11.94
   2   4  -6  281.46   11.65
   2   4  -6  305.80   15.18
   1  -4  -6    7.22    3.11
  -1   4   6    4.71    1.49
   1  -4  -6    6.54    1.93
   1   4  -6    6.15    2.03
  -1  -4   6    4.80    2.75
   1   4  -6    3.77    2.26
   0   4  -6   42.86    4.62
   0   4   6   41.72    3.98
   0  -4  -6   48.00    4.27
   0  -4  -6   40.37    3.77
   0  -4   6   47.88    4.85
   0   4  -6   29.14    3.23
  -1  -4  -6 1156.08   31.58
  -1   4  -6 1140.98   36.59
   1  -4   6 1173.67   33.26
  -1  -4  -6 1182.72   35.87
   1   4   6 1180.03   36.37
  -1   4  -6 1179.80   31.28
  -2  -4  -6   69.44    5.69
  -2  -4  -6   74.40    9.32
  -2   4  -6   72.90    5.95
   2  -4   6   53.35    5.32
  -2  -4  -6   63.37    8.20
  -2   4  -6   90.67   10.17
   3  -4   6  123.24    8.89
  -3   4  -6  142.81   14.84
  -3  -4  -6  139.47   13.66
   4   4   6   75.24   13.23
  -4  -4  -6   76.92   12.43
  -4   4  -6   68.33   12.97
  -5  -4  -6    6.16    7.46
  -5   4  -6   -9.94    7.71
   5   4   6    6.57    7.99
  -5  -5   6   14.80   10.90
   5   5  -6   15.89    8.40
   5  -5  -6   -3.72    8.38
  -4  -5   6   -1.27    6.91
   4   5  -6    4.70    5.36
   4  -5  -6   10.76    6.13
  -3  -5   6    6.58    5.13
   3   5  -6   12.94    5.18
   3   5  -6    6.36    3.82
   3  -5  -6   13.61    5.63
   3  -5  -6    7.64    2.96
   2   5  -6    3.51    2.49
   2  -5  -6    5.39    2.11
  -2  -5   6    3.73    3.89
   2   5  -6    2.62    2.82
  -2   5   6    8.16    3.25
   2  -5  -6    8.97    4.17
   1  -5  -6 1811.27   53.30
  -1  -5   6 1716.19   53.92
   1  -5  -6 1850.31   48.15
   1   5  -6 1801.33   49.62
   1   5  -6 1784.02   51.64
  -1   5   6 1862.88   48.23
   0   5  -6 1878.67   52.27
   0   5   6 1849.89   51.06
   0   5  -6 1911.24   50.15
   0  -5  -6 1880.26   51.10
   0  -5   6 1890.90   53.05
   0  -5  -6 1892.22   51.46
  -1  -5  -6  276.58    9.62
  -1   5  -6  274.96    9.07
   1   5   6  273.73   12.92
   1  -5   6  268.85   10.95
  -1   5  -6  236.16   12.66
  -1  -5  -6  269.57   13.18
  -2   5  -6   53.46    4.97
  -2   5  -6   85.75   10.20
  -2  -5  -6   61.66    8.67
   2   5   6   60.13    8.66
   2  -5   6   64.67    5.94
  -2  -5  -6   67.99    5.85
  -3   5  -6   -1.20    4.60
   3   5   6   -5.68    3.93
  -3  -5  -6    2.74    3.97
   3  -5   6    2.10    3.54
  -4  -5  -6   15.74    6.60
   4   5   6   27.21    9.82
  -4   5  -6   16.05    7.95
   5   5   6    1.37    9.03
  -5   5  -6  -19.08    8.29
  -5  -5  -6  -10.27    6.37
  -5  -6   6    3.26   10.80
   5  -6  -6    1.73    7.84
   5   6  -6   -3.75    7.25
  -4  -6   6    8.27    7.67
   4  -6  -6    8.85    6.75
   4   6  -6   -3.11    4.60
   3   6  -6   64.20    7.66
  -3  -6   6   56.34   10.23
   3  -6  -6   52.72    9.59
  -2   6   6  160.42    8.95
   2  -6  -6  141.19   11.19
  -2  -6   6  177.69   12.84
   2   6  -6  137.54    8.57
   2  -6  -6  141.87    7.54
   1  -6  -6    4.04    2.69
  -1   6   6    0.34    1.73
  -1  -6   6    2.30    2.38
   1   6  -6   -0.78    1.79
   1   6  -6    2.51    2.10
   1  -6  -6    0.69    1.46
   0   6  -6   32.33    3.69
   0  -6   6   29.60    4.48
   0  -6  -6   18.46    3.11
   0  -6  -6   34.09    4.43
   0   6   6   18.39    3.32
   0   6  -6   40.07    4.97
  -1  -6  -6   46.99    6.52
  -1  -6  -6   53.43    3.92
  -1   6  -6   70.09    7.56
  -1   6  -6   58.99    3.29
   1  -6   6   67.05    5.70
   1   6   6   47.80    6.36
  -2   6  -6  461.41   21.37
  -2  -6  -6  421.45   20.49
   2   6   6  425.71   20.17
   2  -6   6  423.85   16.94
  -2  -6  -6  423.62   16.68
  -3  -6  -6   28.40    7.61
   3   6   6   37.08    8.99
   3  -6   6   43.57    6.46
  -3   6  -6   35.45    9.14
   4   6   6   29.59    9.85
  -4   6  -6   19.79    8.28
  -4  -6  -6   19.57    7.76
   5   6   6   -5.33    8.11
  -5   6  -6    1.37    9.38
  -5  -6  -6   -4.98    7.25
   5  -7  -6   -1.63    7.69
  -5  -7   6    0.59   10.82
   5   7  -6    2.59    7.60
  -4  -7   6    2.90    8.05
   4  -7  -6    0.15    6.02
   4   7  -6   -0.98    4.75
   3   7  -6    4.31    3.75
   3  -7  -6    2.63    4.63
  -3  -7   6   13.63    6.40
   2  -7  -6    8.11    4.50
   2  -7  -6   14.55    2.98
  -2   7   6    8.12    3.62
  -2  -7   6   13.87    5.54
   2   7  -6   15.56    3.89
   1   7  -6  336.13   15.35
   1  -7  -6  343.46   12.61
   1   7  -6  323.29   13.70
  -1  -7   6  330.31   16.15
   1  -7  -6  344.89   15.72
  -1   7   6  350.89   13.04
   0  -7  -6  105.10    7.06
   0   7  -6  103.04    6.21
   0   7  -6  115.05    7.44
   0  -7   6  116.89    7.68
   1   7   6   38.80    6.01
  -1   7  -6   37.05    2.59
  -1  -7  -6   35.27    3.81
   1  -7   6   40.89    5.10
  -1   7  -6   27.65    5.46
  -1  -7  -6   37.97    6.18
  -2   7  -6  203.92   14.08
   2   7   6  203.30   13.30
  -2  -7  -6  224.30   11.29
  -2  -7  -6  241.73   14.91
   2  -7   6  204.65   11.11
   3   7   6   24.35    7.50
   3  -7   6   25.03    5.51
  -3  -7  -6   22.78    7.32
  -3   7  -6    8.49    5.99
  -4  -7  -6    6.58    6.28
   4   7   6   12.95    7.55
  -4   7  -6   -0.63    7.02
  -5  -7  -6    5.72    8.50
  -5   7  -6  -13.61    9.45
   5   7   6    3.75    8.86
   5  -8  -6    6.23    8.33
   5   8  -6    3.38    8.07
   4  -8  -6    0.39    5.55
  -4  -8   6    8.57    8.32
   4   8  -6   10.13    6.60
   3   8  -6   16.11    5.43
   3  -8  -6   21.89    6.96
  -3  -8   6   20.69    7.44
  -3  -8   6   17.78    7.11
  -2   8   6    4.39    3.70
   2  -8  -6    4.01    2.10
  -2  -8   6    3.73    3.68
   2   8  -6    5.98    3.54
   2  -8  -6    5.12    3.75
  -2  -8   6   -0.50    3.66
  -1   8   6  138.90    7.88
   1  -8  -6  149.61    7.61
  -1  -8   6  147.37   10.72
   1   8  -6  129.55    9.18
   1  -8  -6  141.29    9.48
   1   8  -6  133.95    8.47
   0  -8  -6  124.17    7.87
   0   8  -6  120.35    8.12
   0  -8   6  116.51    8.05
   0   8  -6  113.58    6.78
   0   8   6  122.84    7.51
   0  -8  -6   96.38    6.67
   1  -8   6   72.69    6.75
  -1  -8  -6   63.90    5.44
  -1   8  -6   61.80    3.34
   1   8   6   54.49    7.12
  -1   8  -6   57.08    7.89
  -1  -8  -6   63.28    7.91
  -2  -8  -6   25.95    5.11
  -2   8  -6   50.77    8.68
   2   8   6   34.86    6.46
   2  -8   6   38.87    5.91
  -2  -8  -6   33.52    7.40
   3   8   6  231.64   16.87
   3  -8   6  237.17   13.59
  -3  -8  -6  235.34   19.74
  -3   8  -6  224.41   17.64
  -4  -8  -6   13.15    7.90
   4   8   6   10.96    7.38
  -4   8  -6    2.96    7.66
  -5  -8  -6    6.36    8.97
  -5   8  -6   23.69   12.32
   4   9  -6   10.06    6.53
   4  -9  -6   18.43    8.31
  -4  -9   6   12.66    8.57
  -3  -9   6    2.33    6.04
   3   9  -6    2.66    4.51
  -3  -9   6    6.61    4.96
   3  -9  -6   11.48    5.96
  -2  -9   6    4.11    3.78
  -2   9   6    2.08    3.59
  -2  -9   6    4.05    3.91
   2  -9  -6    7.11    4.30
   2   9  -6   -0.87    2.87
  -1  -9   6   81.04    9.36
  -1   9   6  122.72    7.58
   1   9  -6  101.82    9.42
   1   9  -6  106.42    7.71
   1  -9  -6   95.28    8.91
   1  -9  -6  109.10    6.93
   0   9   6  169.63    9.64
   0  -9   6  168.73   10.29
   0  -9  -6  161.84    9.86
   0   9  -6  145.85    9.63
   0  -9  -6  166.39    9.22
   0   9  -6  161.86    8.74
  -1  -9  -6   17.85    5.11
   1  -9   6   19.63    4.15
  -1  -9  -6   16.78    3.57
   1   9   6   12.72    4.35
  -1   9  -6   16.16    4.96
  -2   9  -6   50.71    9.69
  -2  -9  -6   46.31    6.35
  -2  -9  -6   55.64    9.42
   2   9   6   65.77    9.24
   2  -9   6   49.90    7.12
  -3  -9  -6   -1.49    4.92
   3  -9   6   -0.43    3.86
  -3   9  -6    5.07    6.31
   3   9   6   -1.06    5.33
  -4  -9  -6   -3.74    6.18
  -4   9  -6   -4.40    7.67
   4   9   6   -5.00    6.35
  -5   9  -6    9.22   11.79
  -4 -10   6   -2.12    7.58
   4  10  -6   19.50    8.20
   4 -10  -6    3.39    5.11
  -3 -10   6    3.52    6.08
  -3 -10   6    0.95    4.01
   3 -10  -6    2.31    4.62
   3  10  -6    2.84    4.38
   2  10  -6    2.42    3.33
   2 -10  -6    2.71    4.23
  -2 -10   6    4.46    4.26
  -2  10   6    0.48    3.62
  -2 -10   6    4.68    3.90
   1 -10  -6   83.07    8.72
   1 -10  -6   85.51    6.91
  -1  10   6   78.27    7.34
  -1 -10   6   69.10    9.06
   1  10  -6   83.83    8.47
   1  10  -6   77.53    8.65
   0 -10  -6   63.73    7.51
   0  10  -6   65.70    7.84
   0 -10  -6   72.26    6.88
   0  10  -6   59.03    5.97
   0 -10   6   63.11    7.58
   0  10   6   63.07    7.16
  -1 -10  -6   83.13    9.72
   1  10   6   83.72    8.97
  -1 -10  -6   86.05    7.20
  -1  10  -6   80.69    9.39
   1 -10   6   97.65    8.69
   2  10   6   88.43   10.50
  -2 -10  -6   73.88   10.90
  -2  10  -6   92.70   11.66
   2 -10   6   88.01    9.15
  -3  10  -6    2.52    7.18
  -3 -10  -6   -1.52    4.48
   3  10   6    7.02    6.10
   3 -10   6    3.12    4.27
  -4  10  -6    3.98    8.27
   4  10   6    1.85    7.76
  -4 -10  -6    4.60    6.76
   4 -11  -6   16.75    7.95
  -4 -11   6    5.38    8.83
   4  11  -6   13.48    7.49
   3 -11  -6   34.76    7.82
  -3 -11   6   19.39    7.50
  -3 -11   6    8.97    7.01
   3  11  -6   17.36    6.55
   2 -11  -6    3.08    4.10
  -2  11   6    2.11    3.81
  -2 -11   6   -2.39    3.55
   2  11  -6   -1.29    3.72
  -2 -11   6    6.96    5.01
  -1 -11   6   14.13    4.99
   1  11  -6   23.39    5.61
   1 -11  -6   13.34    4.28
   1 -11  -6   18.54    4.24
  -1  11   6   25.91    5.52
   0 -11   6   -1.80    2.02
   0 -11  -6   -1.21    2.34
   0  11   6    1.02    3.43
   0  11  -6   -2.06    2.91
   0  11  -6    0.32    2.26
   0 -11  -6   -0.86    2.76
  -1 -11  -6  275.28   13.25
   1  11   6  254.48   14.59
  -1  11  -6  274.46   15.53
  -1 -11  -6  244.48   15.37
   1 -11   6  275.26   14.19
  -2 -11  -6  149.16   15.00
  -2  11  -6  177.79   15.72
   2 -11   6  177.55   11.40
   2  11   6  137.32   13.17
   3  11   6    4.28    6.25
  -3  11  -6   10.85    8.07
   3 -11   6   16.56    5.64
  -3 -11  -6   24.69    7.64
  -4  11  -6    8.44    9.69
  -4 -11  -6    6.59    6.85
   4  11   6   -0.31    8.31
  -4 -12   6   -2.29    8.40
   4  12  -6    9.64    7.66
   4 -12  -6    5.47    6.85
   3 -12  -6   17.99    6.65
  -3 -12   6   18.47    7.98
  -3 -12   6    8.43    6.82
   3  12  -6   13.79    6.80
  -2 -12   6   22.02    7.38
  -2 -12   6   28.95    7.30
   2 -12  -6   30.52    6.88
   2  12  -6   49.52    8.02
  -2  12   6   33.65    6.92
   1 -12  -6   -2.51    2.93
   1  12  -6    0.72    3.30
  -1  12   6    1.99    2.93
  -1 -12   6    5.79    4.31
   0 -12  -6   70.28    8.57
   0 -12  -6   67.42    7.56
   0  12   6   67.63    8.22
   0  12  -6   65.77    8.80
   0 -12   6   68.45    8.52
   0  12  -6   77.68    7.19
  -1  12  -6   88.32   10.62
  -1 -12  -6   80.87    7.99
  -1 -12  -6  100.16   11.06
   1  12   6   95.29   10.25
   1 -12   6  116.52   10.41
   2 -12   6  149.44   10.81
   2  12   6  111.17   12.46
  -2 -12  -6  113.40   13.58
  -2  12  -6  147.25   15.08
  -3 -12  -6    4.31    5.77
   3 -12   6    2.52    4.38
   3  12   6    2.67    6.33
  -3  12  -6    4.12    7.11
  -4 -12  -6    3.72    7.99
   4  12   6    1.93    7.90
  -4  12  -6   12.87    9.63
   4  13  -6   13.74    8.71
  -4 -13   6    8.26    9.56
   4 -13  -6   -4.89    6.22
   3  13  -6   27.28    7.89
   3 -13  -6   25.43    7.38
  -3 -13   6    7.53    6.51
  -3 -13   6   31.30    9.38
  -2 -13   6    1.16    4.17
   2  13  -6   -2.61    4.38
  -2 -13   6   -2.38    4.08
   2 -13  -6    6.09    4.47
  -1 -13   6  120.31   12.74
   1 -13  -6   89.38    9.85
   1  13  -6   84.18   10.22
   0 -13  -6   15.68    5.00
   0  13   6   31.94    6.50
   0 -13  -6   41.27    7.35
   0  13  -6   24.20    6.33
   0 -13   6   33.61    6.61
   1  13   6   67.85    9.22
  -1  13  -6   83.04   10.85
  -1 -13  -6   95.84   11.59
   1 -13   6  115.48   10.96
   2 -13   6   14.15    5.07
  -2  13  -6    8.20    6.32
  -2 -13  -6    6.88    5.12
   2  13   6    5.52    5.00
  -3 -13  -6   -4.42    4.55
   3 -13   6   -1.15    5.07
   3  13   6    4.88    6.51
  -3  13  -6    0.63    7.06
   4  13   6   13.37    9.59
  -4 -13  -6   -0.97    6.32
  -4  13  -6    7.16   10.47
   4 -14  -6    8.75    7.84
  -4 -14   6    4.51   10.04
   4  14  -6    6.48    7.60
   4  14  -6    4.66    7.10
   3 -14  -6    1.93    5.57
  -3 -14   6   -9.73    6.16
   3  14  -6   -1.11    5.54
  -3 -14   6    5.33    5.74
   2 -14  -6   37.10    8.21
   2  14  -6   31.70    7.38
  -2 -14   6   38.28    9.02
  -2 -14   6   26.65    7.92
   1 -14  -6    9.20    4.81
   1  14  -6   26.84    6.20
  -1 -14   6   14.50    5.91
  -1  14   6   12.94    5.15
   1  14  -6   34.08    7.58
   0 -14  -6  308.80   16.30
   0  14  -6  286.01   17.09
   0 -14   6  271.09   16.63
   0  14   6  310.16   16.90
   0 -14  -6  324.38   17.47
   1 -14   6  104.32   11.10
   1  14   6   92.39   11.08
  -1 -14  -6   96.01   11.66
  -1  14  -6  119.60   12.60
  -1 -14  -6   61.98    8.18
  -2  14  -6    9.33    6.46
   2 -14   6    5.61    4.39
   2  14   6    3.86    5.32
  -2 -14  -6    1.55    5.01
  -3 -14  -6   60.15   12.44
   3  14   6   43.88   10.59
  -3  14  -6   57.61   12.66
   3 -14   6   38.15    8.38
  -4  14  -6   -0.18    9.30
  -4 -15   6   14.37   11.28
   4  15  -6   -7.34    7.18
   3 -15  -6    3.05    5.56
   3  15  -6    2.07    6.11
  -3 -15   6   -4.68    6.72
   2 -15  -6   16.17    5.74
  -2 -15   6   21.15    8.10
  -2 -15   6   21.91    7.75
   2  15  -6   19.94    7.03
  -1 -15   6    5.59    5.13
   1 -15  -6    4.99    4.46
  -1  15   6    1.01    4.53
   1  15  -6   -5.56    4.00
   1  15  -6    1.49    4.48
   0  15   6   14.64    6.28
   0  15  -6   18.49    6.62
   0 -15   6   27.28    6.60
   0 -15  -6   16.85    5.44
  -1  15  -6   -0.80    4.37
  -1 -15  -6    8.43    4.46
  -1 -15  -6    9.81    5.35
   1  15   6    2.11    4.78
   1 -15   6    5.06    3.94
  -2  15  -6    7.12    6.64
   2  15   6   -0.96    5.26
  -2 -15  -6    2.91    5.57
   2 -15   6    1.05    4.33
  -3 -15  -6   19.28    9.23
   3  15   6   10.37    7.28
  -3  15  -6   -5.88    7.43
   3 -15   6    0.86    5.23
  -4  15  -6   -3.50   10.60
  -3 -16   6    9.33    8.29
   3 -16  -6    2.79    5.65
   3  16  -6   -2.87    6.33
  -2 -16   6    4.27    5.43
   2  16  -6    1.97    5.65
   2 -16  -6   -3.09    4.50
   1  16  -6    3.75    4.99
  -1  16   6    7.72    5.06
   1 -16  -6   -1.94    3.91
  -1 -16   6    2.73    5.10
   0 -16  -6    8.76    4.81
   0  16   6    2.37    5.02
   0  16  -6   -2.22    4.88
   0 -16   6    3.71    4.45
   1  16   6   10.55    5.93
  -1  16  -6    8.86    6.23
   1 -16   6   -0.33    3.73
  -1 -16  -6    3.42    5.08
  -1 -16  -6   -1.19    4.66
  -2 -16  -6    9.39    6.37
   2 -16   6   14.52    5.87
  -2  16  -6   -0.12    6.00
   2  16   6    5.29    6.17
   3 -16   6   -0.20    5.48
   3  16   6   16.46    7.73
  -3  16  -6   -7.77    7.91
  -3 -16  -6    6.58    6.84
   3 -17  -6    0.81    6.15
   3  17  -6   12.48    8.23
  -3 -17   6   -0.40    8.63
   2  17  -6   -5.13    5.62
  -2 -17   6    1.50    6.46
   2 -17  -6    0.99    4.92
  -1  17   6    1.12    5.27
  -1 -17   6    3.88    5.42
   1 -17  -6   -6.23    4.00
   1  17  -6    5.01    5.18
   0  17   6  104.14   12.72
   0  17  -6   72.36   11.51
   0 -17   6   82.07   11.95
   0 -17  -6   91.90   11.27
   1 -17   6    1.25    4.27
  -1  17  -6   -1.39    5.27
  -1 -17  -6    2.43    4.64
   1  17   6   11.25    6.63
  -1 -17  -6   -3.97    5.13
  -2 -17  -6   12.03    7.07
  -2  17  -6   -3.60    6.20
   2  17   6   -2.84    6.25
   2 -17   6   -5.16    4.12
   3  17   6   18.81    9.75
   3 -17   6    1.70    6.39
  -3  17  -6    5.17    9.69
  -3 -17  -6    3.21    7.38
   3  18  -6   20.86    9.60
  -3 -18   6   12.04   10.42
   3  18  -6   12.69    9.27
  -2 -18   6    0.84    6.57
   2 -18  -6   -9.11    4.92
   2  18  -6    5.12    6.68
   1 -18  -6    9.82    6.00
  -1 -18   6    5.96    6.44
   1  18  -6    7.54    6.63
  -1  18   6   23.18    7.77
   0  18   6    7.28    6.88
   0 -18  -6    4.95    5.85
   0 -18   6   17.45    6.97
   0  18  -6   15.23    7.13
   1  18   6   26.97    8.37
   1 -18   6   15.07    6.51
  -1 -18  -6   24.11    7.98
  -1  18  -6   34.09    9.61
   2  18   6   10.54    7.53
  -2 -18  -6   13.83    8.03
   2 -18   6   22.45    7.33
  -2  18  -6    5.43    7.85
   3 -18   6    3.99    6.67
  -3 -18  -6    3.45    7.72
   2 -19  -6    6.81    7.08
   2  19  -6   -2.79    7.84
  -2 -19   6   10.06    8.88
   1 -19  -6    5.72    6.13
   1  19  -6   19.23    8.93
  -1  19   6    2.09    6.13
  -1 -19   6   21.35    8.81
   0  19   6   -0.06    6.34
   0  19  -6   18.86    9.02
   0 -19   6    7.84    6.62
   0 -19  -6    5.87    6.08
  -1 -19  -6    6.29    6.78
   1 -19   6   13.06    6.83
   1  19   6    4.90    6.95
  -1  19  -6    7.33    7.58
   2 -19   6    1.94    5.51
   2  19   6    4.46    7.85
  -2  19  -6   -1.06    7.68
  -2 -19  -6   10.71    7.95
  -2 -20   6    3.80    9.15
  -1 -20   6   -3.55    7.14
  -1  20   6    2.58    6.43
   1  20  -6    1.42    7.63
   1 -20  -6    8.75    6.73
   0  20  -6   12.58    7.71
   0  20   6   12.85    7.51
   0 -20   6   18.57    7.91
   0 -20  -6    7.80    6.73
   1  20   6    7.94    7.74
   1 -20   6   -0.21    5.67
  -1  20  -6    4.22    7.21
   1 -21  -6    6.46    6.80
   0  21  -6    4.69    8.29
   0  21   6   -4.27    7.48
   0 -21   6   -6.24    6.81
   0 -21  -6    8.65    7.47
   1  21   6   -2.91    7.16
   0 -22  -6   14.79    8.88
   0  22   6    7.64    8.92
  -5   0   7   -3.88    8.59
  -4   0   7   -0.05    6.55
   4   0  -7   -0.13    3.77
   3   0  -7    4.76    3.31
  -3   0   7   -5.78    4.63
   2   0  -7    2.33    2.08
  -2   0   7   -3.68    3.25
   2   0  -7   -0.13    1.72
  -1   0   7    1.17    2.47
   1   0  -7   -0.18    1.33
   0   0  -7   -0.41    1.73
   0   0   7    2.54    1.95
   0   0  -7    0.88    1.29
  -1   0  -7   -0.66    1.38
  -1   0  -7   -4.00    2.23
  -2   0  -7    0.17    3.27
  -2   0  -7   -2.02    1.53
   2   0   7    0.99    1.66
  -3   0  -7   -1.33    2.49
  -3   0  -7   -0.14    4.89
  -4   0  -7   -2.39    6.13
  -5   0  -7    4.23    8.76
   5   1  -7    5.06    7.03
  -5  -1   7   -0.97    9.46
   4  -1  -7    6.14    4.22
  -4  -1   7    0.51    7.25
  -4   1   7   11.08    8.44
   4   1  -7    6.79    4.70
   3  -1  -7   84.50    9.00
  -3  -1   7   75.00   11.60
  -3   1   7   65.63   11.20
   3   1  -7   72.05    9.17
   2  -1  -7   72.50    4.46
   2  -1  -7   71.75    6.81
  -2   1   7   71.10    9.45
   2   1  -7   60.11    4.40
  -2  -1   7   84.40   10.37
   2   1  -7   59.35    7.18
   1   1  -7  145.70    8.03
  -1  -1   7  131.10    9.27
  -1   1   7  149.09    9.62
   1  -1  -7  141.45    7.43
   1   1  -7  147.11    5.32
   0   1   7  916.22   27.40
   0  -1  -7  949.90   26.88
   0  -1  -7  909.67   26.53
   0   1  -7  930.28   26.25
   0  -1   7  926.76   28.00
   0   1  -7  923.84   27.00
   1  -1   7   30.84    2.45
  -1  -1  -7   35.84    5.66
  -1   1  -7   32.64    5.43
  -1  -1  -7   24.66    3.79
   2  -1   7   79.94    4.79
  -2  -1  -7   72.54    9.54
  -2   1  -7   97.24   10.33
  -2   1  -7   85.90    7.65
   2   1   7   81.00    4.51
  -2  -1  -7   80.49    8.19
  -3   1  -7   -0.91    3.16
  -3  -1  -7    6.67    5.58
  -3   1  -7    0.53    4.56
  -3  -1  -7    1.53    3.35
  -4  -1  -7   -2.20    5.01
  -4  -1  -7    8.46    6.64
  -4   1  -7  -12.03    6.09
  -5   1  -7    8.36    8.43
  -5  -1  -7    3.12    8.57
   5   2  -7   -5.94    5.71
  -5  -2   7    1.85    9.74
   5  -2  -7    0.14    9.56
   4  -2  -7   19.25    5.19
   4   2  -7   18.79    6.22
  -4  -2   7   16.62    7.95
  -4   2   7   16.24    8.67
  -3  -2   7    7.58    5.52
   3  -2  -7    4.90    2.90
  -3   2   7   12.57    5.85
   3   2  -7    8.49    3.82
  -2   2   7  816.32   23.64
  -2  -2   7  771.90   31.57
  -2   2   7  788.95   31.71
   2   2  -7  819.74   24.13
   2  -2  -7  811.53   26.53
   2   2  -7  846.37   29.09
  -1  -2   7  375.73   16.91
   1  -2  -7  398.02   14.07
   1   2  -7  385.51   12.03
   1   2  -7  383.33   14.91
  -1   2   7  377.20   16.80
   0   2  -7  280.15   11.04
   0  -2  -7  285.93   10.94
   0   2  -7  300.53   10.73
   0  -2   7  293.31   11.84
   0  -2  -7  292.31   10.79
   0   2   7  300.44   11.35
  -1   2  -7  532.57   16.95
  -1   2  -7  502.27   19.96
  -1  -2  -7  509.55   19.84
   1  -2   7  536.89   15.85
  -1  -2  -7  539.58   18.90
   2   2   7   69.35    4.33
  -2  -2  -7   91.02    9.01
  -2   2  -7   77.16    9.85
  -2  -2  -7   88.66   10.20
  -2   2  -7   65.98    6.65
   2  -2   7   76.17    4.96
  -3   2  -7    6.42    5.15
  -3  -2  -7    6.66    5.59
  -3  -2  -7    1.67    3.56
  -3   2  -7   -0.02    3.27
  -4  -2  -7   23.04    9.08
  -4  -2  -7    4.70    5.19
  -4   2  -7   15.94    8.41
  -5   2  -7   -1.09    8.77
   5   3  -7   -8.25    6.30
  -5  -3   7    2.73    9.15
   5  -3  -7    6.63    9.01
   4  -3  -7   11.19    6.27
  -4  -3   7   -0.67    6.26
   4   3  -7    4.08    4.48
   3   3  -7   28.79    5.40
  -3   3   7   45.77    9.94
  -3  -3   7   31.09    8.18
   3  -3  -7   30.23    5.67
   3   3  -7   32.62    6.79
  -2  -3   7   22.31    6.24
  -2   3   7   31.20    7.12
   2   3  -7   31.82    4.02
   2  -3  -7   26.53    4.29
   2   3  -7   20.37    4.84
  -2   3   7   29.44    3.66
  -1   3   7  668.51   25.73
   1   3  -7  723.32   20.98
   1   3  -7  733.74   23.92
   1  -3  -7  704.44   21.91
  -1  -3   7  741.25   26.44
   0   3  -7    0.47    1.80
   0  -3   7    1.17    1.71
   0   3  -7   -0.83    1.14
   0   3   7   -1.32    1.54
   0  -3  -7    1.01    1.28
   0  -3  -7    0.54    1.52
  -1  -3  -7  373.73   15.87
   1  -3   7  380.92   12.73
  -1   3  -7  370.34   16.04
  -1  -3  -7  365.51   15.13
  -1   3  -7  376.32   12.69
  -2  -3  -7    3.59    2.12
   2  -3   7    4.30    2.33
  -2   3  -7    1.56    3.87
  -2  -3  -7    3.33    2.95
  -2  -3  -7    5.29    3.84
  -2   3  -7   -0.63    1.97
  -3   3  -7  112.71   13.31
  -3  -3  -7  126.86   12.77
  -3  -3  -7  132.93   14.33
  -4  -3  -7    2.99    5.69
  -4  -3  -7    1.77    4.59
  -4   3  -7   -0.03    6.45
  -5   3  -7   -3.68    8.84
   5   3   7   -9.71    7.84
   5  -4  -7   11.49    8.44
   5   4  -7   -4.61    6.85
  -5  -4   7   -1.06    9.46
  -4  -4   7    2.15    7.06
   4   4  -7   13.85    6.04
   4  -4  -7   -3.56    5.87
   3   4  -7    8.27    4.29
   3  -4  -7    9.12    5.13
  -3  -4   7   20.70    7.02
   3   4  -7   16.75    4.51
   3  -4  -7    7.20    3.41
   2   4  -7  118.46    6.98
   2  -4  -7  116.16    7.29
  -2  -4   7  123.28   12.36
  -2   4   7  122.85    6.83
   2   4  -7  131.11    9.73
   1   4  -7    9.41    3.11
   1  -4  -7   13.36    2.74
  -1  -4   7   12.80    3.86
  -1   4   7    7.97    1.74
   1  -4  -7   16.41    4.13
   1   4  -7    8.43    2.20
   0   4   7  207.19    8.94
   0   4  -7  208.86    9.62
   0  -4  -7  231.10    9.73
   0  -4   7  205.28   10.15
   0  -4  -7  229.71    9.29
   1  -4   7  520.55   17.30
  -1   4  -7  546.17   16.35
  -1  -4  -7  516.16   19.66
  -1  -4  -7  527.66   15.29
   1   4   7  548.13   20.51
  -1   4  -7  509.83   20.40
  -2   4  -7   29.03    4.32
  -2  -4  -7   25.76    5.91
  -2  -4  -7   22.02    5.84
  -2   4  -7   24.76    6.10
   2  -4   7   36.09    4.53
  -3  -4  -7    1.02    4.60
  -3   4  -7    5.71    5.31
  -3  -4  -7    3.88    3.76
   4   4   7    3.45    7.65
  -4   4  -7   -0.15    6.88
  -4  -4  -7   11.21    6.63
   5   4   7    5.94    9.92
  -5   4  -7   -0.61    9.18
  -5  -4  -7  -20.03    6.51
   5  -5  -7   -0.60    7.95
  -5  -5   7   16.61   10.47
   5   5  -7   -3.36    5.83
  -4  -5   7    2.97    7.44
   4   5  -7    3.86    4.74
   4  -5  -7    8.79    6.79
   3  -5  -7   26.16    7.17
   3  -5  -7   16.38    4.00
   3   5  -7   14.64    4.30
   3   5  -7   14.35    5.54
  -3  -5   7   21.55    7.23
   2   5  -7   -3.57    2.46
  -2   5   7    4.54    2.72
   2  -5  -7    2.87    1.91
   2  -5  -7    2.71    3.03
   2   5  -7    0.10    2.16
  -2  -5   7   -1.98    3.54
   1   5  -7   93.81    8.09
   1   5  -7  108.26    6.25
   1  -5  -7  111.31    8.33
  -1  -5   7  115.79    8.89
   1  -5  -7  107.81    6.25
  -1   5   7  107.82    5.44
   0   5  -7 1600.79   46.01
   0   5  -7 1607.28   43.64
   0  -5   7 1568.69   46.72
   0  -5  -7 1586.92   44.81
   0   5   7 1647.57   44.82
   0  -5  -7 1637.82   44.99
  -1  -5  -7    3.46    1.36
   1  -5   7    0.99    1.79
   1   5   7    3.22    3.14
  -1   5  -7    5.24    3.05
  -1  -5  -7    1.12    2.12
  -1   5  -7    2.71    1.29
  -2  -5  -7  277.73   15.90
   2  -5   7  279.78   12.31
  -2   5  -7  295.56   11.92
  -2   5  -7  300.65   16.88
   2   5   7  277.22   15.84
  -3  -5  -7   -0.94    3.54
  -3   5  -7   -0.40    5.17
   3   5   7   -3.77    4.21
   3  -5   7    0.25    3.27
  -4   5  -7   10.09    7.44
   4   5   7   22.75    9.00
  -4  -5  -7    9.39    6.22
  -5  -5  -7   -4.47    7.11
   5   5   7    1.01    8.35
  -5   5  -7    2.98   10.21
   5  -6  -7    7.23    8.39
   5   6  -7    4.79    7.84
  -5  -6   7   18.85   11.15
  -4  -6   7    5.96    7.30
   4   6  -7   -5.64    4.39
   4  -6  -7    2.32    5.62
  -3  -6   7   14.82    6.25
   3  -6  -7   19.66    6.33
   3   6  -7   13.66    4.45
   3   6  -7   22.83    6.21
   2  -6  -7  226.70   14.51
  -2  -6   7  252.26   16.05
   2   6  -7  234.84   14.08
   2  -6  -7  244.84   10.42
   2   6  -7  237.08   11.31
  -2   6   7  229.09   10.96
   1   6  -7    4.59    2.67
   1  -6  -7   -0.53    2.67
  -1  -6   7    4.23    2.88
   1  -6  -7    1.79    1.73
   1   6  -7    4.90    2.27
  -1   6   7    2.49    1.83
   0   6  -7  123.71    6.68
   0   6   7  119.15    6.94
   0  -6  -7  120.47    6.88
   0   6  -7  123.02    7.66
   0  -6  -7  110.78    7.23
   0  -6   7  115.53    7.91
   1  -6   7  219.45   10.12
  -1   6  -7  210.33   12.05
  -1  -6  -7  185.44   11.56
  -1   6  -7  211.33    7.85
   1   6   7  211.64   11.66
  -1  -6  -7  213.55    8.46
  -2   6  -7  121.54   12.19
  -2  -6  -7  115.26   11.60
   2  -6   7  100.91    7.33
   2   6   7  101.20   11.25
  -3  -6  -7   43.34    9.48
  -3   6  -7   54.09   11.01
   3   6   7   44.44    9.90
   3  -6   7   41.40    6.64
  -4   6  -7   14.26    8.61
   4   6   7    6.57    7.60
  -4  -6  -7    2.53    5.73
  -5  -6  -7    3.59    7.76
   5   6   7    5.49    9.01
  -5   6  -7   10.04   10.88
   5  -7  -7    6.41    9.08
  -5  -7   7   10.38   10.96
   5   7  -7   -1.17    7.11
  -4  -7   7    2.96    7.72
   4   7  -7   10.78    5.76
   4  -7  -7   -0.87    5.58
   3   7  -7   30.39    7.29
  -3  -7   7   24.12    8.06
   3  -7  -7   24.46    7.04
   3   7  -7   30.63    6.09
  -2  -7   7   85.56   11.12
   2   7  -7   70.90    6.85
   2  -7  -7   72.65    5.95
   2   7  -7   55.64    8.62
   2  -7  -7   54.37    8.79
  -2   7   7   55.57    6.17
   1   7  -7   34.29    4.87
   1   7  -7   29.58    5.24
  -1  -7   7   25.46    5.39
   1  -7  -7   42.90    6.31
   1  -7  -7   31.54    4.00
  -1   7   7   35.50    4.15
   0  -7   7   29.10    4.85
   0  -7  -7   19.25    3.52
   0   7   7   17.11    3.87
   0  -7  -7   14.33    3.33
   0   7  -7   32.47    4.08
   0   7  -7   35.30    5.18
  -1   7  -7  163.20    6.58
  -1  -7  -7  164.42    7.83
  -1   7  -7  168.25   10.72
   1  -7   7  167.02    9.18
  -1  -7  -7  174.28   11.10
   1   7   7  174.41   10.41
  -2   7  -7    1.91    4.52
   2   7   7    5.75    4.11
  -2  -7  -7    2.58    3.09
   2  -7   7   -1.71    2.64
  -3  -7  -7   18.57    6.58
   3  -7   7   14.25    4.90
  -3   7  -7   17.09    7.54
   3   7   7    5.47    6.26
  -4  -7  -7    2.68    4.90
  -4   7  -7   10.73    8.01
   4   7   7   18.71    7.64
   5   7   7    5.07    9.60
  -5  -7  -7   21.46   10.09
  -5   7  -7   11.82   10.53
   5  -8  -7    4.21    8.16
  -5  -8   7  -14.26   11.28
   4  -8  -7    2.02    6.31
   4   8  -7    4.32    5.43
  -4  -8   7    2.64    7.63
   3   8  -7    2.95    4.62
   3  -8  -7    8.55    5.61
   3   8  -7    7.01    4.73
  -3  -8   7   -1.78    5.56
   2  -8  -7  207.28   14.13
  -2  -8   7  202.34   14.94
   2   8  -7  207.30   13.83
   2   8  -7  214.95   11.34
   2  -8  -7  206.28    9.81
  -2   8   7  206.11   11.15
  -1   8   7   19.06    3.88
   1  -8  -7   19.21    3.69
   1   8  -7   19.70    4.22
   1  -8  -7   12.83    4.04
  -1  -8   7   17.17    4.65
   1   8  -7   19.32    4.69
   0  -8  -7   34.34    5.34
   0   8  -7   37.00    5.69
   0  -8   7   46.33    6.17
   0   8  -7   32.69    4.26
   1  -8   7   29.42    4.83
  -1  -8  -7   42.19    6.92
  -1   8  -7   22.00    5.22
  -1   8  -7   25.88    2.63
  -1  -8  -7   29.21    3.94
   1   8   7   27.04    5.55
   2   8   7  142.94   12.75
  -2   8  -7  156.11   14.20
   2  -8   7  144.08    9.46
  -2  -8  -7  128.90   12.88
   3   8   7  227.20   16.83
  -3   8  -7  199.81   18.75
   3  -8   7  211.11   12.85
  -3  -8  -7  222.90   19.35
  -4  -8  -7    5.10    6.91
  -4   8  -7    0.74    7.82
   4   8   7    1.00    7.29
  -5   8  -7    8.87   11.13
  -5  -9   7   -9.93   10.78
   4  -9  -7    0.36    6.49
   4   9  -7    4.54    5.60
  -4  -9   7   -2.44    7.31
   3   9  -7   10.89    4.74
   3  -9  -7    1.56    4.75
   3   9  -7   16.21    5.92
  -3  -9   7   15.26    7.42
   2  -9  -7   26.62    6.51
  -2  -9   7   27.77    6.97
   2   9  -7   30.51    5.54
   2   9  -7   37.59    7.75
  -1   9   7   94.29    6.90
   1   9  -7   92.25    9.11
   1  -9  -7  117.25    9.66
   1   9  -7   94.21    7.35
   1  -9  -7   94.46    6.71
  -1  -9   7  105.77   10.87
   0   9  -7  538.46   18.41
   0  -9  -7  545.06   20.58
   0   9   7  471.70   19.15
   0  -9   7  536.72   21.27
   0   9  -7  533.09   20.66
  -1   9  -7    7.16    4.07
  -1  -9  -7    8.99    3.64
   1   9   7    4.12    3.54
  -1  -9  -7   10.08    2.99
   1  -9   7   13.00    3.77
   2  -9   7  309.31   14.79
  -2  -9  -7  278.44   17.66
   2   9   7  314.56   17.36
  -2   9  -7  303.71   18.49
   3  -9   7   66.86    8.65
   3   9   7   34.82    8.70
  -3  -9  -7   39.39    9.65
  -3   9  -7   36.35    9.91
  -4   9  -7    1.71    8.38
   4   9   7    3.48    7.35
  -4  -9  -7    6.23    6.27
  -4 -10   7   -1.87    7.14
   4  10  -7   -0.06    6.01
   4 -10  -7   16.17    8.28
   3  10  -7   23.43    7.21
   3 -10  -7   33.95    8.20
  -3 -10   7   19.73    8.11
   3  10  -7   31.65    6.91
   2  10  -7    9.03    4.26
   2 -10  -7   11.46    4.74
   2  10  -7   12.49    4.93
  -2 -10   7   12.68    6.15
   1 -10  -7  148.72    8.90
   1  10  -7  147.88    9.74
  -1  10   7  145.35    9.06
  -1 -10   7  137.38   12.41
   1 -10  -7  143.60   10.11
   1  10  -7  140.77   10.23
   0  10  -7  146.03    9.54
   0 -10  -7  117.18    8.90
   0  10   7  128.38    8.69
   0 -10  -7  120.96    8.24
   0  10  -7  115.12    7.50
   0 -10   7  107.27    9.61
   1  10   7   11.65    4.44
   1 -10   7   18.22    4.46
  -1 -10  -7   21.40    5.60
  -1  10  -7   25.66    6.22
  -1 -10  -7   24.25    4.42
   2  10   7   16.46    6.02
  -2 -10  -7   14.79    5.40
  -2  10  -7   17.99    6.74
   2 -10   7   19.40    4.93
  -3  10  -7   -0.49    6.45
  -3 -10  -7   -0.18    4.78
   3 -10   7    7.52    4.54
   3  10   7   12.95    6.75
  -4  10  -7    7.08    8.99
  -4 -10  -7   -1.89    5.99
   4  10   7    4.41    7.30
   4  11  -7    9.48    7.07
  -4 -11   7    1.66    8.91
   4 -11  -7    4.84    7.22
   3  11  -7   10.39    5.95
   3 -11  -7   26.98    7.73
  -3 -11   7   21.05    8.89
   3  11  -7   16.76    7.29
  -2 -11   7    6.79    5.21
   2  11  -7    4.28    4.36
   2  11  -7    1.51    3.85
   2 -11  -7    2.40    4.32
  -1  11   7  139.90    9.29
  -1 -11   7  142.10   12.89
   1 -11  -7  143.82    9.09
   1  11  -7  119.69   10.86
   1  11  -7  145.66   10.29
   1 -11  -7  121.70    9.65
   0 -11  -7   13.65    4.44
   0 -11   7    9.73    3.93
   0 -11  -7   12.94    3.90
   0  11  -7   12.83    3.35
   0  11  -7    9.00    4.35
   0  11   7    7.04    3.98
   1 -11   7  165.88   10.88
  -1 -11  -7  163.76    9.75
  -1 -11  -7  139.20   12.65
   1  11   7  154.87   11.07
  -1  11  -7  171.77   12.28
   2  11   7   10.27    5.22
   2 -11   7   16.83    4.97
  -2  11  -7    6.04    5.65
  -2 -11  -7    9.27    5.45
  -3  11  -7   47.29   11.48
   3  11   7   46.12   10.64
  -3 -11  -7   96.81   14.68
   3 -11   7   63.38    9.85
  -4  11  -7    1.68    9.33
  -4 -11  -7    7.31    7.14
   4  11   7   -1.57    8.60
  -4 -12   7   12.79   10.01
   4 -12  -7   13.58    7.96
   4  12  -7   18.19    8.84
   3  12  -7   34.75    7.70
  -3 -12   7   38.12   10.34
   3 -12  -7   41.65    8.81
   3  12  -7   38.88    9.23
  -2 -12   7   82.22   12.14
   2 -12  -7   58.61    9.57
   2  12  -7   66.41   10.22
   2  12  -7   57.09    8.52
   1  12  -7   11.02    4.34
  -1  12   7   14.34    4.80
   1  12  -7    2.52    3.07
   1 -12  -7    6.43    3.79
  -1 -12   7   14.12    5.79
   0 -12  -7    6.07    3.25
   0  12  -7   -0.22    3.68
   0 -12   7    7.23    3.75
   0 -12  -7    9.04    3.93
   0  12   7    5.04    3.57
   1 -12   7   64.42    8.31
  -1 -12  -7   76.86   10.34
  -1 -12  -7   69.09    7.60
  -1  12  -7   89.47   10.95
   1  12   7   67.12    8.96
  -2 -12  -7  186.77   17.00
   2  12   7  205.15   14.46
  -2  12  -7  162.35   16.18
   2 -12   7  209.33   13.24
  -3  12  -7   12.42    8.08
   3  12   7   10.02    6.36
   3 -12   7   15.10    5.98
  -3 -12  -7    9.40    6.98
  -4 -12  -7    4.51    7.27
   4  12   7    8.01    9.44
  -4  12  -7   -5.11    9.45
  -4 -13   7   -5.10    8.23
   4  13  -7    4.77    7.30
   4 -13  -7    9.36    6.92
   3  13  -7    1.41    5.01
   3  13  -7   -1.89    5.42
  -3 -13   7    2.99    6.56
   3 -13  -7   -7.75    4.61
   2 -13  -7    4.43    4.76
   2  13  -7    0.95    4.78
  -2 -13   7    8.88    5.66
   2  13  -7    5.83    4.83
   1 -13  -7   27.50    6.22
   1  13  -7   21.06    5.74
  -1  13   7   21.40    5.65
   1  13  -7    6.05    3.80
  -1 -13   7   37.57    8.16
   0 -13   7   10.61    4.35
   0  13   7    0.91    3.99
   0  13  -7    5.39    4.06
   0 -13  -7    6.96    3.71
   0 -13  -7    1.54    3.82
  -1 -13  -7    8.11    4.09
   1 -13   7    2.45    3.57
  -1 -13  -7    2.23    3.15
   1  13   7    2.71    4.18
  -1  13  -7   -0.20    4.29
   2 -13   7    0.81    3.55
  -2  13  -7   -3.71    5.45
  -2 -13  -7    5.70    5.21
   2  13   7    7.78    5.26
  -3 -13  -7   20.27    7.69
   3  13   7   23.42    7.78
  -3  13  -7   20.87    9.63
   3 -13   7    7.66    5.59
  -4 -13  -7   13.38    8.73
   4  13   7    1.80    8.81
  -4  13  -7    9.90   10.75
  -4 -14   7    4.07   10.45
   3 -14  -7   -0.76    5.37
   3  14  -7   -1.10    5.74
  -3 -14   7    5.56    7.05
   3  14  -7    3.99    5.68
   2  14  -7   11.73    6.28
  -2 -14   7    4.51    6.05
   2  14  -7   22.52    7.19
   2 -14  -7    9.24    5.57
   1  14  -7   15.11    5.47
  -1 -14   7    7.66    5.09
   1  14  -7   19.64    6.10
   1 -14  -7   11.71    5.06
  -1  14   7    4.85    3.96
   0 -14  -7  153.36   11.13
   0  14   7  125.70   12.23
   0 -14   7  157.65   12.31
   0  14  -7  147.85   13.38
   0 -14  -7  137.41   12.52
   1 -14   7    7.11    4.13
  -1 -14  -7    6.27    4.83
  -1 -14  -7   -3.16    2.77
   1  14   7    5.69    4.93
  -1  14  -7    1.54    4.64
  -2 -14  -7    5.08    5.49
   2 -14   7    2.13    4.15
  -2  14  -7   -1.26    5.98
   2  14   7    2.02    5.17
   3  14   7    5.07    6.61
   3 -14   7    4.50    5.38
  -3  14  -7    6.78    8.41
  -3 -14  -7  -11.74    4.61
  -4  14  -7   -6.97   10.35
  -4 -15   7    1.16   10.84
   3  15  -7    1.34    6.14
  -3 -15   7    7.95    8.56
   3  15  -7   20.90    7.70
   3 -15  -7    4.01    6.47
  -2 -15   7    1.96    6.20
   2  15  -7    3.67    5.38
   2  15  -7   -8.68    4.64
   2 -15  -7   -0.79    4.21
   1 -15  -7   13.65    5.32
   1  15  -7   17.36    6.57
  -1  15   7   10.28    5.68
  -1 -15   7   10.84    6.18
   0  15   7   18.56    6.70
   0  15  -7   43.33    8.40
   0 -15   7   36.55    7.75
   0 -15  -7   42.55    7.63
   1  15   7    7.86    5.53
  -1 -15  -7    6.82    5.28
  -1  15  -7    5.33    4.71
  -1 -15  -7    1.20    3.64
   1 -15   7    1.52    4.40
   2  15   7    4.21    5.64
   2 -15   7    0.01    4.40
  -2 -15  -7   -9.58    4.27
  -2  15  -7    0.06    5.86
   3  15   7   19.70    8.06
  -3 -15  -7   47.76   11.69
   3 -15   7   22.93    7.65
  -3  15  -7   24.02    9.52
   3 -16  -7    4.56    6.38
   3  16  -7   11.06    7.25
  -3 -16   7    1.84    8.11
   3  16  -7    4.90    6.56
  -2 -16   7    8.11    6.25
   2  16  -7    0.34    5.56
   2  16  -7    4.69    6.61
   2 -16  -7    3.93    5.66
   1 -16  -7   64.01    9.55
  -1  16   7   57.61    9.51
  -1 -16   7   78.20   12.86
   1  16  -7   73.06   10.77
   0 -16  -7   83.91   10.41
   0  16   7   55.76    9.74
   0  16  -7   70.86   10.81
   0 -16   7   96.58   12.46
  -1 -16  -7    3.23    4.93
  -1  16  -7    2.54    5.32
  -1 -16  -7    5.66    4.55
   1 -16   7    6.48    4.19
   1  16   7    9.85    6.06
   2 -16   7   25.81    6.66
   2  16   7   16.70    7.10
  -2 -16  -7   25.55    8.41
  -2  16  -7   12.26    8.02
   3  16   7    7.15    7.54
  -3  16  -7    3.66    9.12
   3 -16   7   -2.50    5.88
  -3 -16  -7   -0.09    6.30
   3  17  -7    5.10    7.50
   3 -17  -7    4.18    6.72
   3  17  -7    7.13    7.78
  -3 -17   7  -10.33    8.62
   2 -17  -7    3.99    5.85
   2  17  -7    3.11    6.29
   2  17  -7   11.00    7.16
  -2 -17   7   -5.83    6.40
   1  17  -7   17.22    7.39
  -1  17   7   34.51    8.30
   1 -17  -7   30.69    7.51
  -1 -17   7   29.84    8.64
   0 -17   7   25.86    7.79
   0  17   7   28.36    8.26
   0 -17  -7   18.55    6.85
   0  17  -7   29.69    8.00
  -1 -17  -7    7.87    6.56
  -1 -17  -7   10.96    6.45
  -1  17  -7   10.54    6.83
   1 -17   7    5.41    5.05
   1  17   7    3.55    6.23
  -2  17  -7    3.38    6.69
   2 -17   7   -3.87    4.75
   2  17   7  -10.13    5.21
  -2 -17  -7    6.89    6.77
  -3  17  -7   -5.58    9.09
   3 -17   7    1.29    6.23
   3  17   7    2.47    8.06
  -3 -17  -7   -3.66    6.81
   3  18  -7    2.00    7.64
  -3 -18   7   -3.04    8.84
   3  18  -7    1.87    8.02
   2 -18  -7    6.12    6.46
   2  18  -7   -1.30    6.32
  -2 -18   7   -1.05    6.91
  -1 -18   7   12.22    7.76
   1  18  -7   11.14    6.76
  -1  18   7   14.70    6.47
   1 -18  -7   13.13    6.17
   0 -18   7   13.12    6.31
   0  18   7    4.15    6.48
   0 -18  -7    3.84    5.49
   0  18  -7   -5.42    5.40
  -1  18  -7    8.81    6.43
   1 -18   7   10.51    5.38
   1  18   7   -2.41    6.19
   2  18   7   10.66    6.94
  -2  18  -7   10.46    8.12
  -2 -18  -7   -8.61    5.70
   2 -18   7    3.62    5.61
   3 -18   7   -1.51    6.38
   2 -19  -7   18.64    7.46
  -2 -19   7    2.20    8.64
   2  19  -7   10.16    8.11
  -1 -19   7    6.77    7.24
   1 -19  -7    4.52    5.15
   1  19  -7   -7.47    6.44
   0  19  -7    4.42    6.92
   0 -19   7   18.20    7.32
   0  19   7    2.16    6.39
   0 -19  -7   19.40    6.99
   1 -19   7    3.47    5.19
  -1  19  -7    8.07    6.59
   1  19   7   -2.26    7.32
  -2  19  -7   12.34    9.72
  -2 -19  -7   29.54    9.46
   2  19   7   18.38    8.75
   2 -19   7   17.57    7.73
   1 -20  -7   -3.00    5.84
   1  20  -7   -1.74    7.30
  -1 -20   7   17.70    8.41
   0 -20   7   -2.61    5.98
   0 -20  -7    3.90    6.51
   0  20  -7   -2.67    6.91
   0  20   7   17.69    8.04
   1  20   7   -9.85    6.49
  -1  20  -7   -0.84    6.98
   1 -20   7   -2.88    5.68
   1 -21  -7    5.61    7.11
   0  21   7    2.92    8.21
   0 -21  -7    5.81    7.57
   1  21   7    9.18    9.07
  -5   0   8   18.62   11.12
   4   0  -8   13.41    5.52
  -4   0   8   12.59    8.03
  -3   0   8   -0.84    5.16
   3   0  -8    2.33    2.72
   2   0  -8   25.66    4.84
   2   0  -8   25.42    2.70
  -2   0   8   21.20    6.46
  -1   0   8  588.40   23.37
   1   0  -8  595.11   20.14
   0   0  -8  222.82    9.51
   0   0  -8  233.24    9.63
   0   0   8  226.71   10.15
  -1   0  -8  867.51   26.56
  -1   0  -8  846.06   29.13
  -2   0  -8 1418.92   48.40
  -2   0  -8 1458.83   44.33
   2   0   8 1479.23   38.72
  -3   0  -8   71.60   11.62
  -4   0  -8   33.28   10.21
  -5   0  -8   10.13   10.32
  -5  -1   8    7.83   10.17
   5   1  -8    4.32    6.26
  -5   1   8   -2.59    8.69
   4  -1  -8    9.04    4.46
  -4  -1   8   -3.56    6.46
   4   1  -8    4.57    4.28
  -4   1   8   20.80    8.40
  -3   1   8   -0.48    5.17
   3  -1  -8   -0.04    2.16
  -3  -1   8   -6.36    4.31
   3   1  -8    1.52    2.75
  -2  -1   8  495.78   23.54
   2  -1  -8  475.61   18.86
   2   1  -8  449.97   19.12
   2   1  -8  503.70   15.19
  -2   1   8  510.36   23.72
  -1   1   8  129.34    9.52
   1  -1  -8  130.41    7.24
   1   1  -8  127.45    5.08
   1   1  -8  134.19    7.72
  -1  -1   8  137.87    9.71
   0  -1  -8  590.51   19.25
   0   1  -8  599.68   19.46
   0  -1   8  606.80   20.37
   0   1  -8  624.00   19.19
   0  -1  -8  622.11   19.43
   0   1   8  601.11   19.88
  -1   1  -8  127.03    8.79
   1  -1   8  127.50    5.48
  -1  -1  -8  110.30    7.20
  -1  -1  -8  134.30    9.06
  -1   1  -8  112.15    6.53
  -2   1  -8   94.80    8.22
  -2  -1  -8  102.88   11.20
   2  -1   8  102.61    5.13
  -2  -1  -8   97.76    9.11
  -2   1  -8   97.78   10.72
  -3   1  -8   32.29    8.40
  -3   1  -8   21.11    6.26
  -3  -1  -8   31.05    7.09
  -3  -1  -8   25.78    8.20
  -4  -1  -8   11.81    7.57
  -4  -1  -8   14.32    6.21
  -4   1  -8    1.29    7.16
  -5  -1  -8    0.02    9.28
  -5   1  -8   -3.78    8.35
   5   2  -8   -0.31    6.23
  -5  -2   8   -2.87    9.94
   5  -2  -8    0.30    8.84
   4   2  -8   -3.91    3.89
  -4   2   8    2.54    7.17
  -4  -2   8   -1.56    6.83
   4  -2  -8    4.84    4.20
  -3   2   8    5.77    5.40
   3  -2  -8   -1.68    2.49
   3   2  -8   -0.76    2.87
  -3  -2   8    5.04    4.85
   2   2  -8   25.08    3.20
   2   2  -8   29.90    5.66
  -2  -2   8   29.12    6.90
  -2   2   8   18.79    6.03
   2  -2  -8   25.42    4.50
   1   2  -8    4.85    2.31
  -1  -2   8    9.39    3.68
   1  -2  -8    8.49    2.51
   1   2  -8   10.33    2.03
  -1   2   8    8.59    3.99
   0  -2   8   11.57    3.19
   0   2   8   13.71    3.00
   0  -2  -8   10.22    2.71
   0   2  -8   16.01    3.22
   0  -2  -8   11.43    2.61
   0   2  -8   15.71    2.86
  -1  -2  -8 1557.86   47.01
   1  -2   8 1569.83   42.02
  -1   2  -8 1555.52   42.40
  -1   2  -8 1578.55   47.24
  -1  -2  -8 1525.49   44.65
  -2   2  -8   27.03    4.99
   2  -2   8   28.93    3.36
  -2   2  -8   27.92    6.55
  -2  -2  -8   35.71    6.91
  -2  -2  -8   35.26    6.45
  -3   2  -8    6.21    4.09
  -3  -2  -8    8.89    4.63
  -3  -2  -8   10.54    6.23
  -3   2  -8   15.63    5.93
  -4  -2  -8    9.60    6.55
  -4   2  -8   13.39    8.50
  -4  -2  -8   15.52    8.58
  -5   2  -8    4.69    8.81
  -5  -3   8   -5.96   10.40
   5  -3  -8    7.04    9.32
   5   3  -8    4.41    7.38
   4   3  -8   -3.88    3.97
  -4  -3   8   -3.95    6.04
   3  -3  -8    4.76    3.03
  -3  -3   8    6.31    5.37
   3   3  -8    0.33    2.80
  -3   3   8    3.32    5.27
   2   3  -8  223.00   13.08
  -2   3   8  240.45   15.59
   2  -3  -8  236.69   11.52
  -2  -3   8  247.86   15.89
   2   3  -8  251.51    9.83
   1   3  -8  254.74    9.36
   1  -3  -8  253.83   10.53
  -1   3   8  247.70   13.50
  -1  -3   8  231.51   13.34
   1   3  -8  238.26   11.52
   0   3   8    4.50    2.12
   0  -3  -8    6.65    2.26
   0   3  -8    3.74    1.80
   0  -3   8    5.82    2.35
   0   3  -8    8.08    2.51
   0  -3  -8    6.13    2.19
   1  -3   8  142.48    6.68
  -1  -3  -8  145.30    8.75
  -1   3  -8  140.61    7.04
  -1  -3  -8  155.68    9.51
  -1   3  -8  141.53    9.47
  -2  -3  -8  102.35    9.92
  -2  -3  -8   88.80   10.45
   2  -3   8   94.99    5.86
  -2   3  -8   86.18    7.32
  -2   3  -8  112.48   11.66
  -3  -3  -8    2.26    5.32
  -3  -3  -8    4.52    3.89
  -3   3  -8    0.29    4.32
  -4  -3  -8   23.10    8.13
  -4   3  -8   15.43    8.44
  -4  -3  -8   25.07    9.10
  -5   3  -8   -1.44    9.33
   5   3   8   -1.61    8.12
   5   4  -8   -7.98    5.88
  -5  -4   8    3.39   10.20
   5  -4  -8   12.62    9.71
   4  -4  -8    7.78    6.76
  -4  -4   8    3.44    7.10
   4   4  -8    2.45    5.34
  -3  -4   8   96.56   13.23
   3   4  -8  103.53   11.71
   3  -4  -8   85.67    8.05
   2   4  -8    9.50    3.53
  -2   4   8    9.17    5.43
   2  -4  -8   10.61    2.98
  -2  -4   8   11.47    4.96
   2   4  -8    4.93    2.52
   1  -4  -8    8.92    2.50
   1  -4  -8    1.93    2.48
   1   4  -8   11.19    2.46
  -1  -4   8   10.74    4.22
   1   4  -8    6.56    2.60
   0  -4   8  175.86    9.64
   0   4  -8  194.50    9.36
   0  -4  -8  180.24    8.96
   0   4   8  178.61    8.39
   0  -4  -8  191.83    8.58
  -1  -4  -8  838.47   23.24
   1  -4   8  820.52   25.75
  -1  -4  -8  895.13   28.99
  -1   4  -8  891.85   24.94
  -1   4  -8  856.18   29.93
  -2  -4  -8  362.40   18.24
  -2  -4  -8  386.50   18.95
  -2   4  -8  373.13   14.91
  -2   4  -8  367.58   19.40
   2  -4   8  382.76   14.09
  -3  -4  -8    3.14    4.87
  -3   4  -8   -1.20    5.11
  -3  -4  -8    1.57    3.93
  -4  -4  -8    8.42    6.78
  -4   4  -8   21.51    9.35
   5   4   8   -0.25    8.23
  -5   4  -8    2.84    9.60
  -5  -5   8   11.24   10.42
   5   5  -8  -18.04    5.59
   5  -5  -8   -7.50    8.54
   4   5  -8    0.24    4.66
  -4  -5   8   11.70    7.96
   4  -5  -8   10.86    6.91
   3  -5  -8    3.91    4.91
  -3  -5   8    4.17    4.99
   3  -5  -8    5.23    3.06
   3   5  -8    0.02    3.35
   2   5  -8    3.77    2.36
   2  -5  -8    2.67    1.98
   2  -5  -8   -2.81    2.94
  -2  -5   8    2.39    4.17
   2   5  -8    0.37    2.31
  -1   5   8   15.23    2.38
  -1  -5   8   14.26    4.60
   1  -5  -8   16.78    3.96
   1   5  -8   10.54    3.29
   1  -5  -8   15.52    3.21
   1   5  -8   17.19    3.13
   0  -5  -8   23.75    3.94
   0   5  -8   35.00    4.89
   0  -5  -8   30.01    3.96
   0   5   8   25.85    3.94
   0   5  -8   22.36    3.61
   0  -5   8   27.60    4.90
  -1  -5  -8   21.50    4.70
  -1  -5  -8   15.18    2.10
  -1   5  -8   15.64    4.42
  -1   5  -8   14.38    2.45
   1  -5   8   12.98    2.94
   1   5   8   12.73    4.23
   2  -5   8   15.49    3.70
  -2   5  -8    7.84    2.98
   2   5   8   16.03    5.29
  -2  -5  -8   12.87    4.55
  -2   5  -8    2.91    4.12
   3   5   8   44.04    9.82
  -3   5  -8   50.59   10.46
  -3  -5  -8   49.29    9.46
  -4  -5  -8   -2.05    5.79
  -4   5  -8    3.17    8.15
   4   5   8    3.69    7.35
   5   5   8   -5.06    8.85
  -5  -5  -8   -8.28    7.76
  -5   5  -8   -5.88    9.86
  -5  -6   8    3.58   11.16
   5   6  -8   -5.83    6.81
   5  -6  -8   -2.14    8.02
   4   6  -8    7.27    5.91
  -4  -6   8   14.63    9.28
   4  -6  -8    3.99    6.63
   3  -6  -8    3.74    4.73
   3   6  -8    4.50    3.73
   3   6  -8   15.02    5.42
  -3  -6   8   10.73    6.53
  -2  -6   8   40.69    8.22
   2   6  -8   48.58    5.51
   2  -6  -8   39.65    7.48
   2   6  -8   35.15    6.69
   2  -6  -8   48.60    5.29
  -1  -6   8   94.52    9.65
  -1   6   8   95.48    5.24
   1   6  -8   87.14    6.01
   1   6  -8   93.01    8.32
   1  -6  -8  102.80    8.88
   1  -6  -8   83.84    5.93
   0  -6  -8 2445.75   66.92
   0  -6  -8 2500.21   67.17
   0  -6   8 2431.20   69.53
   0   6  -8 2475.21   65.22
   0   6   8 2513.67   66.77
   0   6  -8 2436.65   68.46
  -1   6  -8  435.41   13.93
   1   6   8  411.58   18.01
  -1  -6  -8  450.72   14.13
  -1   6  -8  430.37   19.01
   1  -6   8  417.01   16.10
  -1  -6  -8  430.71   18.72
  -2   6  -8    3.01    4.43
  -2  -6  -8    2.79    3.20
   2  -6   8   11.32    3.70
   2   6   8    1.95    3.90
  -3  -6  -8    3.27    4.54
   3   6   8    0.77    5.00
  -3   6  -8    3.53    6.37
  -4  -6  -8    1.72    6.56
  -4   6  -8   -0.47    6.41
   4   6   8   -4.49    6.35
  -5   6  -8    6.52   10.23
   5   6   8  -17.11    7.92
  -5  -6  -8   15.84    9.31
  -5  -7   8    1.05   10.63
   5   7  -8   -5.45    7.33
   5  -7  -8    7.09    9.07
   4   7  -8   12.34    6.35
   4  -7  -8    9.27    6.29
  -4  -7   8   -0.34    7.76
   3   7  -8    5.31    4.68
   3   7  -8    3.79    3.63
  -3  -7   8    7.40    6.21
   3  -7  -8    8.86    6.10
   2   7  -8    7.35    4.05
  -2  -7   8    8.00    4.44
   2   7  -8    8.70    3.15
   2  -7  -8    5.21    4.08
   2  -7  -8    5.77    2.77
   1  -7  -8   16.00    3.12
  -1   7   8   15.22    3.14
  -1  -7   8   17.27    4.83
   1   7  -8   16.25    3.84
   1   7  -8   17.72    4.65
   1  -7  -8   13.46    4.19
   0  -7  -8  175.15    9.92
   0   7  -8  183.00   10.18
   0   7  -8  177.30    8.81
   0  -7   8  184.79   10.70
   0   7   8  184.76    9.21
   0  -7  -8  177.77    9.13
  -1   7  -8  495.88   21.86
   1  -7   8  534.92   19.65
  -1  -7  -8  545.60   17.46
   1   7   8  545.78   21.32
  -1  -7  -8  538.42   22.36
  -1   7  -8  540.78   16.41
   2   7   8   12.56    4.77
   2  -7   8    8.38    3.51
  -2   7  -8    9.03    4.98
  -2  -7  -8    4.87    3.62
  -3  -7  -8   34.07    8.65
   3   7   8   20.77    8.13
  -3   7  -8   27.91    9.25
   4   7   8    2.87    7.37
  -4   7  -8    6.53    7.57
  -4  -7  -8   -7.40    4.82
  -5  -7  -8    7.50    7.89
  -5   7  -8   -6.95    9.34
  -5  -8   8   -2.08   10.61
   4  -8  -8    9.74    6.93
  -4  -8   8   11.80    9.43
   4   8  -8    6.23    6.36
   3  -8  -8    1.50    4.77
   3   8  -8   -1.71    4.06
  -3  -8   8    0.77    6.22
   3   8  -8   -2.69    3.71
   2  -8  -8  260.02   11.60
   2   8  -8  253.29   12.60
   2   8  -8  252.89   15.57
  -2  -8   8  242.47   16.81
   2  -8  -8  268.92   16.35
  -1   8   8   15.12    3.45
   1   8  -8   20.64    4.19
   1  -8  -8    8.81    3.69
  -1  -8   8   14.79    4.43
   1   8  -8   15.23    4.24
   1  -8  -8   16.28    3.60
   0   8  -8   14.98    3.84
   0   8  -8   10.06    2.93
   0   8   8   16.03    4.03
   0  -8  -8   28.77    5.01
   0  -8   8   17.14    4.10
   0  -8  -8   15.95    3.53
  -1   8  -8   46.28    3.82
   1  -8   8   35.48    5.27
  -1  -8  -8   49.08    7.58
   1   8   8   45.27    7.17
  -1   8  -8   38.83    6.90
  -1  -8  -8   44.86    4.52
  -2  -8  -8    7.95    4.37
   2  -8   8    5.25    3.44
  -2   8  -8   -0.49    4.13
   2   8   8   12.50    4.89
  -3  -8  -8   98.66   13.47
   3  -8   8   85.67    9.01
   3   8   8   76.72   12.51
  -3   8  -8   97.75   14.42
  -4  -8  -8    0.78    6.07
  -4   8  -8   -2.13    8.12
   4   8   8    3.78    7.96
  -5  -9   8  -12.69   10.65
   4   9  -8   -0.73    5.71
   4  -9  -8    7.93    6.79
  -4  -9   8   -3.51    8.35
  -3  -9   8   12.81    7.75
   3  -9  -8   32.45    8.08
   3   9  -8   19.13    5.94
   3   9  -8    7.00    5.44
   2   9  -8   36.65    7.25
  -2  -9   8   33.81    7.59
   2   9  -8   40.70    6.18
   2  -9  -8   29.57    6.84
   1   9  -8  138.81    8.91
  -1  -9   8  125.57   11.87
   1   9  -8  145.61   10.11
   1  -9  -8  144.43    8.62
   1  -9  -8  135.64    9.93
  -1   9   8  145.47    8.24
   0   9  -8    1.17    1.99
   0  -9   8   -1.77    2.37
   0   9   8    0.49    2.57
   0   9  -8    7.58    3.41
   0  -9  -8    2.07    2.74
   0  -9  -8    2.11    2.19
  -1  -9  -8   34.41    6.78
   1  -9   8   42.90    6.09
   1   9   8   41.02    6.95
  -1  -9  -8   37.20    4.66
  -1   9  -8   31.97    6.34
  -2  -9  -8  235.89   16.38
  -2   9  -8  251.13   16.85
   2  -9   8  246.37   13.27
   2   9   8  279.09   16.29
   3   9   8    2.42    5.95
  -3   9  -8    1.29    6.62
   3  -9   8    6.77    4.16
  -3  -9  -8   16.31    6.85
  -4  -9  -8    1.84    5.70
   4   9   8   10.41    8.44
  -4   9  -8   14.34    9.21
   4 -10  -8   12.40    7.69
   4  10  -8    4.85    6.20
  -4 -10   8  -15.00    7.28
  -3 -10   8   63.43   12.48
   3  10  -8   28.37    6.41
   3 -10  -8   56.62   10.32
   3  10  -8   48.29    9.66
  -2 -10   8   33.36    7.76
   2  10  -8   33.59    6.54
   2  10  -8   42.10    8.49
   2 -10  -8   28.37    6.94
   1 -10  -8   71.02    7.27
   1 -10  -8   71.29    8.36
  -1 -10   8   59.92    9.38
  -1  10   8   61.55    6.48
   1  10  -8   53.25    7.62
   1  10  -8   87.84    8.48
   0  10   8    3.09    3.06
   0 -10  -8    5.32    3.46
   0  10  -8   -0.95    2.26
   0  10  -8    1.50    3.03
   0 -10  -8    2.77    2.56
   0 -10   8   -1.50    2.24
   1 -10   8    6.19    3.23
  -1  10  -8   -0.62    2.81
  -1 -10  -8    1.96    2.41
  -1 -10  -8    0.99    2.81
   1  10   8    1.90    3.46
   2 -10   8   72.70    8.41
   2  10   8   58.27    9.46
  -2  10  -8   49.99   10.05
  -2 -10  -8   62.14   10.40
  -3  10  -8    9.59    7.76
  -3 -10  -8    7.14    5.43
   3  10   8   -7.56    4.62
   3 -10   8    1.76    4.15
   4  10   8    4.86    8.15
  -4  10  -8    9.40    8.65
  -4 -10  -8    4.95    7.37
   4 -11  -8    0.82    6.64
   4  11  -8    7.57    7.75
  -4 -11   8    6.44    8.91
   3 -11  -8   24.36    7.84
  -3 -11   8   16.92    8.25
   3  11  -8   25.17    6.62
   3  11  -8   17.37    6.79
   2 -11  -8   31.45    7.27
   2  11  -8   44.72    8.17
  -2 -11   8   29.59    7.98
   2  11  -8   41.00    7.34
   1  11  -8   -3.04    3.00
   1  11  -8    1.13    3.07
  -1 -11   8    4.93    3.82
   1 -11  -8    0.23    2.73
  -1  11   8    0.60    3.27
   1 -11  -8    1.11    3.04
   0  11   8  469.73   19.04
   0 -11   8  468.78   20.97
   0  11  -8  452.91   17.27
   0 -11  -8  447.85   20.11
   0  11  -8  423.16   19.89
   0 -11  -8  419.79   18.42
   1  11   8   14.34    4.62
  -1  11  -8   15.67    5.45
  -1 -11  -8   17.34    5.56
   1 -11   8   16.77    4.42
  -1 -11  -8   20.32    4.39
   2 -11   8  149.25   10.73
  -2  11  -8  154.90   15.78
   2  11   8  133.83   13.23
  -2 -11  -8  100.71   12.91
   3 -11   8    8.89    5.28
  -3 -11  -8    2.06    4.39
  -3  11  -8   -2.22    6.41
   3  11   8    5.04    6.82
  -4 -11  -8   15.25    8.17
   4  11   8    9.94    9.69
  -4  11  -8   12.99   11.30
   4  12  -8   -4.88    6.24
  -4 -12   8    0.60    9.16
   4 -12  -8   -0.04    6.18
  -3 -12   8   -5.69    6.16
   3  12  -8   10.96    6.29
   3 -12  -8   -0.77    5.07
   3  12  -8    0.11    5.53
   2 -12  -8   -0.69    4.05
  -2 -12   8    0.94    4.55
   2  12  -8   -1.94    4.23
   2  12  -8   10.68    5.13
   1  12  -8   57.06    8.37
  -1  12   8   75.31    8.12
  -1 -12   8   75.45   10.56
   1 -12  -8   80.92    9.14
   0  12   8   94.94    9.25
   0 -12  -8  117.01   10.78
   0 -12  -8   85.39    8.65
   0  12  -8  113.45   11.28
   0 -12   8  110.09   10.97
  -1 -12  -8  141.09   13.38
  -1  12  -8  101.42   11.80
  -1 -12  -8  137.77    9.46
   1  12   8  140.86   12.21
   1 -12   8  135.10   10.43
  -2 -12  -8   -0.10    3.97
   2 -12   8    0.42    3.64
  -2  12  -8    0.39    5.10
   2  12   8   -1.77    4.58
   3 -12   8    5.26    4.70
   3  12   8    3.66    5.77
  -3 -12  -8   10.33    7.09
  -3  12  -8   -6.02    7.05
  -4 -12  -8   -2.48    6.96
   4  12   8    6.71    9.66
  -4  12  -8    5.23   10.35
  -4 -13   8    3.53    8.80
   4 -13  -8   20.75    7.74
   4  13  -8    5.09    7.47
   3  13  -8    6.42    5.52
   3  13  -8    3.31    5.50
   3 -13  -8   -0.07    5.33
  -3 -13   8    2.44    6.40
   2  13  -8   50.31    9.12
   2 -13  -8   60.59   10.13
   2  13  -8   54.94    9.03
  -2 -13   8   49.52   10.43
  -1  13   8   68.07    8.03
  -1 -13   8   56.30    9.97
   1  13  -8   44.37    7.81
   1 -13  -8   59.04    8.42
   1  13  -8   20.46    5.55
   0 -13   8    0.99    3.44
   0 -13  -8    1.08    3.24
   0  13   8    2.54    3.93
   0 -13  -8    2.65    3.56
   0  13  -8    2.56    3.99
  -1  13  -8   49.50    9.55
  -1 -13  -8   56.22    9.47
   1  13   8   40.60    7.81
   1 -13   8   44.61    7.75
  -1 -13  -8   37.41    6.56
   2 -13   8   17.66    6.15
  -2 -13  -8   10.62    5.40
  -2  13  -8   20.24    7.47
   2  13   8   20.79    6.83
   3 -13   8   -4.21    5.36
  -3 -13  -8   14.78    7.64
  -3  13  -8   12.77    9.64
   3  13   8   -3.84    5.59
   4  13   8   10.12    9.53
  -4 -13  -8   20.25   10.46
  -4  13  -8    2.05   10.47
  -4 -14   8   13.00   10.41
  -3 -14   8    8.87    8.77
   3  14  -8   19.41    7.74
   3  14  -8   10.85    6.51
   3 -14  -8    4.31    6.38
   2 -14  -8    3.51    4.98
   2  14  -8    6.59    5.30
   2  14  -8   14.00    5.91
  -2 -14   8   19.68    8.01
   1  14  -8   10.20    4.96
  -1  14   8   20.65    6.01
   1  14  -8    2.93    4.68
   1 -14  -8   18.11    5.84
  -1 -14   8   18.18    6.92
   0 -14   8  265.68   16.77
   0 -14  -8  247.40   14.51
   0 -14  -8  253.21   15.88
   0  14  -8  292.10   17.07
   1 -14   8   20.70    5.90
  -1 -14  -8   18.49    5.49
   1  14   8   15.43    5.91
  -1 -14  -8   16.19    5.98
  -1  14  -8   17.66    6.38
  -2 -14  -8    3.43    5.30
   2  14   8    9.62    6.19
  -2  14  -8   11.58    6.91
   2 -14   8   17.36    5.73
  -3 -14  -8    4.03    5.57
   3  14   8   -1.75    5.90
   3 -14   8   -0.04    4.95
  -3  14  -8    9.68    8.81
   3  15  -8    3.11    6.00
   3 -15  -8   -1.33    5.80
   3  15  -8    7.13    6.73
  -3 -15   8  -10.41    7.19
  -2 -15   8   -4.39    5.34
   2 -15  -8   -0.96    4.06
   2  15  -8   -0.38    5.63
   2  15  -8    1.89    5.21
   1 -15  -8  184.40   13.64
   1  15  -8  185.33   14.09
  -1 -15   8  218.71   18.64
   0 -15   8   20.67    6.14
   0  15   8   12.07    6.08
   0 -15  -8   17.12    5.45
   0  15  -8   17.07    6.28
   1 -15   8  133.44   13.13
  -1 -15  -8  139.14   11.75
  -1  15  -8  142.54   15.10
   1  15   8  120.07   12.89
  -1 -15  -8  107.61   13.44
   2 -15   8   -2.89    4.89
   2  15   8   10.83    6.29
  -2 -15  -8   -3.85    4.84
  -2  15  -8    5.14    7.20
  -3  15  -8   24.56   11.19
  -3 -15  -8    6.01    7.06
   3 -15   8   10.60    5.93
   3  15   8   14.64    7.88
  -3 -16   8    9.88    9.44
   3  16  -8   18.32    8.36
   3  16  -8   12.81    7.53
   3 -16  -8   14.77    7.43
   2 -16  -8   -2.53    5.43
   2  16  -8   17.26    7.07
   2  16  -8   -0.75    5.07
  -2 -16   8   -3.39    6.13
   1  16  -8   -1.59    4.88
   1 -16  -8   -1.30    4.10
  -1  16   8   -1.36    4.34
  -1 -16   8    1.98    5.58
   0 -16  -8   16.75    6.02
   0 -16   8   12.35    5.88
   0  16   8   11.19    6.62
   0  16  -8   14.44    6.52
   1 -16   8    6.17    4.78
  -1  16  -8   12.27    6.43
  -1 -16  -8    6.62    5.15
   1  16   8   -4.16    4.97
   2  16   8   27.16    8.15
  -2 -16  -8    3.35    6.86
   2 -16   8   33.32    8.05
  -2  16  -8   20.12    8.79
   3  16   8    0.65    7.44
  -3 -16  -8    5.80    6.77
   3 -16   8   -1.43    5.88
  -3  16  -8    4.61    8.69
   3  17  -8    2.88    8.14
  -3 -17   8    5.28    9.94
   3  17  -8   -3.02    7.06
   3 -17  -8   -0.61    6.64
   2  17  -8   -0.90    5.69
   2  17  -8    0.29    6.72
  -2 -17   8    8.62    7.08
   2 -17  -8    4.23    5.71
   1 -17  -8   51.83    9.50
   1  17  -8   48.33   10.32
  -1 -17   8   50.75   10.72
   0  17  -8    9.48    6.45
   0 -17  -8    5.78    4.92
   0 -17   8    3.22    5.47
   0  17   8    9.73    6.66
   1  17   8   58.52   10.29
  -1 -17  -8  106.11   14.55
  -1  17  -8   68.65   12.82
   1 -17   8   78.25   11.28
   2 -17   8    6.51    6.21
  -2 -17  -8   15.07    8.29
  -2  17  -8   -7.93    6.84
   2  17   8    6.61    7.23
   3 -17   8    1.32    6.75
  -3  17  -8   -6.97    9.22
  -3 -17  -8   12.61    9.09
   3  18  -8   -1.30    8.06
   3  18  -8   -4.84    7.79
   2  18  -8   20.60    8.12
  -2 -18   8   31.14   10.54
   2 -18  -8   33.75    9.05
  -1 -18   8   18.20    8.80
   1 -18  -8    7.65    5.76
   1  18  -8   -9.63    5.21
   0  18  -8    8.13    6.00
   0 -18   8    5.98    5.75
   0  18   8   14.90    7.20
   0 -18  -8    2.84    5.59
  -1  18  -8   13.26    7.44
   1 -18   8    5.16    5.09
   1  18   8   11.48    6.88
   2  18   8   15.78    8.84
  -2  18  -8    3.74    8.91
   2 -18   8    5.90    5.90
  -2 -18  -8   23.24    8.97
   2  19  -8   19.05    8.60
   2 -19  -8   18.65    7.95
  -2 -19   8   33.47   11.08
   1 -19  -8    0.48    5.63
   1  19  -8   -7.07    6.09
  -1 -19   8   14.73    8.84
   0 -19   8   -0.96    5.41
   0  19   8    7.38    6.76
   0 -19  -8    1.72    5.83
   0  19  -8    5.08    6.75
   1  19   8   25.58    8.70
  -1  19  -8   26.51    9.42
   1 -19   8   10.82    6.41
  -2 -19  -8    8.98    7.32
  -2  19  -8    8.29    9.04
   2 -19   8   13.20    7.52
   2  19   8   -2.64    7.75
   1 -20  -8    3.94    6.82
   1  20  -8    4.29    7.95
  -1 -20   8   -0.50    8.27
   0 -20  -8   17.35    7.12
   0 -20   8    0.76    5.38
   0  20   8   -1.60    6.46
   0  20  -8   -0.22    6.36
   1 -20   8   14.22    6.84
  -1  20  -8    3.81    8.01
   1  20   8    3.86    7.92
   1 -21  -8    0.07    6.58
   0  21   8   -0.53    8.10
   0 -21  -8   -1.80    7.10
  -5   0   9    9.30   11.59
  -4   0   9   -1.51    6.69
   4   0  -9    0.15    3.73
  -3   0   9    6.51    5.59
   3   0  -9    1.47    2.46
  -2   0   9   -1.01    4.01
   2   0  -9    2.76    2.24
  -1   0   9   -1.00    3.18
   1   0  -9    1.01    1.89
   0   0   9    1.64    2.52
   0   0  -9    0.11    1.27
   0   0  -9    0.66    2.15
  -1   0  -9    0.93    1.78
  -1   0  -9    3.68    3.35
  -2   0  -9   -4.55    3.37
  -2   0  -9    4.56    2.60
  -3   0  -9    4.11    3.54
  -3   0  -9   -1.91    5.35
  -4   0  -9   -4.93    6.00
  -5   0  -9   11.63   10.28
   5   1  -9    5.13    6.15
  -5  -1   9    5.67   10.20
  -5   1   9   -5.15    9.51
   4   1  -9    5.72    5.27
  -4  -1   9    5.43    7.75
   4  -1  -9    5.87    4.20
  -4   1   9   -1.45    5.96
   3  -1  -9    1.79    2.60
  -3  -1   9    6.79    5.41
   3   1  -9   -1.67    2.55
  -3   1   9    6.50    5.55
   2  -1  -9  561.80   20.74
  -2  -1   9  493.53   24.86
   2   1  -9  538.13   15.95
   2   1  -9  544.94   21.38
  -2   1   9  556.08   25.46
   1  -1  -9   10.14    2.96
   1   1  -9   13.67    2.02
   1   1  -9   17.79    3.55
  -1  -1   9    7.16    4.06
  -1   1   9    9.93    4.11
   0   1  -9    7.27    2.31
   0  -1  -9    9.70    2.48
   0  -1  -9   13.49    3.16
   0   1  -9   10.45    2.98
   0   1   9    9.77    3.07
   0  -1   9    8.13    3.21
  -1  -1  -9   87.41    6.50
  -1   1  -9   95.61    6.19
   1  -1   9  102.76    5.07
  -1  -1  -9  100.22    9.10
  -1   1  -9   91.74    8.93
  -2   1  -9   70.08    7.60
  -2  -1  -9  107.52    9.56
  -2   1  -9   72.47   10.04
  -2  -1  -9  102.44   11.14
  -3   1  -9   -1.48    4.92
  -3  -1  -9   -2.43    3.51
  -3  -1  -9   -3.31    4.66
  -3   1  -9    4.43    3.87
  -4  -1  -9   14.14    8.13
  -4  -1  -9   13.01    6.37
  -4   1  -9    5.32    7.48
  -5  -1  -9   -5.53    8.11
  -5   1  -9    3.23    9.59
   5  -2  -9    7.76    9.41
   5   2  -9   -0.08    6.83
  -5  -2   9   16.69   10.39
  -4  -2   9    9.99    8.48
   4   2  -9   20.12    6.34
  -4   2   9    6.50    8.08
   4  -2  -9   10.96    5.10
   3   2  -9   51.03    8.44
   3  -2  -9   38.19    6.03
  -3   2   9   35.06    8.97
  -3  -2   9   51.10   10.13
   2  -2  -9  166.55    9.91
   2   2  -9  196.19    7.68
  -2   2   9  192.12   13.99
  -2  -2   9  181.73   13.69
   2   2  -9  188.85   11.31
  -1  -2   9  278.01   15.11
  -1   2   9  315.34   15.62
   1   2  -9  320.49   10.52
   1  -2  -9  298.15   12.36
   1   2  -9  291.49   13.02
   0   2  -9  330.00   12.48
   0   2  -9  327.80   13.00
   0   2   9  353.04   13.26
   0  -2  -9  327.86   12.58
   0  -2   9  324.94   13.83
   0  -2  -9  335.92   13.06
  -1  -2  -9    0.76    1.58
  -1   2  -9    3.17    3.17
  -1  -2  -9    7.81    3.68
  -1   2  -9    0.60    1.21
   1  -2   9    5.46    2.15
  -2   2  -9  170.02   12.53
  -2  -2  -9  157.38   10.94
  -2  -2  -9  176.83   12.68
   2  -2   9  169.00    7.12
  -2   2  -9  132.42    9.15
  -3  -2  -9   94.88   13.24
  -3  -2  -9   96.72   11.61
  -3   2  -9   98.19   13.59
  -3   2  -9   71.17    9.01
  -4  -2  -9   -7.10    5.96
  -4  -2  -9    0.77    5.27
  -4   2  -9    9.86    8.31
  -5   2  -9   14.83   10.43
   5   3  -9   -8.54    5.56
   5  -3  -9   -4.69    9.50
  -5  -3   9  -13.18    8.46
  -4   3   9   12.54    8.23
  -4  -3   9   11.24    8.62
   4  -3  -9    6.45    4.23
   4   3  -9    4.65    4.61
  -3  -3   9   17.67    6.94
   3   3  -9    5.84    4.26
   3  -3  -9    0.07    2.53
  -3   3   9   -0.67    5.18
   2  -3  -9   54.51    6.02
  -2   3   9   44.43    8.47
   2   3  -9   37.13    6.26
  -2  -3   9   64.06    9.92
   2   3  -9   54.42    4.22
   1   3  -9   32.32    3.55
   1  -3  -9   33.09    4.44
  -1  -3   9   20.97    5.17
  -1   3   9   31.14    6.06
   1   3  -9   23.53    4.40
   0  -3   9  179.76   10.03
   0  -3  -9  202.38    9.40
   0  -3  -9  207.65    9.38
   0   3  -9  198.43    9.02
   0   3  -9  212.46    9.90
   0   3   9  187.08    8.79
  -1  -3  -9   66.76    6.86
   1  -3   9   63.07    4.72
  -1   3  -9   51.49    7.35
  -1   3  -9   64.85    4.88
  -1  -3  -9   75.67    7.91
  -2   3  -9  119.20    8.12
  -2   3  -9  145.37   13.14
  -2  -3  -9  133.34   11.37
  -2  -3  -9  108.42   11.66
   2  -3   9  100.41    6.08
  -3  -3  -9   41.35    8.87
  -3   3  -9   41.71    9.59
  -3  -3  -9   34.73    7.95
  -4   3  -9   10.75    7.77
  -4  -3  -9    2.63    6.37
  -4  -3  -9   11.14    6.47
   5   3   9  -16.24    8.67
  -5   3  -9   15.57   10.53
   5  -4  -9   18.79    9.90
   5   4  -9   15.94    8.35
  -5  -4   9   11.41    9.99
   4  -4  -9   14.67    7.59
  -4  -4   9   -3.80    6.98
   4   4  -9    1.37    4.48
   3  -4  -9  139.32    9.76
  -3   4   9  201.40   18.70
  -3  -4   9  165.28   16.94
   3   4  -9  150.77   14.07
   2   4  -9   -4.40    2.21
   2   4  -9    4.38    2.24
  -2  -4   9    0.57    3.94
   2  -4  -9    3.29    2.36
  -2   4   9   -0.90    4.19
   1   4  -9   10.55    2.44
   1   4  -9   13.17    3.46
   1  -4  -9    5.52    2.27
   1  -4  -9    5.69    3.27
  -1  -4   9    6.01    3.48
   0  -4   9 1155.54   34.91
   0  -4  -9 1098.99   32.51
   0  -4  -9 1072.30   32.74
   0   4   9 1112.45   32.23
   0   4  -9 1115.38   33.52
   0   4  -9 1043.00   31.79
  -1   4  -9 1453.95   45.47
  -1  -4  -9 1472.40   37.76
  -1   4  -9 1470.36   39.61
   1  -4   9 1382.09   40.91
  -1  -4  -9 1439.53   43.65
   2  -4   9   91.31    6.19
  -2   4  -9   98.97    7.08
  -2   4  -9   87.76   11.04
  -2  -4  -9  104.81   10.71
  -2  -4  -9  117.49   11.86
  -3  -4  -9    7.53    5.15
  -3   4  -9   11.79    6.31
  -3  -4  -9    5.92    5.74
  -4   4  -9   34.19   11.49
  -4  -4  -9   24.29    8.58
   5   4   9   -0.36    9.65
  -5   4  -9    3.83   10.25
   5  -5  -9    4.62    8.80
   5   5  -9   -0.16    7.14
  -5  -5   9   16.56   11.64
   4   5  -9    5.08    5.69
  -4  -5   9    8.19    8.09
   4  -5  -9   25.10    8.46
   3  -5  -9   -2.54    4.16
  -3  -5   9    2.15    5.85
   3   5  -9    3.38    4.40
   3  -5  -9    3.16    2.78
   2  -5  -9   21.90    5.86
   2   5  -9   26.73    4.12
   2   5  -9   22.46    5.34
  -2  -5   9   20.41    6.43
   2  -5  -9   28.31    4.58
   1  -5  -9    9.19    3.85
  -1   5   9   11.83    2.12
   1   5  -9   12.55    2.98
   1   5  -9    7.22    2.80
   1  -5  -9    9.36    2.69
  -1  -5   9    8.92    3.76
   0  -5   9  381.19   16.24
   0  -5  -9  355.27   14.72
   0   5  -9  365.10   15.29
   0  -5  -9  387.11   14.47
   0   5   9  390.83   14.30
   1   5   9   85.16    8.53
  -1   5  -9   97.32    9.49
  -1   5  -9   77.31    4.94
   1  -5   9   86.38    5.93
  -1  -5  -9   77.42    7.97
  -1  -5  -9   73.75    3.95
   2  -5   9   28.36    4.36
  -2   5  -9   23.23    4.16
  -2   5  -9   24.78    6.66
   2   5   9   22.04    5.71
  -2  -5  -9   13.27    4.64
  -3  -5  -9   17.94    6.91
  -3   5  -9    9.18    6.17
   3   5   9    5.75    5.63
  -4  -5  -9   25.39    8.85
  -4   5  -9    8.42    7.79
   4   5   9   14.14    8.52
  -5  -5  -9   -6.13    7.43
  -5   5  -9    1.24   10.83
   5   6  -9    4.22    7.16
  -5  -6   9    3.58   11.05
   5  -6  -9   13.78    8.82
   4   6  -9   -4.75    4.64
   4  -6  -9    8.20    7.27
  -4  -6   9   -1.69    7.46
   3  -6  -9   28.44    8.14
  -3  -6   9   21.76    8.15
   3   6  -9   25.97    6.74
   3  -6  -9   31.93    5.23
   2  -6  -9   12.13    3.42
   2   6  -9   16.80    5.06
  -2  -6   9   21.88    6.27
   2   6  -9    6.08    2.87
   2  -6  -9   16.47    5.12
   1   6  -9   99.44    8.53
   1   6  -9   83.74    6.03
   1  -6  -9   89.68    8.64
  -1  -6   9   91.28    9.72
  -1   6   9   84.71    5.14
   1  -6  -9   83.60    6.23
   0   6   9   71.76    6.12
   0  -6   9   69.95    7.31
   0  -6  -9   67.44    5.79
   0  -6  -9   59.05    6.30
   0   6  -9   61.44    6.75
   0   6  -9   64.81    5.75
  -1  -6  -9   22.63    5.19
   1   6   9   29.59    5.93
  -1   6  -9   30.81    3.55
   1  -6   9   24.14    4.14
  -1  -6  -9   23.60    2.76
  -1   6  -9   21.78    5.49
  -2   6  -9   -4.39    3.45
   2   6   9    0.67    3.51
   2  -6   9    1.25    2.77
  -2  -6  -9   -0.62    2.90
   3   6   9   46.11   10.37
  -3  -6  -9   20.16    6.58
  -3   6  -9   43.98   10.03
   4   6   9    1.18    7.25
  -4   6  -9   12.74    8.35
  -4  -6  -9    4.57    5.67
  -5  -6  -9   17.39    9.45
  -5  -7   9    2.84   10.46
   4   7  -9   12.78    7.06
   4  -7  -9   15.27    7.74
  -4  -7   9    9.08    8.35
  -3  -7   9    0.63    5.85
   3  -7  -9    3.24    4.82
   3   7  -9    9.47    4.94
   2   7  -9   50.80    6.01
  -2  -7   9   49.79    9.47
   2  -7  -9   77.39    6.81
   2   7  -9   61.31    8.71
   2  -7  -9   80.50   10.23
  -1  -7   9   12.08    4.68
   1  -7  -9    7.36    3.63
   1   7  -9    5.33    2.75
   1  -7  -9   12.80    2.83
   1   7  -9   15.89    3.46
  -1   7   9   18.00    3.35
   0   7   9   57.12    5.81
   0  -7  -9   59.13    5.74
   0  -7   9   62.13    7.37
   0   7  -9   56.91    6.89
   0   7  -9   64.23    5.85
   0  -7  -9   55.78    6.55
  -1  -7  -9  287.44   15.37
  -1  -7  -9  301.03   11.18
   1   7   9  308.20   14.98
   1  -7   9  288.03   13.41
  -1   7  -9  297.79   10.99
  -1   7  -9  308.45   16.15
   2  -7   9   95.09    7.91
   2   7   9   96.10   11.24
  -2   7  -9   72.08   10.62
  -2  -7  -9   78.11   10.51
   3   7   9    6.86    5.74
  -3   7  -9   -4.27    5.64
  -3  -7  -9    2.35    5.03
   4   7   9    8.33    8.18
  -4  -7  -9    2.74    6.79
  -4   7  -9   -0.44    7.45
  -5  -8   9    9.96   12.62
  -4  -8   9   13.19    8.69
   4  -8  -9   18.05    8.10
   4   8  -9    2.17    5.36
  -3  -8   9    7.67    6.43
   3  -8  -9   -7.11    4.21
   3   8  -9   -0.16    3.90
   2  -8  -9   63.14    9.55
   2   8  -9   47.75    8.21
   2  -8  -9   56.13    6.03
  -2  -8   9   70.95   11.06
   2   8  -9   64.22    7.09
   1  -8  -9   46.30    7.15
   1  -8  -9   39.28    5.34
   1   8  -9   41.57    5.77
  -1  -8   9   42.03    7.43
  -1   8   9   44.95    4.98
   1   8  -9   42.18    6.48
   0  -8  -9    4.60    2.65
   0   8   9   12.83    3.79
   0  -8  -9    4.89    2.64
   0  -8   9    6.37    3.19
   0   8  -9   13.56    3.31
   0   8  -9   11.45    3.69
   1  -8   9  257.09   12.95
  -1  -8  -9  265.05   10.91
  -1  -8  -9  265.94   15.14
   1   8   9  262.69   14.05
  -1   8  -9  264.93   15.09
  -1   8  -9  268.06   10.09
  -2   8  -9    4.61    4.88
   2   8   9    0.71    3.79
   2  -8   9    7.80    3.62
  -2  -8  -9    1.73    3.22
   3   8   9   13.26    6.22
  -3  -8  -9    1.90    4.60
  -3   8  -9    1.49    6.43
  -4   8  -9    6.20    8.90
   4   8   9   -3.75    7.64
  -4  -8  -9   14.30    7.64
  -4  -9   9   10.74    9.11
   4   9  -9   -4.12    5.57
   4  -9  -9   -2.68    6.36
   3  -9  -9    1.00    5.55
   3   9  -9   -2.95    3.76
   3   9  -9    1.26    4.38
  -3  -9   9    2.09    6.26
   2   9  -9   11.90    4.89
   2  -9  -9   18.31    3.91
   2   9  -9   12.41    4.13
  -2  -9   9   19.46    7.11
   2  -9  -9   15.30    5.83
   1  -9  -9  320.05   16.03
   1   9  -9  320.58   15.83
   1   9  -9  298.31   14.15
  -1  -9   9  306.88   17.14
  -1   9   9  301.62   12.88
   1  -9  -9  294.87   13.53
   0  -9   9  202.92   12.35
   0   9   9  158.87    9.89
   0  -9  -9  195.56   10.23
   0   9  -9  184.65    9.69
   0   9  -9  189.18   11.44
   0  -9  -9  208.25   11.80
   1   9   9   21.21    5.65
  -1  -9  -9    8.70    2.94
   1  -9   9    9.08    3.70
  -1   9  -9   10.26    4.36
  -1  -9  -9    8.89    4.05
  -2  -9  -9    1.10    3.37
  -2   9  -9    2.65    4.70
   2  -9   9    0.73    3.24
   2   9   9    0.13    4.09
   3   9   9    0.24    4.93
  -3   9  -9   -1.83    6.24
  -3  -9  -9   -2.85    3.97
  -4  -9  -9    4.05    6.43
   4   9   9   16.55    8.74
  -4   9  -9   -0.67    7.84
  -4 -10   9    0.16    8.45
   4 -10  -9    7.11    6.44
   4  10  -9   -1.57    5.73
  -3 -10   9    3.56    7.00
   3 -10  -9    1.68    5.74
   3  10  -9   -2.81    4.14
   3  10  -9   -4.52    4.42
   2  10  -9    7.61    4.73
   2 -10  -9    1.20    4.03
   2  10  -9    4.10    4.04
  -2 -10   9   12.51    5.93
   1  10  -9   46.27    7.30
  -1 -10   9   43.05    7.91
  -1  10   9   35.03    5.44
   1  10  -9   23.91    5.62
   1 -10  -9   37.82    6.81
   1 -10  -9   33.64    5.50
   0  10  -9   -1.66    2.25
   0 -10  -9    0.76    2.34
   0 -10   9    2.22    2.48
   0 -10  -9    1.45    2.89
   0  10   9    0.71    2.87
   0  10  -9    0.47    3.37
   1 -10   9    2.34    2.87
   1  10   9    2.70    3.12
  -1 -10  -9    5.73    2.58
  -1 -10  -9    2.24    3.30
  -1  10  -9    1.18    3.77
   2  10   9   46.30    8.73
  -2  10  -9   44.16    9.49
  -2 -10  -9   24.63    6.77
   2 -10   9   45.92    6.98
  -3 -10  -9    6.66    6.30
  -3  10  -9    3.85    6.94
   3  10   9    6.88    6.07
   4  10   9    5.47    8.83
  -4  10  -9   20.74   10.22
  -4 -10  -9    1.97    6.85
  -4 -11   9   -0.81    8.78
   4  11  -9    4.92    7.24
   4 -11  -9    7.98    6.87
   3 -11  -9   12.24    6.37
  -3 -11   9    5.03    8.26
   3  11  -9    3.78    5.35
   3  11  -9    2.28    4.65
  -2 -11   9   31.68    8.38
   2 -11  -9   24.26    7.01
   2  11  -9   16.10    5.89
   2  11  -9   27.73    5.99
  -1  11   9    7.95    3.84
   1 -11  -9    6.20    3.44
   1  11  -9    3.50    3.66
  -1 -11   9    3.23    3.76
   1  11  -9    8.18    4.10
   1 -11  -9   11.89    4.39
   0 -11   9    7.55    3.84
   0  11  -9    7.33    4.20
   0 -11  -9    6.82    3.96
   0  11  -9    3.72    2.50
   0 -11  -9   -0.14    2.14
   0  11   9   -0.16    3.32
  -1 -11  -9   95.83    7.46
   1 -11   9  112.26   10.06
   1  11   9  102.11   10.26
  -1 -11  -9  121.48   12.34
  -1  11  -9  105.81   11.95
  -2  11  -9   15.81    7.28
   2  11   9   28.76    7.50
  -2 -11  -9   23.45    7.03
   2 -11   9    9.51    4.76
   3  11   9    1.08    5.69
  -3  11  -9    0.50    7.58
  -3 -11  -9    6.67    5.28
  -4  11  -9    8.01    9.56
  -4 -11  -9    6.69    7.37
   4  11   9    8.40    9.26
   4 -12  -9    4.16    6.26
  -4 -12   9    1.18    8.83
   4  12  -9   -6.80    6.94
   3  12  -9   -2.14    5.08
   3 -12  -9    6.44    6.14
   3  12  -9   -7.73    4.82
  -3 -12   9    3.23    7.10
   2  12  -9    5.96    5.54
   2  12  -9   19.52    6.15
  -2 -12   9    1.71    5.32
   2 -12  -9    2.98    5.17
   1  12  -9    2.95    4.26
  -1  12   9   -1.85    3.81
   1 -12  -9   -2.53    3.20
   1 -12  -9   -0.28    3.22
  -1 -12   9   -1.45    3.57
   1  12  -9    3.84    3.16
   0  12   9   60.97    7.89
   0  12  -9   67.89    9.40
   0 -12   9   63.91    9.17
   0 -12  -9   49.90    6.83
   0 -12  -9   55.31    8.70
  -1 -12  -9  175.82   10.47
  -1  12  -9  161.25   14.68
   1  12   9  167.22   12.18
   1 -12   9  149.31   11.28
  -1 -12  -9  151.99   14.06
   2  12   9    7.16    5.19
   2 -12   9    3.89    3.80
  -2  12  -9   12.62    6.33
  -2 -12  -9   11.47    5.81
   3  12   9   14.29    7.07
   3 -12   9   22.99    6.76
  -3 -12  -9   26.91    9.15
  -3  12  -9   26.65    9.59
   4  12   9   11.84    9.70
  -4  12  -9    0.00    9.91
  -4 -12  -9    5.37    8.03
   4 -13  -9    2.17    7.17
  -4 -13   9    5.96    9.68
   4  13  -9    5.73    7.42
  -3 -13   9   38.31   10.84
   3  13  -9   32.22    8.38
   3 -13  -9   39.65    9.39
   3  13  -9   17.20    7.15
  -2 -13   9   84.61   13.52
   2  13  -9   66.24    9.83
   2  13  -9   67.61   10.95
   2 -13  -9   86.53   11.71
   1  13  -9   11.72    5.07
  -1 -13   9   -1.45    3.92
   1  13  -9    2.39    3.72
  -1  13   9    5.14    4.49
   1 -13  -9   16.25    5.39
   0 -13  -9   29.08    6.06
   0 -13   9   26.47    6.25
   0  13   9   21.60    5.71
   0  13  -9   12.48    5.36
   0 -13  -9   16.75    5.19
  -1  13  -9   16.51    6.17
  -1 -13  -9   26.69    7.11
   1 -13   9   11.21    4.39
   1  13   9   21.73    6.12
   2 -13   9    7.20    4.62
  -2 -13  -9    4.69    4.71
  -2  13  -9    2.67    5.88
   2  13   9   -8.16    4.46
   3  13   9   14.20    7.32
   3 -13   9   13.27    7.01
  -3  13  -9   50.49   12.53
  -3 -13  -9   19.39    8.30
  -4  13  -9  -16.08   10.08
  -4 -14   9    1.83   11.15
   3 -14  -9    3.59    5.62
  -3 -14   9   18.23    8.40
   3  14  -9    3.61    6.16
   3  14  -9    0.75    6.08
   2  14  -9    3.33    5.75
  -2 -14   9   13.77    7.37
   2 -14  -9   12.96    5.90
   2  14  -9    7.60    5.52
   1 -14  -9   11.76    5.25
   1  14  -9   29.80    6.93
  -1 -14   9   33.71    8.38
   1  14  -9   31.99    7.74
   0  14  -9  178.89   13.57
   0 -14   9  162.80   14.75
   0 -14  -9  141.32   13.08
   0 -14  -9  177.56   11.84
   0  14   9  169.24   12.30
   1 -14   9  100.95   11.21
  -1 -14  -9   86.73   12.34
   1  14   9   93.65   11.12
  -1  14  -9   82.01   12.13
  -2 -14  -9   13.27    8.06
   2 -14   9    1.73    4.88
  -2  14  -9   11.48    6.66
   2  14   9    2.07    5.17
  -3 -14  -9   10.13    6.68
   3  14   9    1.18    6.67
   3 -14   9    1.97    6.04
  -3  14  -9   -1.90    8.68
   3 -15  -9    6.78    7.34
  -3 -15   9   11.62    9.17
   3  15  -9    5.43    7.12
   3  15  -9   -1.19    6.28
   2  15  -9   41.21    9.13
  -2 -15   9   44.74   10.87
   2 -15  -9   19.10    6.95
   2  15  -9   30.28    7.73
   1  15  -9    3.18    5.53
  -1 -15   9   -1.97    4.83
   1 -15  -9    3.35    4.20
   0  15  -9    7.58    6.40
   0 -15  -9   14.05    5.13
   0 -15  -9   21.75    5.92
   0 -15   9   12.29    5.43
   0  15   9    9.73    6.04
   1  15   9    3.47    5.43
   1 -15   9    9.81    4.56
  -1  15  -9    8.73    5.81
  -1 -15  -9   19.19    7.96
  -2 -15  -9    7.22    5.96
   2  15   9    9.65    6.75
   2 -15   9    0.56    4.62
  -2  15  -9    4.16    6.91
   3 -15   9    6.94    6.63
  -3 -15  -9   12.56    7.56
  -3  15  -9   -0.30    8.64
   3  15   9   29.21    8.60
  -3 -16   9   -1.15    8.47
   3  16  -9   11.15    7.74
   3  16  -9    3.75    7.63
   3 -16  -9    4.08    6.94
  -2 -16   9   -3.91    6.73
   2  16  -9   -1.01    5.69
   2  16  -9    1.92    6.22
   2 -16  -9    5.08    5.27
   1 -16  -9   11.07    5.62
   1  16  -9   -1.16    5.40
  -1 -16   9    9.23    5.51
   0 -16   9  113.85   13.82
   0 -16  -9   91.75   10.88
   0  16   9   76.20   10.93
   0  16  -9   55.04   10.32
   1 -16   9   72.35   11.13
  -1 -16  -9   67.01   11.43
   1  16   9   73.77   10.86
  -1  16  -9   65.65   11.20
  -2  16  -9   -1.20    6.61
   2 -16   9   11.69    6.02
  -2 -16  -9    9.81    7.27
   2  16   9   13.85    7.35
  -3  16  -9    0.68    9.18
   3 -16   9    4.42    6.22
  -3 -16  -9   -6.76    7.10
   3  16   9    2.06    6.94
  -3 -17   9    5.22    9.36
   3  17  -9    3.47    7.28
   3  17  -9   13.58    8.43
   2  17  -9   22.14    7.88
  -2 -17   9   14.16    8.76
   2 -17  -9   25.53    8.36
   2  17  -9   13.71    7.41
   1  17  -9   47.43    9.60
  -1 -17   9   39.30   10.00
   1 -17  -9   32.26    8.19
   0  17  -9   19.75    7.91
   0 -17   9   27.94    7.78
   0  17   9   32.86    8.48
   0 -17  -9   41.48    8.34
  -1 -17  -9   -7.25    5.63
  -1  17  -9   -2.79    5.50
   1  17   9   -1.34    5.24
   1 -17   9   -2.36    4.55
   2  17   9   30.36    9.19
  -2  17  -9   15.78    9.39
   2 -17   9   21.35    6.88
  -2 -17  -9   18.23    8.29
   3 -17   9   14.83    7.47
   3  18  -9    0.47    7.84
   3  18  -9   -2.98    8.59
   2  18  -9    1.82    6.95
  -2 -18   9    4.38    8.45
   2 -18  -9   -0.99    6.04
   1  18  -9   43.38    9.77
   1 -18  -9   52.27   10.13
  -1 -18   9   54.40   12.25
   0  18  -9   14.09    7.36
   0 -18   9   17.25    7.79
   0 -18  -9   28.30    7.91
   0  18   9   32.76    8.64
   1 -18   9   11.07    6.23
   1  18   9   22.17    8.46
  -1  18  -9   29.06    9.05
   2 -18   9    6.12    5.95
  -2  18  -9    1.74    8.05
  -2 -18  -9   15.60    7.62
   2  18   9    5.41    7.73
   2  19  -9    7.50    7.98
   2 -19  -9    4.50    6.82
  -2 -19   9   16.84   10.22
  -1 -19   9    3.66    7.11
   1 -19  -9   -1.39    5.41
   1  19  -9   12.91    7.58
   0 -19  -9    5.64    6.47
   0 -19   9    5.16    6.22
   0  19   9   -2.43    6.44
   0  19  -9   -0.89    6.31
   1 -19   9   14.77    6.98
  -1  19  -9    6.72    7.86
   1  19   9   -1.59    7.16
   2 -19   9   -1.57    5.70
  -2 -19  -9   -6.48    6.73
   2  19   9   -0.69    7.42
  -1 -20   9   20.67    9.75
   1  20  -9   13.87    8.88
   1 -20  -9   13.68    7.71
   0  20   9   22.39    8.92
   0 -20  -9    8.09    6.30
   0  20  -9    5.62    6.95
   0 -20   9    8.19    7.27
  -1  20  -9   -3.12    8.22
   1 -20   9    2.40    6.62
   1  20   9   -7.15    7.54
   0  21   9   11.62    8.58
  -5   0  10   16.84   11.66
   4   0 -10   15.22    5.73
  -4   0  10   17.04    7.89
   3   0 -10   38.32    6.69
  -3   0  10   34.61    8.78
   2   0 -10  537.69   21.49
  -2   0  10  597.08   27.04
  -1   0  10 4072.91  112.74
   1   0 -10 4041.85  105.16
   0   0 -10   65.69    5.99
   0   0  10   67.62    6.29
   0   0 -10   60.68    5.58
   1   0  10  249.89    8.71
  -1   0 -10  239.47   11.46
  -1   0 -10  266.75   13.60
  -2   0 -10   66.72    9.91
  -2   0 -10   74.72    8.19
  -3   0 -10   -0.52    5.34
  -3   0 -10   -1.42    3.26
  -4   0 -10   15.12    8.00
  -5   0 -10    4.44    9.41
  -5  -1  10   13.60   10.90
  -5   1  10    5.53   10.47
   5   1 -10   11.05    7.36
   4   1 -10    3.58    4.30
  -4  -1  10   10.90    8.09
   4  -1 -10    8.32    5.03
  -4   1  10   13.78    7.85
   3  -1 -10   30.45    6.23
  -3   1  10   32.55    9.01
   3   1 -10   49.33    7.88
  -3  -1  10   33.00    8.74
   2  -1 -10  208.05   11.40
   2   1 -10  192.90   11.78
  -2  -1  10  232.41   15.75
  -2   1  10  189.31   14.42
   1   1 -10  326.18   10.54
   1   1 -10  324.82   13.81
  -1   1  10  317.21   16.42
   1  -1 -10  297.26   12.91
  -1  -1  10  321.92   16.45
   0   1 -10  447.64   16.27
   0   1 -10  434.57   15.81
   0  -1  10  437.25   17.00
   0  -1 -10  433.95   15.92
   0   1  10  446.90   16.72
   0  -1 -10  437.24   16.02
  -1  -1 -10   28.51    4.62
  -1  -1 -10   26.54    5.72
  -1   1 -10   23.86    5.53
   1  -1  10   24.99    3.10
  -1   1 -10   25.32    4.03
  -2   1 -10  114.15   11.97
  -2  -1 -10   99.38    9.79
  -2  -1 -10  100.95   11.78
  -3  -1 -10   36.65    7.64
  -3   1 -10   29.45    6.90
  -3   1 -10   21.59    7.29
  -3  -1 -10   33.95    9.49
  -4   1 -10   -0.96    6.98
  -4  -1 -10    5.01    5.95
  -4  -1 -10   -3.74    6.07
  -5  -1 -10   -3.90    9.36
  -5   1 -10    8.87    9.27
  -5  -2  10   12.21   11.17
   5  -2 -10   -4.61    8.45
   5   2 -10   -0.78    5.54
   4  -2 -10    2.32    3.60
  -4   2  10   -3.79    6.57
   4   2 -10   -1.11    4.30
  -4  -2  10    1.54    7.39
   3  -2 -10    1.13    2.74
   3   2 -10    3.45    3.45
  -3  -2  10    6.99    6.23
  -3   2  10   15.62    6.53
  -2   2  10  201.94   15.00
  -2  -2  10  206.12   15.08
   2   2 -10  204.42   12.14
   2  -2 -10  218.50   11.44
  -1  -2  10    4.56    3.74
  -1   2  10    1.77    3.95
   1  -2 -10    3.96    2.15
   1   2 -10    7.45    2.21
   1   2 -10    3.44    2.36
   0  -2  10  328.85   14.62
   0  -2 -10  327.56   13.50
   0   2 -10  343.52   13.19
   0  -2 -10  350.65   13.28
   0   2  10  347.85   13.91
   0   2 -10  336.86   13.72
   1  -2  10   82.82    5.42
  -1  -2 -10   82.13    7.47
  -1   2 -10  100.28    9.56
  -1  -2 -10   96.05    9.24
  -2  -2 -10   78.87   10.73
  -2   2 -10   91.10   11.29
  -2   2 -10   87.68    8.14
  -2  -2 -10   82.88    9.32
  -3  -2 -10   25.50    7.13
  -3  -2 -10   15.87    6.58
  -3   2 -10   15.92    8.07
  -3   2 -10   22.68    6.07
  -4   2 -10    1.23    7.75
  -4  -2 -10   10.67    7.50
  -4  -2 -10   11.97    7.85
  -5  -2 -10    5.92    9.57
  -5   2 -10   -5.42    8.87
  -5  -3  10    0.43    9.94
   5  -3 -10  -10.97    8.10
   5   3 -10   11.28    7.24
   4  -3 -10   26.78    6.19
   4   3 -10   18.64    6.35
  -4   3  10   40.86   11.69
  -4  -3  10   37.27   10.60
   3  -3 -10  116.97   10.04
  -3  -3  10  112.12   15.01
  -3   3  10  132.10   16.29
   3   3 -10  129.73   12.72
  -2  -3  10   29.29    7.26
   2  -3 -10   16.95    3.91
   2   3 -10   39.98    6.53
   2   3 -10   36.41    3.91
  -2   3  10   27.69    6.92
   1   3 -10  936.46   30.42
   1   3 -10  973.20   27.69
  -1  -3  10  956.93   34.47
   1  -3 -10  935.51   29.16
  -1   3  10  924.68   33.48
   0  -3  10  102.45    7.61
   0   3 -10   98.15    6.25
   0  -3 -10   90.96    6.51
   0  -3 -10   87.07    6.17
   0   3 -10   90.31    6.73
  -1   3 -10  200.51   12.30
  -1   3 -10  221.04   10.00
   1  -3  10  255.53   10.22
  -1  -3 -10  209.92   12.15
  -1  -3 -10  218.55   11.67
  -2  -3 -10   58.26    9.12
  -2  -3 -10   69.02    8.85
  -2   3 -10   68.69    7.02
  -2   3 -10   58.62    9.32
  -3   3 -10   12.56    6.26
  -3  -3 -10    4.24    4.85
  -3  -3 -10    1.28    3.39
  -4   3 -10   16.75    8.17
  -4  -3 -10    4.19    6.59
  -4  -3 -10   -8.71    6.07
   5   3  10    4.42   10.05
  -5   3 -10   -0.81   10.00
   5   4 -10   -0.74    5.88
  -5  -4  10   -0.20    9.68
   5  -4 -10    1.93    9.36
  -4  -4  10    5.19    8.32
   4  -4 -10   -6.02    5.98
   4   4 -10    8.74    5.13
  -3  -4  10   -3.66    5.17
  -3   4  10    7.81    6.32
   3  -4 -10   -0.51    2.41
   3   4 -10   -1.30    3.32
  -2  -4  10   38.73    7.87
   2   4 -10   46.76    7.50
   2  -4 -10   47.44    5.67
  -2   4  10   63.96   10.38
   2   4 -10   64.59    5.45
   1   4 -10  170.33    8.15
  -1  -4  10  156.16   11.37
   1   4 -10  152.57    9.49
   1  -4 -10  158.26    8.83
   0  -4 -10  383.45   14.54
   0   4 -10  390.33   14.35
   0   4 -10  382.74   15.40
   0  -4  10  385.03   16.17
   0  -4 -10  364.46   15.03
   0   4  10  359.10   14.00
  -1   4 -10  177.56    8.40
  -1  -4 -10  172.34   10.90
   1  -4  10  167.91    8.61
  -1   4 -10  181.38   11.37
  -1  -4 -10  166.10   10.34
  -2  -4 -10   30.00    6.53
   2  -4  10   23.45    3.79
  -2   4 -10   31.94    7.79
  -2   4 -10   23.52    4.42
  -2  -4 -10   26.23    6.14
  -3   4 -10    8.11    6.75
  -3  -4 -10   12.57    5.69
  -3  -4 -10    9.89    6.08
  -4  -4 -10   -5.01    5.47
  -4   4 -10   23.83    9.92
  -5   4 -10   -4.62    9.69
   5  -5 -10   11.61    9.74
  -5  -5  10    2.31   10.70
   5   5 -10   10.60    7.83
  -4  -5  10    1.40    6.84
   4  -5 -10    2.62    6.75
   4   5 -10   -0.22    4.40
   3  -5 -10   42.91    6.13
   3   5 -10   49.19    9.19
  -3  -5  10   65.95   12.37
   3  -5 -10   65.31   10.79
   2   5 -10   11.55    4.46
  -2  -5  10   17.10    5.91
   2  -5 -10   12.33    5.41
   2  -5 -10   13.73    3.62
   2   5 -10   23.08    3.89
   1   5 -10  289.85   12.10
  -1  -5  10  318.59   16.76
  -1   5  10  286.23    9.71
   1  -5 -10  284.50   14.80
   1  -5 -10  280.89   12.50
   1   5 -10  281.35   13.93
   0  -5 -10  155.51    8.35
   0  -5  10  156.64    9.88
   0   5  10  146.62    8.06
   0  -5 -10  149.08    8.84
   0   5 -10  155.99    9.18
  -1  -5 -10   56.57    7.26
  -1   5 -10   71.18    8.75
   1   5  10   66.56    7.82
  -1  -5 -10   60.40    3.53
   1  -5  10   68.16    6.09
  -1   5 -10   67.75    5.29
   2  -5  10   -0.70    2.73
  -2  -5 -10    4.78    3.35
  -2   5 -10    1.73    2.46
  -2   5 -10    5.91    4.34
   3   5  10    7.51    5.54
  -3  -5 -10    7.44    5.31
  -3   5 -10   10.55    6.73
  -4  -5 -10    1.59    5.60
   4   5  10   -7.78    6.78
  -4   5 -10    1.66    7.62
  -5  -5 -10   -2.86    8.29
  -5  -6  10    0.00   11.63
   5   6 -10   -2.11    6.15
   4   6 -10   29.99    8.72
  -4  -6  10   19.13    9.65
   4  -6 -10   24.74    8.67
   3   6 -10   28.78    7.52
   3  -6 -10    9.59    6.31
   3  -6 -10   28.36    5.14
  -3  -6  10   16.10    7.40
   2  -6 -10   78.12    7.20
   2  -6 -10   60.05    9.48
   2   6 -10   76.23    9.54
   2   6 -10   85.91    6.47
  -2  -6  10   85.19   11.61
   1   6 -10  233.80   11.02
   1  -6 -10  236.89   11.29
   1   6 -10  204.53   11.83
  -1   6  10  234.31    8.97
  -1  -6  10  259.22   14.94
   1  -6 -10  224.84   13.01
   0  -6 -10   25.40    4.07
   0   6 -10   29.48    5.44
   0   6 -10   17.74    3.42
   0   6  10   26.37    4.45
   0  -6  10   20.50    4.89
   0  -6 -10   32.81    5.00
  -1  -6 -10  103.61    5.32
   1  -6  10  104.32    7.45
  -1   6 -10  107.98   10.41
  -1   6 -10  108.99    6.25
   1   6  10  118.36    9.10
  -1  -6 -10  102.85    9.59
   2  -6  10  169.97    9.55
   2   6  10  180.26   13.31
  -2  -6 -10  154.34   13.78
  -2   6 -10  198.86   14.37
   3   6  10   87.21   13.19
  -3  -6 -10   76.22   12.45
  -3   6 -10   83.09   13.10
  -4   6 -10    6.15    7.30
   4   6  10   -0.48    7.28
  -4  -6 -10    4.20    7.11
  -5  -6 -10   -4.50    8.50
  -5  -7  10    7.06   11.59
   4  -7 -10   -0.11    6.27
  -4  -7  10   29.51   11.02
   4   7 -10   14.17    7.49
   3   7 -10    9.94    5.26
  -3  -7  10    4.51    6.70
   3  -7 -10   -8.46    4.35
   2   7 -10  115.57    8.10
  -2  -7  10  130.12   14.09
   2   7 -10  143.44   12.90
   2  -7 -10  112.95    8.08
   1   7 -10   14.28    3.62
  -1  -7  10   14.82    5.03
   1  -7 -10   24.63    5.40
   1  -7 -10   19.57    3.76
   1   7 -10   17.46    4.35
  -1   7  10   19.77    3.35
   0   7 -10   32.96    4.69
   0   7 -10   34.71    5.89
   0   7  10   26.67    4.65
   0  -7 -10   29.81    5.34
   0  -7  10   34.47    5.94
   0  -7 -10   36.32    4.95
   1  -7  10   48.41    6.08
  -1  -7 -10   41.94    4.04
  -1  -7 -10   54.19    7.70
   1   7  10   37.07    6.58
  -1   7 -10   49.42    4.54
  -1   7 -10   52.32    8.12
   2  -7  10   34.25    5.27
   2   7  10   21.70    6.25
  -2   7 -10   27.67    6.60
  -2  -7 -10   30.18    7.56
  -3   7 -10    7.83    6.54
   3   7  10   18.53    7.43
  -3  -7 -10    6.81    5.06
  -4   7 -10   -5.73    7.55
  -4  -7 -10   15.97    7.89
   4   7  10   13.11    8.13
  -4  -8  10    7.98    8.89
   4  -8 -10    2.58    6.74
   4   8 -10   11.26    7.47
  -3  -8  10   13.52    7.55
   3   8 -10   14.44    5.63
   3  -8 -10    5.48    5.93
  -2  -8  10  122.67   14.44
   2  -8 -10  122.19    8.17
   2  -8 -10  130.62   13.06
   2   8 -10  132.10   12.72
   2   8 -10  125.67    8.65
   1  -8 -10   93.13    7.85
   1   8 -10   75.01    8.33
   1  -8 -10   86.52    9.22
  -1  -8  10   91.14   10.67
   1   8 -10   96.80    8.33
  -1   8  10   86.95    6.14
   0  -8 -10    6.63    3.09
   0   8 -10    5.69    2.49
   0  -8 -10    8.95    2.94
   0  -8  10    2.56    3.16
   0   8  10    8.62    3.19
   0   8 -10    6.84    3.58
  -1  -8 -10    3.05    2.81
  -1   8 -10    8.10    2.31
  -1   8 -10    5.01    3.50
  -1  -8 -10    4.38    2.44
   1   8  10   13.27    4.62
   1  -8  10    5.01    3.00
   2  -8  10   62.29    7.22
   2   8  10   68.55   10.25
  -2   8 -10   62.89   10.77
  -2  -8 -10   58.88    9.75
   3   8  10    8.23    6.66
  -3   8 -10   28.52    9.80
  -3  -8 -10   26.77    8.98
  -4  -8 -10   -0.01    6.01
  -4   8 -10   20.46   10.67
   4   8  10    4.08    7.93
  -4  -9  10  -15.99    7.45
   4   9 -10    3.30    5.73
   4  -9 -10    2.68    6.47
   3  -9 -10   10.37    5.71
  -3  -9  10    0.20    5.67
   3   9 -10    1.60    5.25
   2   9 -10   22.54    5.18
   2  -9 -10   16.46    4.15
   2   9 -10   10.17    5.07
  -2  -9  10    8.66    5.68
   2  -9 -10   21.90    6.59
   1  -9 -10  120.64    8.22
  -1  -9  10  102.60   11.31
   1   9 -10  111.77    9.98
   1  -9 -10  104.12   10.10
   1   9 -10  126.23    9.03
  -1   9  10  109.08    7.53
   0  -9 -10   47.84    6.85
   0   9 -10   36.93    6.61
   0  -9 -10   31.27    5.16
   0   9 -10   30.69    4.87
   0   9  10   43.08    6.20
   0  -9  10   29.08    6.26
  -1  -9 -10   25.53    5.98
  -1   9 -10   19.25    6.00
   1   9  10   32.79    6.53
   1  -9  10   24.61    5.22
  -2   9 -10   84.10   12.61
   2   9  10   80.48   10.79
   2  -9  10   78.88    8.39
  -2  -9 -10  101.66   12.41
  -3   9 -10    4.63    7.43
  -3  -9 -10    8.32    6.00
   3   9  10   16.35    7.84
   4   9  10   10.12    8.00
  -4  -9 -10    0.34    6.39
  -4   9 -10   -1.39    9.12
  -4 -10  10    8.76    9.23
   4  10 -10    3.47    5.62
   4 -10 -10    6.79    6.86
   3 -10 -10    1.08    5.14
  -3 -10  10    8.90    7.58
   3  10 -10   -0.60    4.71
   2 -10 -10   35.94    8.05
   2  10 -10   23.21    6.43
  -2 -10  10   23.73    7.96
   2  10 -10   34.23    6.43
   1 -10 -10  147.85   10.84
   1 -10 -10  147.57    9.77
   1  10 -10  145.60   10.54
  -1 -10  10  130.91   12.93
  -1  10  10  144.30    8.93
   1  10 -10  143.86   10.54
   0 -10 -10   40.96    6.84
   0  10 -10   25.88    6.32
   0  10  10   33.92    5.91
   0  10 -10   42.12    5.49
   0 -10 -10   42.47    5.94
   0 -10  10   38.26    7.08
   1  10  10   17.62    4.87
  -1  10 -10   19.86    5.76
  -1 -10 -10   11.50    4.76
   1 -10  10   19.87    5.07
   2  10  10    0.60    3.97
  -2  10 -10    3.86    5.29
   2 -10  10    5.26    3.65
  -2 -10 -10    0.86    3.39
  -3 -10 -10    0.62    5.98
   3  10  10   20.00    7.40
  -3  10 -10    7.07    8.05
   4  10  10   -8.56    6.78
  -4  10 -10  -13.22    8.14
  -4 -10 -10    6.01    7.69
   4 -11 -10    5.02    7.38
  -4 -11  10    4.01    9.00
   4  11 -10    0.80    6.22
  -3 -11  10    7.57    6.55
   3  11 -10   19.57    7.59
   3 -11 -10    4.06    5.73
   2 -11 -10   19.31    6.44
   2  11 -10   13.13    5.55
   2  11 -10   25.50    6.37
  -2 -11  10    8.84    6.37
  -1 -11  10  309.27   18.49
   1  11 -10  272.69   15.38
   1  11 -10  275.81   15.52
   1 -11 -10  303.54   16.38
   1 -11 -10  294.58   14.98
   0 -11 -10   23.29    5.06
   0  11 -10   36.62    7.47
   0  11  10   20.44    5.24
   0 -11 -10   39.72    6.60
   0 -11  10   36.08    7.03
   0  11 -10   53.90    6.22
  -1  11 -10   41.76    8.12
   1 -11  10   44.37    7.11
  -1 -11 -10   46.64    8.48
   1  11  10   54.81    8.12
  -2  11 -10   -5.10    5.13
   2  11  10   -3.44    4.30
  -2 -11 -10    2.09    3.84
   2 -11  10    2.95    3.91
  -3 -11 -10   -2.14    5.72
  -3  11 -10   14.66    8.65
   3  11  10    3.86    6.16
  -4 -11 -10    8.20    7.57
   4  11  10    3.35    9.08
  -4  11 -10   -6.35    8.97
  -4 -12  10    5.01    9.58
   4 -12 -10   15.78    7.91
   4  12 -10   10.51    7.87
   3  12 -10   11.39    5.69
   3 -12 -10    0.37    5.23
  -3 -12  10    1.91    7.39
  -2 -12  10    1.26    5.37
   2  12 -10    6.89    4.99
   2 -12 -10   13.05    5.68
   2  12 -10   13.44    5.42
   1  12 -10   70.56    9.52
  -1 -12  10   54.20   10.09
   1 -12 -10   62.16    8.73
   1 -12 -10   70.18    8.30
   0 -12 -10  300.77   16.65
   0 -12  10  289.68   17.19
   0  12 -10  279.06   16.20
   1 -12  10   10.04    4.28
   1  12  10   13.81    4.98
  -1  12 -10    1.19    4.57
  -1 -12 -10    9.82    4.80
   2 -12  10   86.26    9.96
  -2 -12 -10   93.84   13.70
  -2  12 -10   86.48   13.40
   2  12  10   97.50   11.94
   3  12  10    1.82    7.33
  -3 -12 -10    5.73    5.59
  -3  12 -10   11.46    8.89
  -4 -12 -10    2.19    8.37
   4  12  10    8.31    9.47
  -4  12 -10    7.34   10.54
  -4 -13  10    3.96   10.40
   3 -13 -10   36.60    9.71
   3  13 -10   25.48    7.96
  -3 -13  10   36.58   10.59
   3  13 -10   26.78    8.60
   2 -13 -10   -4.68    4.13
   2  13 -10    3.53    5.60
  -2 -13  10   12.64    6.73
   2  13 -10    2.75    4.92
   1 -13 -10   56.26    8.75
  -1 -13  10   76.34   11.79
   1  13 -10   75.30   10.01
   0  13 -10    4.09    4.81
   0 -13  10   13.33    5.82
   0  13  10   13.28    4.94
   0 -13 -10    3.65    3.66
   0 -13 -10   10.93    4.47
  -1  13 -10   73.94   11.34
  -1 -13 -10   48.77    9.25
   1  13  10   74.75    9.78
   1 -13  10   64.66    9.39
  -2  13 -10   -4.00    5.48
  -2 -13 -10    8.58    5.43
   2  13  10    2.26    5.38
   2 -13  10    0.98    4.22
   3  13  10   -6.15    5.56
  -3 -13 -10   -6.38    5.21
  -3  13 -10   -4.02    7.71
  -3 -14  10   21.17   10.04
   3  14 -10   16.47    7.70
   3 -14 -10   25.33    9.08
   3  14 -10    5.52    6.58
   2  14 -10   10.44    5.88
   2 -14 -10   -3.82    4.55
  -2 -14  10    2.49    5.70
   2  14 -10    3.92    5.50
  -1 -14  10    9.80    5.67
   1  14 -10    1.05    4.81
   1 -14 -10    0.70    4.13
   1  14 -10    1.96    4.01
   0 -14  10   79.14   11.20
   0 -14 -10   86.32    9.49
   0 -14 -10   94.27   11.23
   0  14  10   79.86    9.97
   0  14 -10   80.52   11.36
  -1  14 -10   53.89   10.00
  -1 -14 -10   71.03   11.66
   1  14  10   68.85   10.00
   1 -14  10   80.81   10.65
  -2 -14 -10   42.27    9.97
   2  14  10   23.59    6.92
   2 -14  10   30.00    7.20
  -2  14 -10   45.20   11.02
  -3 -14 -10   -1.17    5.69
  -3  14 -10    6.73    8.80
   3  14  10   10.79    7.17
   3  15 -10   -3.24    5.60
   3  15 -10    0.81    6.27
   3 -15 -10    7.09    7.26
  -3 -15  10    5.83    9.08
  -2 -15  10   13.60    8.51
   2  15 -10    8.90    6.16
   2  15 -10   13.50    6.91
   2 -15 -10   14.76    5.76
   1 -15 -10    5.95    5.06
   1  15 -10    4.23    5.41
  -1 -15  10   -4.91    4.08
   0  15 -10   97.25   12.50
   0  15  10  111.53   11.82
   0 -15 -10  113.77   12.70
   0 -15  10  111.49   13.54
   0 -15 -10  121.81   11.51
   1  15  10   -5.17    4.62
   1 -15  10    2.39    4.57
  -1 -15 -10   10.93    6.05
  -1  15 -10    0.62    5.49
   2  15  10   15.84    7.08
  -2 -15 -10   25.64    7.99
   2 -15  10   13.78    6.05
  -2  15 -10   22.94    9.10
  -3  15 -10    0.15    8.77
  -3 -15 -10   16.07    8.46
   3  15  10   -3.74    6.93
   3  16 -10   12.81    8.95
   3 -16 -10   -2.11    6.83
  -3 -16  10   21.23   10.29
   3  16 -10    9.46    7.60
   2 -16 -10    9.68    6.43
   2  16 -10   23.05    7.23
   2  16 -10   18.84    7.86
  -2 -16  10   30.40   10.32
  -1 -16  10   -3.59    5.07
   1  16 -10   11.59    6.55
   1 -16 -10    4.16    4.64
   0 -16  10   84.77   12.38
   0 -16 -10   66.37    9.72
   0  16  10   81.95   11.23
   0  16 -10   44.31    9.35
   1 -16  10   21.95    6.90
  -1 -16 -10   18.39    7.89
   1  16  10   16.23    6.87
  -1  16 -10   18.63    7.56
  -2  16 -10   66.85   13.29
   2  16  10   56.01   11.02
  -2 -16 -10   61.71   12.29
   2 -16  10   44.89    9.44
   3  16  10    2.96    7.80
  -3  16 -10   -2.91    8.98
  -3 -16 -10    8.72    7.17
   3  17 -10   11.09    8.56
   3  17 -10    0.60    7.42
  -2 -17  10    1.17    7.75
   2 -17 -10    3.04    5.75
   2  17 -10   -0.30    6.64
   1 -17 -10    3.43    4.41
   1  17 -10    6.17    6.84
  -1 -17  10   -1.85    5.92
   0  17 -10   25.44    8.25
   0  17  10   48.29    9.92
   0 -17  10   15.67    7.18
   0 -17 -10   36.32    7.78
  -1  17 -10   -0.46    6.10
   1  17  10    8.69    6.78
  -1 -17 -10    9.75    6.39
   1 -17  10    1.35    5.08
   2  17  10   19.49    7.99
  -2 -17 -10   28.85   10.06
  -2  17 -10   17.85    8.93
   2 -17  10   19.17    7.07
  -2 -18  10   50.87   12.56
   2 -18 -10   40.17   10.24
   2  18 -10   29.76    9.09
  -1 -18  10   -3.99    6.12
   1  18 -10    6.25    6.74
   1 -18 -10    1.96    5.90
   0 -18 -10   19.77    7.05
   0  18 -10   16.04    8.05
   0  18  10   14.31    7.58
   0 -18  10   14.98    7.65
   1  18  10   -3.74    6.32
   1 -18  10    4.47    5.66
  -1  18 -10    7.33    7.20
   2 -18  10    0.94    6.08
  -2  18 -10    9.82    8.28
  -2 -18 -10   -4.00    6.88
   2  18  10   -5.19    7.19
   2 -19 -10   12.70    7.83
   2  19 -10   13.87    8.58
  -1 -19  10   28.74   11.72
   1 -19 -10   51.82    9.93
   1  19 -10   32.08    9.36
   0 -19 -10    7.15    6.50
   0 -19  10    5.56    6.83
   0  19 -10    2.88    6.25
   0  19  10    6.59    7.78
  -1  19 -10   12.95    8.16
   1  19  10   -2.22    6.95
   1 -19  10    2.33    5.88
  -2 -19 -10   47.28   12.69
   2 -19  10   13.31    7.31
   1  20 -10   -6.87    6.95
   1 -20 -10    1.09    6.48
   0 -20  10    3.63    6.94
   0  20 -10   10.04    7.69
   1 -20  10    9.43    7.87
   1  20  10   15.14    9.13
  -5   0  11   13.15   10.68
  -4   0  11    7.99    7.64
   4   0 -11   -0.47    3.96
   3   0 -11    0.54    3.17
  -3   0  11   -9.18    4.03
  -2   0  11    8.05    5.33
   2   0 -11    1.53    2.32
   1   0 -11    0.75    1.79
  -1   0  11   -0.55    3.49
   0   0 -11    0.91    1.63
   0   0  11    1.27    2.71
   0   0 -11    2.76    2.78
  -1   0 -11    2.32    3.30
  -1   0 -11    1.70    1.98
   1   0  11    0.56    1.82
  -2   0 -11    1.15    2.96
  -2   0 -11   -2.60    2.91
  -3   0 -11   -0.50    2.97
  -3   0 -11    3.73    5.42
  -4   0 -11   15.56    8.35
   5   1 -11   -0.35    5.69
  -5  -1  11  -12.98    9.20
  -5   1  11   -6.16    9.93
   4   1 -11   12.35    5.15
  -4   1  11  -10.44    6.36
   4  -1 -11   10.32    4.68
  -4  -1  11    5.37    6.65
   3   1 -11   93.32   10.47
  -3   1  11  111.85   15.06
   3  -1 -11   92.29    9.56
  -3  -1  11  116.33   14.98
  -2  -1  11   52.74    9.69
  -2   1  11   53.23    9.43
   2   1 -11   42.87    6.39
   2  -1 -11   49.61    6.72
   1  -1 -11  418.20   16.79
  -1  -1  11  468.25   21.01
  -1   1  11  447.57   20.50
   1   1 -11  434.01   14.06
   1   1 -11  478.53   17.76
   0  -1 -11   53.12    5.58
   0   1 -11   49.02    5.62
   0  -1 -11   39.30    5.07
   0   1  11   48.43    5.76
   0  -1  11   37.12    5.51
   0   1 -11   51.19    5.57
  -1  -1 -11   20.75    4.11
  -1   1 -11   39.17    6.74
  -1   1 -11   36.73    5.02
  -1  -1 -11   34.74    6.36
  -2  -1 -11   -2.63    2.58
  -2   1 -11    6.67    4.83
  -2  -1 -11    5.45    4.85
  -2   1 -11   -0.48    2.09
  -3   1 -11   16.88    7.51
  -3  -1 -11   11.64    5.49
  -3  -1 -11   11.75    6.71
  -3   1 -11   11.52    4.81
  -4  -1 -11   31.49    9.81
  -4   1 -11   25.37    9.82
   5   2 -11    1.37    6.24
  -5  -2  11   -8.67   10.45
   4   2 -11   31.15    7.73
   4  -2 -11   47.47    8.76
  -4   2  11   37.52   11.51
  -4  -2  11   24.19    9.99
   3  -2 -11   17.25    4.38
  -3   2  11   13.81    6.79
  -3  -2  11   29.86    8.86
   3   2 -11   17.44    5.11
  -2   2  11   14.90    5.63
  -2  -2  11   23.00    6.63
   2  -2 -11   16.62    3.91
   2   2 -11   13.29    4.34
   1  -2 -11    6.47    2.57
  -1  -2  11   10.41    4.39
   1   2 -11    0.89    1.95
   1   2 -11   -0.74    1.78
  -1   2  11   -2.98    3.43
   0   2 -11   25.77    4.27
   0  -2 -11   26.71    4.45
   0  -2 -11   21.84    4.00
   0   2 -11   18.63    4.09
   0  -2  11   16.86    4.41
   0   2  11   25.05    4.50
   1  -2  11   16.30    3.10
  -1  -2 -11   10.41    3.52
  -1   2 -11   19.29    5.81
  -1  -2 -11    9.29    4.55
  -1   2 -11   17.18    3.60
  -2  -2 -11   22.78    6.51
  -2   2 -11   27.27    7.06
  -2   2 -11   34.25    5.70
  -2  -2 -11   27.07    6.11
  -3   2 -11    4.32    4.61
  -3  -2 -11   12.67    5.68
  -3  -2 -11    6.85    5.76
  -3   2 -11    5.57    6.43
  -4   2 -11   -6.74    7.00
  -4  -2 -11   -0.92    6.70
  -4  -2 -11    2.53    5.88
   5   3 -11    8.19    6.60
  -5  -3  11   10.19   11.52
   5  -3 -11   -7.50    9.05
   4  -3 -11    8.12    4.16
  -4   3  11   21.20    9.44
   4   3 -11   -0.80    4.07
  -4  -3  11    7.69    7.45
   3  -3 -11    0.73    2.57
   3   3 -11   -5.24    2.89
  -3   3  11    3.47    6.08
  -3  -3  11   -0.12    5.12
   2   3 -11  212.76   12.77
   2  -3 -11  199.49   11.19
  -2  -3  11  221.45   15.84
  -2   3  11  247.47   16.48
  -1   3  11   22.76    5.73
   1  -3 -11   22.44    4.25
   1   3 -11   24.44    3.58
   1   3 -11   21.27    4.30
  -1  -3  11   18.02    5.08
   0  -3  11  102.01    7.95
   0   3 -11   94.98    7.78
   0  -3 -11   85.16    6.48
   0   3 -11   93.46    7.06
   0  -3 -11   88.16    6.47
  -1   3 -11    9.08    4.18
   1  -3  11   22.73    3.87
  -1  -3 -11   23.16    4.78
  -1   3 -11   16.34    3.45
  -1  -3 -11   13.94    4.76
  -2  -3 -11    5.82    4.32
  -2   3 -11    0.27    4.20
  -2  -3 -11    1.57    2.79
  -2   3 -11    1.75    2.69
  -3   3 -11    1.93    5.28
  -3  -3 -11    9.35    5.40
  -3  -3 -11    9.73    5.88
  -4  -3 -11   11.84    8.24
  -4  -3 -11    6.17    6.14
  -4   3 -11    2.44    7.73
   5  -4 -11    3.60    8.99
  -5  -4  11   11.69   10.79
   5   4 -11    3.44    6.47
  -4  -4  11    6.36    8.26
   4  -4 -11   27.31    9.18
   4   4 -11    6.16    5.51
  -3   4  11    0.98    6.40
   3   4 -11    1.45    3.10
  -3  -4  11    2.31    5.98
   3  -4 -11    5.01    2.87
  -2  -4  11   38.10    7.83
  -2   4  11   38.03    8.17
   2  -4 -11   23.20    4.35
   2   4 -11   40.68    7.00
  -1   4  11    0.46    4.22
  -1  -4  11    6.82    4.33
   1   4 -11    5.85    2.95
   1  -4 -11    9.36    2.84
   1   4 -11   14.88    3.30
   0   4 -11  897.66   27.20
   0   4 -11  870.89   28.61
   0  -4 -11  872.01   27.48
   0   4  11  840.98   26.87
   0  -4  11  806.73   29.43
   0  -4 -11  869.40   28.14
  -1   4 -11  157.91   11.03
  -1  -4 -11  158.29   10.65
  -1   4 -11  166.37    8.41
   1  -4  11  169.82    9.10
  -1  -4 -11  159.64   10.24
  -2   4 -11    8.09    3.09
  -2   4 -11   10.19    4.95
  -2  -4 -11    4.74    3.96
  -2  -4 -11    8.80    4.55
  -3  -4 -11   21.40    7.44
  -3  -4 -11   24.04    7.14
  -3   4 -11    9.59    6.33
  -4   4 -11    6.46    7.90
  -4  -4 -11    6.76    5.67
  -5  -5  11    2.61   10.41
   5   5 -11    2.18    6.73
   4  -5 -11   21.08    8.62
   4   5 -11    8.51    5.80
  -4  -5  11   21.36    8.59
   3  -5 -11    5.60    3.14
   3   5 -11    0.53    4.06
   3  -5 -11    4.54    5.88
  -3  -5  11   10.01    6.78
   2  -5 -11   69.88   10.33
   2  -5 -11   55.48    6.56
   2   5 -11   77.27    6.15
  -2  -5  11   61.88   10.34
   2   5 -11   52.21    7.71
  -1  -5  11   97.40   10.73
   1  -5 -11   95.63    9.39
   1   5 -11  102.04    8.77
   1  -5 -11   98.28    7.09
   1   5 -11   86.97    6.38
   0  -5  11   -0.50    2.74
   0   5 -11    0.85    1.76
   0   5  11    1.94    2.46
   0   5 -11    3.85    3.26
   0  -5 -11    3.02    2.44
   0  -5 -11    2.66    2.47
  -1  -5 -11   31.58    5.83
  -1   5 -11   31.93    6.38
   1   5  11   32.04    5.87
   1  -5  11   30.14    4.88
  -1   5 -11   34.51    4.35
  -2   5 -11   60.95    6.29
  -2   5 -11   44.78    8.98
  -2  -5 -11   59.97    9.25
  -3  -5 -11   43.79    9.72
  -3   5 -11   25.94    8.67
  -4   5 -11    4.48    8.05
  -4  -5 -11    6.76    6.28
   4   5  11    6.53    7.37
  -5  -5 -11    0.08    8.34
  -4  -6  11    6.61    9.12
   4  -6 -11   15.39    7.66
   4   6 -11   13.48    7.07
   3  -6 -11   10.99    3.97
   3  -6 -11    5.35    6.05
  -3  -6  11   15.43    7.74
   3   6 -11    9.07    5.03
  -2  -6  11   91.81   12.35
   2   6 -11   87.76    6.46
   2   6 -11   68.59    9.46
   2  -6 -11   73.39    7.27
   2  -6 -11  103.47   11.77
   1  -6 -11   29.98    5.86
  -1  -6  11   23.62    6.19
   1   6 -11   27.59    5.44
   1  -6 -11   28.73    4.88
   1   6 -11   28.64    4.84
   0  -6 -11   20.61    4.37
   0   6  11   23.14    4.50
   0  -6 -11   17.83    3.94
   0  -6  11   24.91    5.44
   0   6 -11   20.59    4.83
   1   6  11   66.54    8.36
  -1   6 -11   66.30    5.49
  -1  -6 -11   65.60    8.28
  -1   6 -11   55.28    8.65
   1  -6  11   56.75    6.42
  -2  -6 -11   96.85   11.38
   2   6  11   73.78   10.32
   2  -6  11   92.77    6.92
  -2   6 -11   97.47   12.50
   3   6  11   25.94    8.09
  -3   6 -11   36.54   10.26
  -3  -6 -11   22.08    7.27
  -4  -6 -11   11.21    7.88
   4   6  11    7.85    8.10
  -4   6 -11    6.99    9.01
   4  -7 -11   24.20    9.22
  -4  -7  11   28.56   11.52
   4   7 -11   25.29    8.33
   3   7 -11    2.59    4.68
   3  -7 -11    5.91    5.89
  -3  -7  11    3.23    6.60
  -2  -7  11  103.31   13.31
   2   7 -11  111.47    7.61
   2  -7 -11   97.30    7.49
   2   7 -11  107.10   11.51
   2  -7 -11  100.91   11.97
   1   7 -11   30.43    5.46
   1  -7 -11   26.94    5.72
   1   7 -11   39.69    5.61
   1  -7 -11   24.93    4.39
  -1  -7  11   26.61    6.39
   0   7 -11  118.86    7.66
   0  -7 -11  121.01    7.93
   0  -7  11  122.34   10.58
   0  -7 -11  118.45    8.78
   0   7  11  132.18    8.10
   0   7 -11  128.79    9.37
   1  -7  11  172.60   10.35
  -1   7 -11  170.39   12.40
   1   7  11  200.52   12.27
  -1   7 -11  201.99    9.10
  -1  -7 -11  191.67   12.31
  -2  -7 -11    3.77    4.05
   2  -7  11    6.08    3.85
   2   7  11    1.86    4.49
  -2   7 -11    7.49    6.08
  -3   7 -11   10.36    7.45
  -3  -7 -11   11.21    5.78
   3   7  11   21.86    7.65
  -4   7 -11   14.76    9.03
  -4  -7 -11   10.84    6.66
   4   7  11   -6.47    7.14
   4  -8 -11    9.37    7.10
  -4  -8  11    1.03    7.97
   4   8 -11    4.87    6.45
   3  -8 -11   -9.27    4.64
   3   8 -11   -2.85    4.30
  -3  -8  11    4.12    6.36
  -2  -8  11  175.96   17.05
   2  -8 -11  231.39   11.64
   2  -8 -11  195.64   14.85
   2   8 -11  219.16   11.47
   2   8 -11  200.75   14.16
   1   8 -11   64.77    7.32
   1  -8 -11   58.64    8.01
   1  -8 -11   50.03    6.40
   1   8 -11   48.29    7.10
  -1  -8  11   52.63    8.66
   0   8 -11   26.36    4.70
   0  -8  11   21.73    5.35
   0   8  11   24.66    4.84
   0  -8 -11   26.75    4.70
   0  -8 -11   35.29    6.15
   0   8 -11   32.73    5.96
   1   8  11   19.58    5.09
  -1  -8 -11   18.77    5.17
   1  -8  11   16.65    4.33
  -1   8 -11   20.14    5.80
  -2   8 -11    4.46    5.13
  -2  -8 -11    3.07    3.67
   2  -8  11   -1.06    3.23
   2   8  11   -2.83    3.95
  -3   8 -11   37.90   11.18
   3   8  11   69.82   12.18
  -3  -8 -11   44.03   10.04
  -4   8 -11    5.42    9.19
  -4  -8 -11   -6.00    6.04
   4   8  11   -1.32    7.96
   4   9 -11    0.04    5.28
   4  -9 -11    6.67    7.04
  -4  -9  11  -10.68    7.99
   3   9 -11   -4.27    3.92
  -3  -9  11    0.06    6.78
   3  -9 -11   -0.85    5.69
   2   9 -11  144.66   10.08
  -2  -9  11  180.53   17.18
   2   9 -11  176.25   13.28
   2  -9 -11  157.96    9.93
   2  -9 -11  164.95   14.88
   1  -9 -11    7.49    3.43
   1  -9 -11    6.51    4.14
   1   9 -11    9.95    3.85
   1   9 -11    7.88    3.54
  -1  -9  11   14.15    5.40
   0  -9  11  139.06   12.03
   0   9 -11  154.36    9.08
   0   9 -11  139.72   10.29
   0   9  11  146.81    9.34
   0  -9 -11  147.45    9.00
   0  -9 -11  136.28   10.01
  -1   9 -11   45.21    8.11
  -1  -9 -11   55.41    8.68
   1  -9  11   49.02    6.84
   1   9  11   57.07    8.18
   2  -9  11   48.48    7.05
  -2   9 -11   67.53   11.62
   2   9  11   58.36    9.77
  -2  -9 -11   52.91    9.64
  -3  -9 -11   26.87    8.56
  -3   9 -11   39.28   11.41
   3   9  11   25.08    7.41
   4   9  11   20.47    9.53
  -4  -9 -11    0.08    7.18
  -4   9 -11    8.38   10.01
   4 -10 -11   -3.82    6.68
   4  10 -11    4.68    6.71
  -4 -10  11   -2.93    8.86
  -3 -10  11   41.92   10.66
   3 -10 -11   25.71    8.23
   3  10 -11   27.84    8.19
   2 -10 -11   69.04   10.91
   2  10 -11   62.72    8.27
   2  10 -11   64.39   10.26
  -2 -10  11   54.50   10.90
   1  10 -11   50.61    7.65
   1 -10 -11   47.68    7.71
  -1 -10  11   38.52    8.22
   1 -10 -11   56.01    7.15
   1  10 -11   41.91    6.90
   0  10 -11   11.26    3.71
   0 -10  11    7.14    4.24
   0  10  11    6.97    4.03
   0 -10 -11    2.03    2.96
   0  10 -11    8.54    4.44
   0 -10 -11   10.70    3.50
   1  10  11    5.28    3.55
  -1  10 -11    3.80    4.60
   1 -10  11    3.10    2.89
  -1 -10 -11    2.62    3.42
  -2 -10 -11   92.75   12.37
   2 -10  11   83.11    8.88
   2  10  11  103.76   12.25
  -2  10 -11   88.98   13.55
  -3 -10 -11   32.45    9.85
   3  10  11   42.41    9.56
  -3  10 -11   24.97    9.77
  -4 -10 -11    6.43    6.49
   4  10  11    2.32    7.82
  -4  10 -11   15.99   11.19
   4 -11 -11   -1.90    7.21
   4  11 -11    9.29    7.11
  -4 -11  11    7.76    9.30
   3 -11 -11   -8.39    4.81
  -3 -11  11    6.93    7.02
   3  11 -11   -2.99    4.93
   2 -11 -11   40.80    8.52
  -2 -11  11   39.02   10.15
   2  11 -11   49.60    7.74
   2  11 -11   39.64    8.26
   1  11 -11  154.54   11.21
   1 -11 -11  151.55   10.97
   1  11 -11  175.20   11.92
  -1 -11  11  176.74   15.55
   1 -11 -11  169.66   12.21
   0  11 -11    7.09    3.90
   0 -11 -11    2.21    3.02
   0 -11 -11   -0.15    2.95
   0 -11  11    0.22    3.34
   0  11 -11    5.45    2.81
   0  11  11    6.18    3.86
  -1 -11 -11   14.63    5.06
  -1  11 -11   32.16    7.59
   1  11  11   14.26    5.06
   1 -11  11   11.37    4.37
   2 -11  11   11.26    4.75
   2  11  11    7.03    5.19
  -2  11 -11   18.43    8.10
  -2 -11 -11   10.35    4.93
   3  11  11    1.01    6.06
  -3 -11 -11    6.78    5.56
  -3  11 -11    1.83    7.56
  -4  11 -11   27.13   12.15
   4  11  11    3.77    9.11
  -4 -11 -11   15.57    8.77
   4 -12 -11   -6.72    6.95
  -4 -12  11   -2.15   10.18
   4  12 -11   -8.39    6.09
   3  12 -11   -2.78    5.36
  -3 -12  11  -11.51    6.45
   3 -12 -11    5.94    6.87
   2  12 -11   67.25    8.99
  -2 -12  11   66.83   12.17
   2  12 -11   84.60   12.05
   2 -12 -11   72.00   11.08
   1  12 -11  138.52   12.25
   1  12 -11   81.71    9.49
  -1 -12  11  107.80   13.13
   1 -12 -11  125.89   10.76
   1 -12 -11  139.53   12.09
   0 -12  11    5.56    4.52
   0 -12 -11    5.33    3.55
   0  12 -11   -0.64    4.12
   0 -12 -11    8.90    3.98
   0  12  11    4.36    3.81
   1 -12  11    4.03    3.62
   1  12  11    3.20    3.90
  -1  12 -11    2.25    4.72
  -1 -12 -11   14.60    5.69
   2  12  11   -3.52    4.90
   2 -12  11   -0.38    3.73
  -2 -12 -11   -3.54    4.00
  -2  12 -11    5.36    5.84
   3  12  11   -0.98    7.39
  -3 -12 -11    5.56    5.89
  -3  12 -11    1.48    8.14
   3  13 -11   16.54    7.28
   3 -13 -11    3.32    5.63
  -3 -13  11   -6.68    6.29
  -2 -13  11    5.02    6.43
   2  13 -11    3.14    4.71
   2  13 -11   12.06    6.59
   2 -13 -11    6.49    5.62
   1  13 -11  127.16   12.48
  -1 -13  11   97.86   13.29
   1 -13 -11  144.53   12.45
   0 -13  11    3.21    4.27
   0 -13 -11    1.51    3.61
   0  13  11    3.29    3.78
   0  13 -11    7.41    5.19
   0 -13 -11    4.56    4.41
  -1  13 -11   26.84    7.76
   1  13  11   25.01    6.70
   1 -13  11   20.81    6.53
  -1 -13 -11   28.69    7.65
   2 -13  11   27.93    6.76
   2  13  11   26.66    7.36
  -2  13 -11   11.18    7.41
  -2 -13 -11   17.08    7.37
  -3 -13 -11   -6.72    4.89
   3  13  11    2.04    6.12
  -3  13 -11    8.22    9.45
   3 -14 -11   25.21    8.99
  -3 -14  11    9.69    7.83
   3  14 -11   49.87   11.46
   2  14 -11    4.32    5.59
   2  14 -11    6.23    5.70
   2 -14 -11    1.08    4.91
  -2 -14  11    5.11    7.09
   1  14 -11   10.85    5.60
  -1 -14  11   -3.24    4.80
   1  14 -11   -0.26    3.88
   1 -14 -11    4.31    4.55
   0  14 -11   40.88    8.89
   0 -14  11   47.08    9.62
   0  14  11   17.70    5.72
   0 -14 -11   41.96    8.53
   1  14  11   38.27    8.33
   1 -14  11   30.28    7.11
  -1  14 -11   50.60   10.25
  -1 -14 -11   33.28    8.27
  -2 -14 -11    5.56    5.84
  -2  14 -11    8.29    7.05
   2 -14  11    4.16    5.23
   2  14  11    9.13    5.89
  -3 -14 -11    2.37    6.52
   3  14  11    4.40    7.47
  -3  14 -11   30.11   10.69
   3  15 -11   -4.52    6.35
   3 -15 -11    6.39    7.24
  -3 -15  11    5.75    9.26
  -2 -15  11    7.54    7.56
   2 -15 -11    7.92    5.91
   2  15 -11   10.13    6.51
   2  15 -11   -6.72    5.23
  -1 -15  11   62.73   11.64
   1 -15 -11   66.12   10.03
   1  15 -11   53.03   10.17
   0 -15 -11   21.07    5.91
   0  15  11   18.38    6.56
   0 -15  11   36.81    8.25
   0 -15 -11   15.68    5.79
   0  15 -11    9.57    6.39
  -1 -15 -11   34.16    8.92
   1 -15  11   42.61    9.00
  -1  15 -11   30.10    9.12
   1  15  11   31.99    7.96
  -2  15 -11   13.61    8.29
  -2 -15 -11   10.82    7.02
   2 -15  11   12.18    6.01
   2  15  11   14.47    6.57
   3  15  11    2.94    6.99
  -3  15 -11  -13.05    8.01
  -3 -15 -11    2.44    6.76
   3 -16 -11    1.72    7.67
   3  16 -11   14.03    8.00
  -3 -16  11   -6.85    7.78
   2  16 -11  -11.18    5.32
  -2 -16  11   11.61    8.05
   2 -16 -11    6.60    6.80
   2  16 -11   11.97    6.41
   1  16 -11   21.93    7.74
  -1 -16  11   23.01    8.21
   1 -16 -11   28.59    7.18
   0  16 -11   13.16    6.43
   0 -16 -11   -0.03    4.58
   0 -16  11    1.53    5.00
   0  16  11    3.40    5.75
   1  16  11   44.32    9.03
  -1 -16 -11   63.85   11.73
   1 -16  11   32.04    7.93
  -1  16 -11   29.78    9.20
   2 -16  11   12.26    6.28
  -2 -16 -11    3.66    5.95
  -2  16 -11    2.97    6.64
   2  16  11   14.52    7.46
   3  17 -11   11.44    8.86
  -2 -17  11    1.99    8.47
   2  17 -11   -0.42    6.55
   2 -17 -11   -0.54    6.07
  -1 -17  11   -6.93    5.80
   1 -17 -11    5.07    4.63
   1  17 -11    4.21    6.04
   0 -17 -11    3.86    5.20
   0  17 -11    3.91    6.37
   0 -17  11    1.36    5.61
   0  17  11   14.41    6.78
  -1  17 -11    7.56    7.07
   1  17  11    1.05    5.86
   1 -17  11   15.30    6.51
  -1 -17 -11    3.41    6.02
   2  17  11    8.32    7.43
   2 -17  11    5.84    6.42
  -2 -17 -11   11.11    7.33
  -2  17 -11   13.27    9.37
  -2 -18  11    3.98    8.03
   2  18 -11   12.67    8.37
   2 -18 -11    6.20    6.70
   1 -18 -11    0.30    5.77
   1  18 -11    2.89    6.49
  -1 -18  11    2.56    6.84
   0  18 -11    2.88    6.65
   0 -18  11   -7.61    5.42
   1 -18  11    6.45    6.66
   1  18  11    9.26    7.35
  -1  18 -11    6.65    6.64
   2  18  11   20.89    9.14
  -2  18 -11    6.53    7.97
  -2 -18 -11    3.58    8.22
   2 -18  11    6.92    6.39
   2  19 -11   -4.07    7.79
   1  19 -11    4.87    7.47
  -1 -19  11   -5.89    6.86
   1 -19 -11   -0.88    5.74
   0  19 -11    7.60    7.51
   0 -19  11   13.39    7.24
   1  19  11    5.54    7.43
  -1  19 -11   13.38    8.14
   1 -19  11    1.36    6.36
   2 -19  11   -0.58    6.67
  -2 -19 -11   13.59    9.54
   1 -20 -11    7.32    7.31
   0  20 -11    6.83    8.82
   0 -20  11    2.15    7.23
   1  20  11    2.76    7.63
  -5   0  12   15.17   11.56
   4   0 -12   59.71    9.52
  -4   0  12   44.62   11.05
   3   0 -12    3.68    3.20
  -3   0  12   -3.03    4.70
  -2   0  12    6.51    5.27
   2   0 -12    9.68    3.42
   1   0 -12  113.87    7.74
  -1   0  12  136.41   12.07
   0   0 -12  297.45   13.31
   0   0  12  295.15   14.17
   0   0 -12  319.41   13.40
   1   0  12   74.82    4.97
  -1   0 -12   85.27    7.40
  -1   0 -12   77.14    8.95
  -2   0 -12   46.53    8.98
  -2   0 -12   43.40    6.78
  -3   0 -12    3.38    3.80
  -3   0 -12    4.83    6.11
  -4   0 -12   18.44    9.27
   5   1 -12   18.39    7.41
  -5  -1  12   23.35   13.49
  -5   1  12   13.11   11.51
   4  -1 -12   17.34    6.05
  -4  -1  12   25.14   10.28
   4   1 -12   17.04    6.87
  -4   1  12   10.98    8.21
   3   1 -12  117.63   11.67
   3  -1 -12  129.87   11.23
  -3  -1  12  131.66   16.37
  -3   1  12  120.47   15.80
   2  -1 -12  282.31   14.68
  -2   1  12  315.73   19.59
   2   1 -12  357.44   16.31
   1   1 -12  355.82   15.48
  -1   1  12  376.02   18.71
  -1  -1  12  360.05   18.73
   1   1 -12  358.51   12.36
   1  -1 -12  355.22   15.15
   0  -1 -12   70.98    6.74
   0  -1 -12   54.64    6.11
   0   1 -12   74.32    6.80
   0   1  12   66.09    6.86
   0   1 -12   81.89    7.40
   0  -1  12   66.32    7.19
   1  -1  12   19.18    3.38
  -1  -1 -12   18.59    5.31
  -1   1 -12   15.97    3.74
  -1  -1 -12   18.21    4.12
  -1   1 -12   18.34    5.06
  -2  -1 -12   31.87    6.28
  -2   1 -12   27.58    7.13
  -2   1 -12   16.13    4.33
  -2  -1 -12   33.45    7.64
  -3  -1 -12   -1.23    5.06
  -3  -1 -12    6.61    4.91
  -3   1 -12    4.18    4.17
  -3   1 -12   -1.29    5.20
  -4  -1 -12   14.33    8.71
  -4   1 -12    1.73    7.78
   5   2 -12    9.15    6.87
  -5  -2  12    1.77   10.05
  -4   2  12   12.90    9.23
   4   2 -12   19.49    6.39
   4  -2 -12   14.91    4.96
  -4  -2  12    8.33    8.71
   3   2 -12   24.55    6.13
  -3  -2  12   20.66    8.48
   3  -2 -12   34.11    6.31
  -3   2  12   21.19    8.36
  -2  -2  12    1.37    4.53
   2   2 -12    2.58    2.70
   2  -2 -12    3.51    2.71
  -2   2  12    3.52    4.08
  -1  -2  12   23.50    5.74
   1  -2 -12   13.88    3.41
   1   2 -12    8.33    3.35
  -1   2  12    5.70    4.67
   1   2 -12   15.60    3.14
   0  -2 -12   40.63    5.45
   0  -2 -12   50.08    5.82
   0  -2  12   33.21    5.73
   0   2 -12   39.61    5.17
   0   2  12   43.72    5.72
   0   2 -12   43.23    5.88
  -1  -2 -12   -0.66    1.88
  -1  -2 -12   -2.15    3.66
  -1   2 -12   -0.61    3.56
   1  -2  12    4.45    2.55
  -1   2 -12   -1.96    1.74
  -2  -2 -12    1.34    4.23
  -2  -2 -12    6.51    3.72
  -2   2 -12    1.96    2.64
  -2   2 -12   -0.42    3.55
  -3  -2 -12   22.21    6.61
  -3   2 -12   23.84    6.47
  -3  -2 -12    2.97    5.30
  -3   2 -12   10.73    6.63
  -4   2 -12    2.83    8.14
  -4  -2 -12   -2.78    6.44
  -4  -2 -12    8.03    6.43
   5   3 -12    2.31    6.63
  -5  -3  12    6.33   10.85
   4   3 -12   81.23   12.20
   4  -3 -12   68.81    9.91
  -4   3  12   57.24   14.29
  -4  -3  12   86.52   16.21
  -3   3  12  154.12   17.95
   3   3 -12  184.94   13.52
  -3  -3  12  158.23   18.44
   3  -3 -12  173.70   11.50
  -2   3  12   46.43    9.25
   2   3 -12   36.60    6.32
  -2  -3  12   34.50    8.25
   2  -3 -12   42.56    6.02
   1   3 -12   92.04    8.35
   1  -3 -12   83.71    7.51
  -1   3  12  110.51   10.75
   1   3 -12   81.05    5.77
  -1  -3  12  109.00   11.26
   0  -3  12   15.15    4.59
   0   3 -12   25.07    4.31
   0  -3 -12   18.07    3.74
   0   3 -12   14.22    4.03
  -1  -3 -12   64.25    8.53
   1  -3  12   58.18    5.77
  -1   3 -12   60.35    8.63
  -1  -3 -12   56.38    7.20
  -2  -3 -12   25.02    7.31
  -2   3 -12   12.96    4.01
  -2   3 -12   26.47    7.24
  -2  -3 -12   31.20    6.84
  -3  -3 -12   45.87    9.47
  -3  -3 -12   37.18    9.10
  -3   3 -12   48.18   10.49
  -4  -3 -12   10.61    8.47
  -4  -3 -12    0.00    6.32
  -4   3 -12    7.07    7.96
   5   4 -12    5.63    7.32
   4   4 -12   15.72    6.26
   4  -4 -12   20.53    8.88
  -4  -4  12   14.11    9.72
  -3   4  12  116.97   16.11
   3  -4 -12  103.61    9.60
   3   4 -12  126.15   13.01
  -3  -4  12  124.99   16.76
  -2  -4  12   49.28    9.45
  -2   4  12   53.49    9.81
   2  -4 -12   38.43    5.55
   2   4 -12   42.36    7.34
   1   4 -12  168.41    8.73
   1   4 -12  160.38   10.17
  -1  -4  12  196.01   13.50
  -1   4  12  179.23   12.77
   1  -4 -12  178.65    9.93
   0  -4 -12  542.37   19.45
   0  -4 -12  540.17   20.33
   0  -4  12  516.39   21.37
   0   4 -12  547.00   19.24
   0   4 -12  555.86   20.79
   0   4  12  526.04   18.99
  -1  -4 -12  170.69   11.29
  -1   4 -12  176.03    9.07
  -1  -4 -12  162.80   10.76
   1  -4  12  171.89    9.64
  -1   4 -12  164.30   11.81
  -2   4 -12   10.86    3.49
  -2  -4 -12   15.42    5.13
  -2   4 -12    8.57    5.37
  -2  -4 -12    6.64    4.98
  -3  -4 -12    8.45    5.53
  -3  -4 -12    7.69    4.94
  -3   4 -12   16.88    7.67
  -4   4 -12   -8.40    7.52
  -4  -4 -12    0.46    6.10
   4  -5 -12   22.99    9.05
  -4  -5  12    6.67    9.16
   4   5 -12    2.99    5.31
   3   5 -12   19.42    6.01
   3  -5 -12   32.15    5.54
   3  -5 -12   27.32    8.60
  -3  -5  12    7.34    7.67
   2   5 -12    5.64    3.22
   2  -5 -12    4.83    2.93
   2  -5 -12   -1.68    3.92
  -2  -5  12    3.93    4.78
  -1  -5  12   25.33    6.77
   1   5 -12   22.08    4.88
   1  -5 -12   21.05    5.35
   1   5 -12   22.64    4.52
   1  -5 -12   24.42    4.63
   0  -5  12  189.21   11.66
   0   5 -12  191.88    9.89
   0  -5 -12  182.00    9.65
   0   5 -12  192.39   11.12
   0  -5 -12  178.24   10.62
   0   5  12  183.88    9.59
   1   5  12   13.63    4.32
   1  -5  12    9.32    3.62
  -1   5 -12   15.05    3.53
  -1  -5 -12   11.34    4.09
  -1   5 -12   18.18    5.30
  -2  -5 -12   38.30    8.02
  -2   5 -12   45.64    9.33
  -3  -5 -12    4.33    5.06
  -3   5 -12   -5.08    5.89
  -4  -5 -12  -12.37    5.37
   4   5  12   -2.45    7.34
  -4   5 -12    4.44    8.68
   4   6 -12   -2.58    4.74
  -4  -6  12   -0.57    8.60
   4  -6 -12   -4.77    6.45
   3  -6 -12   70.58   11.67
  -3  -6  12   85.82   14.73
   3  -6 -12   79.73    8.29
   3   6 -12   86.13   11.78
   2  -6 -12    6.92    3.03
  -2  -6  12    5.77    5.44
   2  -6 -12    0.84    4.80
   2   6 -12    5.37    3.69
  -1  -6  12  423.48   22.07
   1   6 -12  474.26   18.20
   1  -6 -12  484.78   18.85
   1  -6 -12  476.75   21.20
   1   6 -12  486.02   19.82
   0   6 -12    2.40    2.17
   0  -6 -12    2.36    2.21
   0   6  12    2.92    2.88
   0  -6 -12    0.69    2.55
   0   6 -12    0.89    2.71
   0  -6  12    4.59    3.24
   1   6  12   18.81    5.45
  -1   6 -12   13.77    5.54
   1  -6  12   18.57    4.78
  -1  -6 -12   13.37    4.34
  -1   6 -12   25.98    4.18
   2   6  12   -0.48    3.89
  -2  -6 -12    2.44    3.60
  -2   6 -12    2.85    4.56
   3   6  12   16.33    6.58
  -3  -6 -12   11.63    6.47
  -3   6 -12   -4.19    5.68
   4   6  12   -0.85    7.89
  -4   6 -12   -0.60    8.24
  -4  -6 -12    9.13    7.58
   4   7 -12    0.03    5.65
   4  -7 -12   16.92    7.97
  -4  -7  12   17.05    9.96
   3   7 -12    9.94    6.04
   3  -7 -12   11.85    6.69
  -3  -7  12   18.77    8.57
   2  -7 -12  259.86   17.37
   2  -7 -12  290.60   13.81
  -2  -7  12  258.60   19.06
   2   7 -12  282.77   16.42
   2   7 -12  300.75   13.26
   1  -7 -12   42.85    7.05
   1   7 -12   52.97    7.32
   1   7 -12   37.97    6.00
   1  -7 -12   49.47    6.24
  -1  -7  12   43.39    8.07
   0   7 -12    9.32    4.02
   0  -7 -12    9.26    3.51
   0   7  12    4.95    3.05
   0   7 -12    4.13    2.59
   0  -7 -12    6.70    2.88
   0  -7  12   14.03    4.90
  -1   7 -12   16.83    3.54
   1   7  12   15.80    4.94
   1  -7  12   16.26    4.39
  -1   7 -12   18.42    5.73
  -1  -7 -12   16.69    4.75
   2   7  12    2.27    4.35
  -2  -7 -12    5.43    4.18
  -2   7 -12    3.60    5.07
   3   7  12   10.42    7.02
  -3  -7 -12    7.07    6.53
  -3   7 -12    1.15    6.33
  -4   7 -12    2.51    8.13
  -4  -7 -12    1.96    6.88
   4   7  12   -4.60    8.03
   4   8 -12    2.68    5.74
   4  -8 -12    6.56    6.64
  -4  -8  12    8.82    9.59
   3   8 -12   -7.52    3.87
   3  -8 -12    3.27    6.14
  -3  -8  12    0.19    6.30
   2  -8 -12  112.73    9.34
   2  -8 -12  123.92   13.41
   2   8 -12  112.23   12.11
   2   8 -12  127.18    8.66
  -2  -8  12  117.20   14.58
  -1  -8  12    4.29    3.91
   1   8 -12    5.84    3.16
   1  -8 -12    7.36    4.13
   1  -8 -12   -1.42    2.19
   1   8 -12    1.67    3.43
   0  -8 -12   18.56    4.81
   0   8 -12   15.08    4.85
   0   8 -12   22.40    4.33
   0  -8 -12   28.72    4.97
   0  -8  12   25.10    5.85
   0   8  12   23.49    4.73
   1   8  12    2.97    3.85
   1  -8  12    2.06    3.18
  -1   8 -12   -3.49    3.57
  -1  -8 -12    5.49    3.39
  -2  -8 -12    5.11    5.11
   2   8  12    3.73    5.17
  -2   8 -12   -1.80    4.83
  -3  -8 -12    9.01    6.19
   3   8  12   21.08    7.72
  -3   8 -12   26.04    9.87
  -4   8 -12   -3.34    9.24
   4   8  12   17.89    8.74
  -4  -8 -12    8.34    6.68
  -4  -9  12   -0.06    8.64
   4   9 -12    4.77    5.92
   4  -9 -12   -2.32    6.66
   3   9 -12   16.81    6.90
  -3  -9  12    5.84    7.57
   3  -9 -12    5.40    5.99
   2  -9 -12    3.07    3.05
  -2  -9  12    3.13    5.26
   2   9 -12    6.73    4.08
   2  -9 -12    5.18    4.93
   2   9 -12   -3.45    3.74
   1  -9 -12   38.65    7.07
   1   9 -12   34.46    6.03
   1  -9 -12   29.53    5.65
   1   9 -12   32.19    6.48
  -1  -9  12   28.90    7.27
   0   9 -12   45.93    5.78
   0   9 -12   37.48    6.99
   0  -9 -12   37.76    6.57
   0  -9 -12   36.68    5.43
   0  -9  12   36.46    7.15
   0   9  12   25.61    5.39
   1  -9  12   24.75    5.74
  -1  -9 -12   32.01    6.65
  -1   9 -12   31.98    6.81
   1   9  12   32.75    6.48
  -2   9 -12   21.07    8.00
  -2  -9 -12   25.03    7.09
   2   9  12   23.87    7.18
   2  -9  12   14.65    4.80
  -3   9 -12   15.05    8.63
  -3  -9 -12   -3.26    4.41
   3   9  12   12.82    7.74
   4   9  12   -2.62    7.83
  -4   9 -12    2.02    9.70
  -4  -9 -12   -2.06    7.36
   4  10 -12   -2.67    6.90
   4 -10 -12    0.92    6.75
  -4 -10  12    9.81   10.17
   3  10 -12    1.88    5.57
  -3 -10  12    4.96    7.17
   3 -10 -12   13.29    7.18
   2 -10 -12   67.35   10.83
   2  10 -12   77.50    8.80
  -2 -10  12   61.54   11.32
   2  10 -12   63.11    9.60
   1 -10 -12    3.46    4.34
  -1 -10  12   -6.32    3.44
   1  10 -12   -6.93    3.16
   1 -10 -12    0.06    2.71
   1  10 -12   -2.18    3.12
   0 -10 -12   30.76    5.45
   0  10 -12   24.73    4.74
   0  10 -12   38.35    6.80
   0 -10 -12   35.20    6.49
   0  10  12   37.04    6.32
   0 -10  12   29.60    6.67
   1  10  12    5.44    3.98
   1 -10  12    4.97    3.61
  -1  10 -12    1.52    4.17
  -1 -10 -12    2.51    3.85
  -2  10 -12    6.58    5.40
  -2 -10 -12   -7.46    2.61
   2 -10  12    3.33    3.66
   2  10  12    6.12    5.03
  -3  10 -12   -2.89    6.65
   3  10  12   -0.65    6.20
  -3 -10 -12   -2.20    4.71
   4  10  12  -13.03    6.85
  -4  10 -12   17.48   10.60
  -4 -10 -12   -4.23    7.19
   4  11 -12    4.92    7.45
  -4 -11  12    6.92    9.95
   4 -11 -12    3.14    7.88
   3  11 -12    0.19    5.48
  -3 -11  12   -3.26    6.56
   3 -11 -12   -0.56    5.71
  -2 -11  12  106.88   14.80
   2  11 -12   77.33    9.44
   2  11 -12   88.32   11.76
   2 -11 -12  117.48   13.73
   1  11 -12  228.04   14.08
   1 -11 -12  263.09   15.56
   1 -11 -12  242.03   14.09
  -1 -11  12  246.58   16.94
   1  11 -12  279.59   15.13
   0  11  12    0.21    3.59
   0 -11 -12    7.75    3.65
   0 -11  12    2.84    4.23
   0  11 -12   -4.25    3.66
   0 -11 -12    4.78    3.84
  -1 -11 -12    8.05    4.18
   1  11  12    4.40    4.12
   1 -11  12    5.47    3.94
  -1  11 -12    1.53    4.62
  -2  11 -12   16.65    7.47
   2  11  12    8.53    5.51
  -2 -11 -12    4.20    4.46
   2 -11  12   12.25    4.63
   3  11  12    3.77    6.53
  -3 -11 -12   -0.44    4.57
  -3  11 -12    4.11    8.00
  -4 -11 -12   -6.74    7.49
  -4  11 -12   41.48   13.80
  -4 -12  12    2.06    9.37
  -3 -12  12   -1.81    7.19
   3 -12 -12   -4.04    6.51
   3  12 -12    9.53    6.71
   2  12 -12    7.78    5.16
  -2 -12  12   -1.23    5.70
   2  12 -12    1.29    4.31
   2 -12 -12    9.94    6.15
  -1 -12  12   62.81   10.65
   1 -12 -12   56.92    8.79
   1  12 -12   55.11    8.41
   1 -12 -12   76.34    8.93
   1  12 -12   70.97    9.64
   0  12 -12  158.99   12.32
   0 -12  12  154.73   14.32
   0  12  12  142.08   10.61
   0 -12 -12  155.47   10.69
   0 -12 -12  136.30   12.65
   1  12  12    9.97    4.70
  -1  12 -12    5.09    4.99
   1 -12  12    1.66    3.86
  -1 -12 -12    0.22    3.59
   2 -12  12   15.00    5.14
   2  12  12    6.11    5.72
  -2 -12 -12    4.12    5.64
  -2  12 -12    9.45    6.66
  -3 -12 -12   18.37    8.60
  -3  12 -12   14.68    9.78
   3  12  12   -8.35    6.16
   3 -13 -12   -3.36    5.47
   3  13 -12   12.87    6.29
  -3 -13  12   -2.67    7.14
  -2 -13  12   52.22   11.29
   2  13 -12   43.59    9.10
   2 -13 -12   63.63   10.92
   2  13 -12   38.23    8.37
   1  13 -12    2.46    3.47
  -1 -13  12    3.94    4.56
   1  13 -12   -7.47    3.97
   1 -13 -12    6.33    4.18
   0  13  12   75.74    9.20
   0 -13  12   79.11   11.48
   0  13 -12   85.56   11.45
   0 -13 -12   74.27    8.46
   0 -13 -12   85.71   10.83
   1 -13  12    9.47    5.24
   1  13  12   -1.70    4.55
  -1  13 -12    5.44    5.46
  -1 -13 -12    2.84    4.86
   2 -13  12   13.22    5.36
   2  13  12   11.22    5.76
  -2 -13 -12   35.10    9.40
  -2  13 -12   24.75    9.21
  -3  13 -12   12.04    9.47
   3  13  12   12.81    7.81
  -3 -13 -12   20.87    8.53
   3 -14 -12    1.25    7.32
   3  14 -12    1.06    6.63
  -3 -14  12   10.85    9.21
   2 -14 -12   30.71    8.10
  -2 -14  12   20.27    8.67
   2  14 -12   10.67    6.22
   2  14 -12   19.17    7.30
   1  14 -12    9.22    6.11
  -1 -14  12   13.51    6.55
   1 -14 -12    7.12    5.59
   0  14  12    4.83    4.57
   0 -14  12    9.75    5.66
   0 -14 -12   11.32    5.08
   0  14 -12    5.93    5.61
   0 -14 -12    9.26    4.62
   1  14  12   52.48    9.44
  -1 -14 -12   39.36    8.97
   1 -14  12   42.77    8.80
  -1  14 -12   38.16    9.40
  -2  14 -12    8.21    6.94
   2  14  12    8.31    6.34
   2 -14  12   14.46    5.97
  -2 -14 -12    0.42    4.51
  -3 -14 -12    3.05    6.98
  -3  14 -12   -5.49    9.01
   3  14  12   -2.43    6.81
  -3 -15  12   10.36    8.99
   3 -15 -12   10.86    7.89
   3  15 -12    5.46    8.03
   2  15 -12   23.46    7.87
   2 -15 -12   20.88    7.48
   2  15 -12   32.27    8.30
  -2 -15  12    6.32    7.23
   1 -15 -12    0.17    5.44
  -1 -15  12    5.27    5.52
   1  15 -12   -1.06    5.28
   0  15 -12    5.35    6.19
   0  15  12    5.83    5.09
   0 -15  12    4.21    5.40
   0 -15 -12   11.15    5.76
  -1  15 -12   -2.00    5.47
   1  15  12    4.52    5.70
  -1 -15 -12    9.17    5.96
   1 -15  12    3.84    4.62
  -2  15 -12    1.13    6.86
  -2 -15 -12    7.21    6.43
   2  15  12    2.06    6.20
   2 -15  12    4.59    5.17
  -3 -15 -12   -1.77    6.53
  -3  15 -12    2.70    9.40
   3  15  12   -1.54    7.09
   3  16 -12   -3.01    7.29
   2  16 -12   16.30    7.83
   2 -16 -12    8.50    6.69
   2  16 -12    6.07    6.82
  -2 -16  12   11.61    8.08
   1  16 -12    0.01    5.80
   1 -16 -12   14.50    6.45
  -1 -16  12    9.91    6.91
   0  16 -12    2.53    6.17
   0 -16  12    0.53    5.15
  -1  16 -12   10.17    6.69
  -1 -16 -12    7.59    6.37
   1 -16  12    3.17    5.58
   1  16  12    3.41    5.88
  -2 -16 -12    5.64    6.82
   2 -16  12   11.96    6.17
   2  16  12   16.78    7.69
  -2  16 -12   15.27    8.73
  -2 -17  12   14.50    8.38
   2  17 -12  -11.99    5.95
   2 -17 -12   -8.17    5.32
  -1 -17  12   22.24    8.59
   1  17 -12   18.19    7.61
   1 -17 -12   15.15    6.19
   0 -17  12   46.67   10.28
   0  17 -12   35.10    9.32
   1  17  12   -9.75    5.14
   1 -17  12    2.00    5.82
  -1  17 -12    3.50    6.12
  -1 -17 -12    8.38    6.41
   2 -17  12   -1.34    5.74
  -2 -17 -12    5.26    7.28
  -2  17 -12    1.02    8.21
   2  17  12   -2.96    7.16
   2  18 -12   19.31    9.44
   2 -18 -12   21.00    8.62
  -2 -18  12   15.18    9.67
   1  18 -12    8.92    7.03
   1 -18 -12   11.78    7.07
  -1 -18  12   13.47    8.27
   0 -18  12   11.85    6.82
   0  18 -12    1.25    6.45
  -1  18 -12    4.91    6.94
  -1 -18 -12   -6.35    6.58
   1  18  12    1.24    6.83
   1 -18  12    8.02    6.58
   2 -18  12   -2.70    6.52
  -2 -18 -12    7.23    8.21
   2  18  12    9.96    8.26
   2  19 -12   -6.48    7.67
   1  19 -12    2.04    7.77
   1 -19 -12    2.07    6.53
  -1 -19  12   11.53    8.81
   0  19 -12   -0.50    6.76
   0 -19  12    2.82    6.70
  -1  19 -12   -0.44    7.00
   1  19  12    9.13    7.47
   1 -19  12    1.89    7.04
   1 -20 -12    3.23    7.17
   1  20  12    6.62    8.60
   4   0 -13    4.22    4.46
  -4   0  13    3.43    7.51
  -3   0  13    0.15    6.08
   3   0 -13   -0.56    3.10
   2   0 -13   -1.64    2.07
  -2   0  13    0.48    4.44
  -1   0  13    2.85    4.05
   1   0 -13    0.80    2.06
   0   0 -13   -3.92    2.99
   0   0 -13    2.07    2.21
   0   0  13    6.03    3.76
  -1   0 -13    2.97    3.92
  -1   0 -13    0.64    2.06
  -2   0 -13    3.77    4.34
  -2   0 -13    7.39    3.29
  -3   0 -13    1.93    3.97
  -3   0 -13   -7.41    4.87
  -4   0 -13   -1.40    7.13
   5   1 -13    3.25    6.51
   4   1 -13    3.86    4.36
  -4  -1  13    9.31    9.65
   4  -1 -13    7.39    4.97
  -4   1  13   11.62    8.79
  -3   1  13   -1.30    4.45
  -3  -1  13    2.36    5.47
   3  -1 -13    1.50    3.04
   3   1 -13    0.63    2.86
  -2  -1  13   20.99    6.78
  -2   1  13   17.10    6.50
   2   1 -13   12.91    4.06
   2  -1 -13    9.88    3.26
   1   1 -13   65.53    5.06
  -1   1  13   82.00   10.13
   1  -1 -13   73.17    7.33
   1   1 -13   77.98    7.54
  -1  -1  13   74.51   10.11
   0  -1 -13  142.28    8.99
   0   1 -13  144.97    9.25
   0  -1 -13  139.73    8.88
   0  -1  13  150.18   10.07
   0   1 -13  142.45    8.80
   0   1  13  141.26    9.56
  -1   1 -13  204.53   13.47
  -1  -1 -13  233.81   12.40
  -1   1 -13  231.57   11.77
  -1  -1 -13  232.27   13.86
  -2   1 -13   33.92    6.59
  -2   1 -13   30.40    7.26
  -2  -1 -13   20.89    6.97
  -2  -1 -13   39.68    7.24
  -3   1 -13    4.78    4.53
  -3  -1 -13    1.76    5.93
  -3   1 -13   -3.40    4.33
  -3  -1 -13   -4.01    3.42
  -4   1 -13    9.09    8.93
  -4  -1 -13   12.72    9.20
   5   2 -13   19.44    8.44
   4  -2 -13   22.91    6.40
  -4  -2  13   31.81   11.68
  -4   2  13   19.38   10.48
   4   2 -13   28.15    7.37
  -3  -2  13    5.79    6.00
   3   2 -13    0.99    3.31
  -3   2  13   -2.37    5.42
   3  -2 -13    0.83    2.87
  -2  -2  13   14.14    6.03
  -2   2  13   17.04    6.17
   2  -2 -13   13.40    3.88
   2   2 -13   31.31    6.07
  -1   2  13   -0.88    3.90
  -1  -2  13    5.65    4.31
   1  -2 -13    4.53    2.53
   1   2 -13    1.31    2.43
   1   2 -13    4.68    2.61
   0   2 -13  182.30   10.06
   0  -2 -13  174.34    9.90
   0  -2  13  195.45   11.65
   0   2 -13  189.56   10.71
   0   2  13  185.80   10.66
   0  -2 -13  194.01   10.62
  -1  -2 -13  185.93   11.31
  -1   2 -13  163.72   12.03
  -1   2 -13  182.64   10.20
   1  -2  13  191.03    9.67
  -1  -2 -13  172.34   12.01
  -2   2 -13  131.72    9.60
  -2  -2 -13  157.64   12.99
  -2   2 -13  122.35   13.15
  -2  -2 -13  136.75   13.96
  -3   2 -13    0.93    5.47
  -3  -2 -13   -5.50    3.38
  -3  -2 -13   -0.70    6.05
  -4  -2 -13   12.74    6.83
  -4   2 -13    1.57    7.40
  -4  -2 -13   13.06    8.97
   5   3 -13    7.00    6.87
   4   3 -13   23.51    6.90
  -4   3  13    0.60    9.19
  -4  -3  13   39.15   11.58
   4  -3 -13   28.49    6.94
   3  -3 -13    4.21    3.24
   3   3 -13    3.50    4.12
  -3   3  13   -3.78    5.70
  -3  -3  13   -3.37    5.73
  -2   3  13   31.40    8.26
   2  -3 -13   23.58    4.55
  -2  -3  13   24.09    7.28
   2   3 -13   23.39    5.22
   1  -3 -13   58.50    6.86
   1   3 -13   62.68    7.19
   1   3 -13   61.85    5.70
  -1   3  13   44.28    7.79
  -1  -3  13   55.91    8.95
   0   3 -13   58.42    6.91
   0   3 -13   59.56    6.61
   0  -3  13   68.93    8.21
   0  -3 -13   81.76    7.51
  -1  -3 -13   70.94    8.19
  -1  -3 -13  100.66   10.26
   1  -3  13   85.51    7.22
  -1   3 -13   86.76   10.27
  -2  -3 -13    3.38    4.53
  -2  -3 -13    2.16    3.36
  -2   3 -13   -3.70    3.91
  -2   3 -13    0.09    2.54
  -3  -3 -13    2.18    4.44
  -3  -3 -13    2.28    5.66
  -3   3 -13    8.15    6.36
  -4   3 -13   11.65    8.26
  -4  -3 -13   -5.80    5.21
  -4  -3 -13   -2.64    7.66
   4  -4 -13    8.75    7.82
  -4  -4  13   -1.77    7.53
   4   4 -13    4.03    5.49
   3   4 -13    4.60    4.07
   3  -4 -13   20.80    4.77
  -3   4  13    9.05    7.63
  -3  -4  13   17.81    8.16
   2   4 -13   22.88    5.77
  -2   4  13   46.54    9.56
   2  -4 -13   34.24    5.29
  -2  -4  13   34.95    8.37
  -1  -4  13   -1.25    3.98
  -1   4  13    7.58    4.74
   1   4 -13    4.44    2.98
   1  -4 -13    1.18    2.09
   1   4 -13    4.04    3.05
   0  -4 -13   10.78    3.21
   0   4 -13    9.63    3.08
   0  -4  13   12.17    4.66
   0   4  13   10.89    3.74
   0   4 -13    9.91    3.98
   0  -4 -13   11.12    3.52
  -1  -4 -13   63.83    7.94
  -1   4 -13   58.50    6.05
   1  -4  13   57.20    6.52
  -1  -4 -13   77.72    9.06
  -1   4 -13   61.79    9.00
  -2  -4 -13    5.57    4.16
  -2   4 -13   -1.80    2.14
  -2   4 -13    4.27    4.43
  -2  -4 -13    1.56    4.11
  -3  -4 -13   -8.20    3.69
  -3  -4 -13    7.11    6.50
  -3   4 -13    9.02    6.07
  -4   4 -13    2.93    7.97
  -4  -4 -13    3.86    5.76
   4   5 -13   10.05    6.18
  -4  -5  13    4.71    9.63
   4  -5 -13   12.55    8.21
   3   5 -13   76.88   11.11
  -3  -5  13  100.69   15.71
   3  -5 -13   91.57   13.68
   3  -5 -13   82.06    8.68
   2  -5 -13   12.29    3.68
   2   5 -13    7.91    4.25
   2  -5 -13    9.60    5.34
  -2  -5  13    4.37    5.31
   1  -5 -13   -2.88    1.86
   1   5 -13    1.30    2.95
  -1  -5  13    3.90    3.93
   1   5 -13   -1.37    2.61
   1  -5 -13   -4.02    2.55
   0   5  13  141.83    8.75
   0   5 -13  154.49   10.15
   0  -5 -13  162.37    9.25
   0  -5 -13  147.26    9.92
   0   5 -13  151.46    8.91
   0  -5  13  160.47   11.26
  -1   5 -13   22.06    3.99
   1   5  13   26.72    5.91
  -1  -5 -13   22.20    5.14
   1  -5  13   29.92    5.31
  -1   5 -13   32.60    6.95
  -2   5 -13    2.20    4.29
  -2  -5 -13    1.16    3.15
  -3  -5 -13   15.95    6.73
  -3   5 -13   15.95    8.25
   4   5  13    4.65    7.49
  -4   5 -13   17.15   10.01
  -4  -5 -13   13.22    6.83
   4   6 -13   -2.03    4.85
   4  -6 -13    0.51    7.19
  -4  -6  13    3.59    9.44
  -3  -6  13   33.70    9.76
   3  -6 -13   28.00    5.57
   3   6 -13   24.90    6.84
   3  -6 -13   37.49    8.89
  -2  -6  13   23.74    7.63
   2   6 -13   21.88    5.87
   2  -6 -13   23.84    7.15
   2  -6 -13   14.41    3.94
   1   6 -13   47.56    6.97
   1   6 -13   67.86    6.97
   1  -6 -13   61.38    7.14
   1  -6 -13   67.55    8.58
  -1  -6  13   53.57    9.35
   0  -6 -13   46.31    6.71
   0  -6  13   54.67    7.93
   0   6 -13   77.90    8.56
   0  -6 -13   62.02    6.45
   0   6 -13   56.48    6.34
   0   6  13   51.54    6.19
  -1   6 -13   18.91    3.95
  -1   6 -13   20.30    6.28
  -1  -6 -13   12.93    4.29
   1  -6  13    8.46    3.86
   1   6  13   14.87    5.10
  -2   6 -13   13.66    6.88
  -2  -6 -13   11.89    4.86
   2   6  13   10.70    5.23
  -3   6 -13   25.62    9.03
  -3  -6 -13   14.28    6.98
   3   6  13   17.97    7.61
  -4  -6 -13    0.76    6.50
  -4   6 -13   13.65    9.64
   4   6  13    1.20    8.38
   4   7 -13   -0.34    4.86
   4  -7 -13   -1.46    6.39
  -4  -7  13   -1.77    8.99
  -3  -7  13  100.80   16.06
   3  -7 -13  113.47   14.86
   3   7 -13  137.86   14.71
   2  -7 -13   75.60    7.76
   2   7 -13   80.72   10.31
   2  -7 -13   86.47   11.73
  -2  -7  13   83.03   12.73
   1   7 -13    5.57    3.17
  -1  -7  13    5.31    4.25
   1  -7 -13    9.65    4.09
   1   7 -13    9.34    3.73
   1  -7 -13   11.87    3.42
   0  -7 -13  108.04    7.87
   0  -7  13  108.06   10.62
   0  -7 -13  118.41    9.01
   0   7 -13  115.40   10.52
   0   7  13  116.96    8.24
   1   7  13   33.28    6.60
  -1   7 -13   19.95    5.91
  -1  -7 -13   23.81    5.66
   1  -7  13   16.09    4.92
  -1   7 -13   29.98    4.53
   2   7  13   23.06    6.82
  -2   7 -13   22.98    7.19
  -2  -7 -13   21.96    6.78
   3   7  13   12.70    7.69
  -3   7 -13   10.35    7.10
  -3  -7 -13    8.28    5.49
  -4  -7 -13    4.71    7.55
   4   7  13   -4.50    7.33
  -4   7 -13    0.83    8.91
   4   8 -13    6.55    6.71
  -4  -8  13   -0.37    8.77
   4  -8 -13    3.86    7.31
   3  -8 -13   15.97    6.83
   3   8 -13    8.93    5.96
  -3  -8  13   13.54    8.29
   2  -8 -13  164.70   10.52
  -2  -8  13  163.16   17.41
   2   8 -13  172.22   13.10
   2  -8 -13  194.99   14.97
   1   8 -13   65.27    7.71
  -1  -8  13   68.15   10.43
   1   8 -13   70.52    8.35
   1  -8 -13   45.43    7.88
   1  -8 -13   72.06    7.92
   0   8 -13   15.22    4.90
   0   8 -13    6.91    2.87
   0  -8  13    9.09    4.58
   0   8  13   10.82    3.96
   0  -8 -13    6.41    3.15
   0  -8 -13   14.00    3.83
   1   8  13    3.20    3.64
  -1  -8 -13    1.58    2.93
   1  -8  13   -3.59    3.01
  -1   8 -13    4.42    4.62
  -2   8 -13    5.37    5.36
   2   8  13    5.62    5.13
  -2  -8 -13    0.92    3.53
  -3   8 -13   -7.75    6.11
  -3  -8 -13    6.23    5.24
   3   8  13   -0.79    6.19
  -4   8 -13    3.09    9.15
  -4  -8 -13    5.13    8.86
   4   8  13    2.96    8.10
  -4  -9  13    4.22    9.08
   4   9 -13   -4.22    5.62
   4  -9 -13    6.31    6.98
  -3  -9  13   13.01    8.48
   3   9 -13    8.71    6.02
   3  -9 -13   15.71    6.84
   2  -9 -13    6.49    3.45
   2   9 -13    0.50    3.28
   2  -9 -13   -0.73    4.63
  -2  -9  13   14.59    6.65
   1   9 -13  334.97   16.85
  -1  -9  13  343.23   20.19
   1  -9 -13  346.46   16.39
   1  -9 -13  338.10   17.74
   1   9 -13  308.45   15.87
   0  -9  13   16.70    5.27
   0   9  13   23.49    5.02
   0  -9 -13   14.13    4.50
   0   9 -13   16.70    4.20
   0   9 -13   20.04    5.65
   0  -9 -13   24.79    4.82
   1  -9  13   48.09    7.57
   1   9  13   45.47    7.67
  -1   9 -13   51.99    9.16
  -1  -9 -13   32.01    6.81
  -2   9 -13   23.72    8.09
   2   9  13   14.33    5.58
  -2  -9 -13   11.49    5.61
  -3  -9 -13    2.36    5.85
   3   9  13   -1.91    6.11
  -3   9 -13    8.98    7.29
   4   9  13   -8.73    7.45
  -4  -9 -13    1.28    7.26
  -4   9 -13   -9.56    9.54
  -4 -10  13    7.80   10.14
   4  10 -13   -1.39    6.52
   4 -10 -13    3.11    7.08
   3  10 -13   13.30    6.71
   3 -10 -13    4.83    6.71
  -3 -10  13   17.46    9.55
   2  10 -13    2.54    4.76
   2 -10 -13    1.55    5.19
  -2 -10  13    3.41    5.41
   2  10 -13    2.25    4.27
   1 -10 -13   81.19    9.83
   1 -10 -13   68.57    8.30
  -1 -10  13   70.95   11.27
   1  10 -13   69.61    8.72
   1  10 -13   65.57    8.56
   0  10 -13    0.86    4.23
   0 -10  13    2.34    4.02
   0  10 -13   -0.87    2.84
   0 -10 -13   -0.07    2.91
   0 -10 -13    2.25    3.32
   0  10  13    2.68    3.99
  -1  10 -13   16.47    6.07
  -1 -10 -13   18.82    5.80
   1  10  13   17.63    5.35
   1 -10  13   24.01    6.05
  -2  10 -13   12.40    6.62
   2  10  13   -1.42    4.47
  -2 -10 -13    1.91    4.32
  -3 -10 -13    6.19    6.19
   3  10  13   -2.38    6.16
  -3  10 -13    4.82    7.74
   4  10  13    3.03    8.54
  -4  10 -13  -10.62    9.33
  -4 -10 -13    6.99    8.41
   4  11 -13   -0.64    6.76
   4 -11 -13   15.61    9.62
  -4 -11  13    7.77   10.72
  -3 -11  13   -9.08    5.96
   3 -11 -13   13.02    8.17
   3  11 -13    5.63    5.36
   2 -11 -13    1.60    5.15
  -2 -11  13    3.80    5.74
   2  11 -13   -1.57    3.87
   2  11 -13    3.52    4.71
  -1 -11  13   69.02   11.88
   1  11 -13   56.83    8.60
   1 -11 -13   63.18    8.94
   1  11 -13   49.55    8.02
   1 -11 -13   58.71    8.05
   0 -11  13  179.83   15.29
   0  11  13  176.07   11.27
   0 -11 -13  172.59   12.78
   0 -11 -13  189.88   11.46
   0  11 -13  178.26   13.16
   1 -11  13   36.36    7.26
  -1 -11 -13   49.33    9.57
  -1  11 -13   42.88    9.02
   1  11  13   38.82    7.42
   2  11  13    7.08    5.65
  -2  11 -13    2.58    5.62
  -2 -11 -13    4.87    4.95
   3  11  13   -9.03    5.43
  -3 -11 -13    0.75    6.26
  -3  11 -13    1.61    8.06
   3  12 -13   22.06    8.71
  -3 -12  13   14.78    9.62
   3 -12 -13   17.68    8.43
   2  12 -13   -5.59    4.63
  -2 -12  13   -0.86    5.33
   2 -12 -13    0.25    4.80
   2  12 -13    2.32    4.44
   1  12 -13    8.03    4.65
   1 -12 -13    9.67    5.24
   1 -12 -13    8.09    4.48
   1  12 -13    8.05    5.15
  -1 -12  13    5.48    5.43
   0 -12 -13    1.99    3.53
   0 -12 -13    9.61    4.66
   0  12  13    2.45    3.88
   0 -12  13    6.61    4.76
   0  12 -13    2.21    4.88
   1  12  13   37.76    7.42
   1 -12  13   41.91    7.93
  -1 -12 -13   47.28    9.74
  -1  12 -13   34.55    8.89
   2 -12  13    0.39    4.16
   2  12  13   -1.30    5.10
  -2  12 -13   -9.67    5.18
  -2 -12 -13   -0.89    4.00
   3  12  13   11.38    7.76
  -3 -12 -13   13.45    7.80
  -3  12 -13   16.75    9.78
  -3 -13  13   14.86    9.01
   3 -13 -13   -1.01    7.01
   3  13 -13    4.97    6.58
   2  13 -13    6.32    6.27
   2 -13 -13    4.42    5.73
  -2 -13  13   -3.41    6.25
   2  13 -13    1.14    4.88
  -1 -13  13    0.58    5.04
   1 -13 -13    1.94    4.13
   1  13 -13   -0.75    3.95
   1  13 -13   -2.63    4.30
   0 -13  13   14.27    5.65
   0  13 -13   12.03    5.71
   0 -13 -13    8.85    4.61
  -1  13 -13    8.89    5.88
  -1 -13 -13    2.28    4.77
   1 -13  13    2.85    4.43
   1  13  13   12.76    5.73
  -2  13 -13   31.21    9.40
   2  13  13   23.75    7.05
   2 -13  13   34.38    7.88
  -2 -13 -13   29.37    9.11
   3  13  13    8.41    7.95
  -3 -13 -13   10.16    8.46
  -3  13 -13   14.57    9.56
   3  14 -13   -9.76    5.30
  -3 -14  13   -2.45    8.49
   3 -14 -13    7.19    7.63
   2  14 -13   23.87    7.64
   2  14 -13   18.68    7.47
  -2 -14  13   26.25    8.92
   2 -14 -13    9.09    6.79
   1 -14 -13   28.29    6.90
   1  14 -13   43.29    8.94
  -1 -14  13   41.74   10.27
   0 -14 -13    4.07    4.71
   0 -14  13    3.82    4.69
   0  14 -13    0.17    4.42
  -1 -14 -13   16.61    6.72
   1 -14  13   12.65    5.92
  -1  14 -13   24.60    7.74
   1  14  13   14.61    6.10
  -2  14 -13   -7.85    6.54
   2  14  13    2.63    6.63
  -2 -14 -13    0.74    4.90
   2 -14  13    1.86    5.31
  -3 -14 -13    5.29    6.57
  -3  14 -13    1.90    9.94
   3  14  13    0.80    7.45
   3 -15 -13   17.88    8.81
   3  15 -13   -4.17    6.68
  -3 -15  13    2.12    8.90
  -2 -15  13   10.52    7.53
   2  15 -13   13.81    7.29
   2 -15 -13    7.81    6.46
   2  15 -13    4.14    5.72
  -1 -15  13    4.43    5.86
   1 -15 -13   11.72    5.81
   1  15 -13    9.22    6.21
   0 -15  13   10.81    5.80
   0 -15 -13   -2.18    4.62
   0  15 -13    4.07    5.13
   1 -15  13   -5.50    4.58
  -1 -15 -13   -3.02    4.87
   1  15  13   11.05    6.50
  -1  15 -13    3.08    5.48
   2 -15  13    0.75    5.84
  -2  15 -13   15.67    8.30
   2  15  13    6.93    6.41
  -2 -15 -13   19.72    8.13
   3  15  13    8.92    8.48
   3  16 -13   -2.54    6.96
  -2 -16  13   -5.35    6.37
   2 -16 -13    0.01    6.33
   2  16 -13    0.38    6.22
   2  16 -13   -0.06    6.30
   1  16 -13    3.48    6.17
   1 -16 -13   -0.43    5.00
  -1 -16  13    7.21    6.52
   0  16 -13    2.25    6.20
   0 -16  13    3.52    5.93
   1  16  13    2.11    5.77
   1 -16  13    8.16    5.91
  -1 -16 -13    3.68    6.51
  -1  16 -13   10.56    7.06
   2 -16  13    6.21    6.13
  -2 -16 -13   -9.85    5.51
   2  16  13    6.62    7.05
  -2  16 -13   -0.76    7.35
  -2 -17  13    7.81    8.63
   2 -17 -13    8.74    7.00
   2  17 -13   19.88    7.85
   1  17 -13    1.97    6.00
   1 -17 -13    5.14    5.49
  -1 -17  13    9.54    8.04
   0 -17  13    2.40    6.58
   0  17 -13    3.29    5.78
   1 -17  13    1.28    6.02
   1  17  13    6.16    6.54
  -1 -17 -13    7.65    6.45
  -1  17 -13    5.91    6.48
   2  17  13   10.34    8.04
  -2 -17 -13   15.38    9.99
  -2  17 -13   10.77    8.73
   2 -17  13   17.20    8.17
   2  18 -13    3.68    7.15
   2 -18 -13    4.98    7.41
  -1 -18  13    7.50    7.08
   1 -18 -13    4.30    5.90
   1  18 -13    2.40    6.77
   0 -18  13    6.29    7.08
   0  18 -13    9.99    7.02
   1  18  13    6.13    7.29
  -1  18 -13    0.56    6.84
  -1 -18 -13   -2.78    6.68
   1 -18  13   12.69    7.14
   2 -18  13    1.59    7.33
  -2 -18 -13    3.28    7.78
   2  18  13   -4.72    7.20
   1  19 -13   10.73    8.43
   1 -19 -13    0.12    6.52
   0 -19  13    4.60    7.78
   0  19 -13    8.94    7.25
   1  19  13    8.56    7.93
   1 -19  13    0.01    6.66
  -4   0  14    7.45    9.18
   4   0 -14   15.45    5.62
   3   0 -14  104.41   11.14
  -3   0  14  111.04   16.13
  -2   0  14   29.79    8.18
   2   0 -14   34.43    6.05
   1   0 -14   37.95    5.84
  -1   0  14   48.84    8.87
   0   0 -14   65.81    7.21
   0   0  14   56.46    7.64
   0   0 -14   56.08    6.93
  -1   0 -14   21.12    6.42
  -1   0 -14   15.23    4.14
  -2   0 -14  113.26   10.87
  -2   0 -14  111.74   13.18
  -3   0 -14   -2.28    5.51
  -3   0 -14   -3.76    3.56
  -4   0 -14   -5.82    7.18
   5   1 -14   18.38    8.22
  -4  -1  14   15.19    9.44
  -4   1  14   -1.10    7.77
   4  -1 -14   -3.54    3.68
   4   1 -14    3.59    4.62
   3  -1 -14   12.86    4.64
  -3   1  14   13.80    7.80
   3   1 -14   15.24    5.00
  -3  -1  14   20.84    8.00
   2  -1 -14   39.30    6.29
  -2   1  14   23.85    7.18
   2   1 -14   34.46    6.05
  -2  -1  14   21.85    7.33
  -1  -1  14  171.37   14.23
   1   1 -14  120.80    8.55
  -1   1  14  132.85   12.74
   1  -1 -14  112.93    8.37
   0   1 -14   98.58    8.17
   0   1  14  100.26    8.76
   0  -1  14   85.32    8.86
   0   1 -14   78.05    8.05
   0  -1 -14   87.18    8.24
   0  -1 -14   99.22    8.45
  -1  -1 -14   25.91    6.85
  -1   1 -14   33.56    7.19
  -1   1 -14   44.58    6.22
  -1  -1 -14   26.00    5.30
  -2  -1 -14   66.13    9.02
  -2   1 -14   64.23   10.83
  -2   1 -14   72.97    8.74
  -2  -1 -14   76.84   11.87
  -3   1 -14    0.33    4.47
  -3   1 -14    4.45    6.29
  -3  -1 -14    5.74    4.70
  -3  -1 -14   -3.65    5.03
  -4  -1 -14    4.95    8.29
  -4   1 -14   36.94   12.23
   5   2 -14   -1.19    6.51
   4  -2 -14   -1.58    3.48
  -4   2  14    8.85    9.24
  -4  -2  14   14.61    9.33
   4   2 -14    0.85    4.18
  -3   2  14    4.42    6.56
  -3  -2  14    6.72    7.36
   3   2 -14    4.69    3.66
   3  -2 -14    2.70    3.36
  -2   2  14   76.97   11.86
  -2  -2  14   63.56   11.14
   2   2 -14   82.89    9.36
   2  -2 -14   74.41    8.00
   1  -2 -14    5.69    2.96
   1   2 -14    2.26    2.65
  -1  -2  14   10.46    5.67
  -1   2  14   17.54    5.72
   0  -2  14    1.96    3.81
   0   2 -14    0.16    3.18
   0  -2 -14   -2.06    1.73
   0   2  14    3.74    3.60
   0   2 -14   -0.90    2.21
   0  -2 -14    1.58    3.68
  -1  -2 -14   11.83    5.03
  -1  -2 -14    1.36    2.25
  -1   2 -14    5.90    4.85
  -1   2 -14    1.29    2.34
  -2   2 -14   17.87    6.90
  -2  -2 -14   22.41    7.12
  -2  -2 -14   24.94    6.19
  -3  -2 -14    4.23    6.31
  -3   2 -14    0.84    6.48
  -3  -2 -14   12.26    6.11
  -4   2 -14    3.75    8.22
  -4  -2 -14   11.69    7.41
  -4  -2 -14    8.43    8.15
   4   3 -14   28.33    8.31
  -4   3  14   35.75   12.74
   4  -3 -14   25.29    6.46
  -4  -3  14   28.73   11.44
   3  -3 -14   84.23    9.40
   3   3 -14   71.94   10.37
  -3   3  14  108.50   16.09
  -3  -3  14  112.08   16.20
   2   3 -14   23.56    5.33
  -2   3  14   39.04    8.97
   2  -3 -14   27.17    5.25
  -2  -3  14   26.96    8.05
   1   3 -14  310.52   15.36
  -1  -3  14  352.64   19.56
   1   3 -14  333.27   13.50
   1  -3 -14  310.40   15.15
  -1   3  14  362.86   18.74
   0  -3 -14  258.87   12.69
   0   3 -14  283.88   13.21
   0  -3  14  283.91   15.14
   0  -3 -14  253.86   13.06
   0   3 -14  270.53   13.76
  -1   3 -14  237.30   14.88
  -1  -3 -14  241.27   13.65
  -1   3 -14  223.04   11.71
  -1  -3 -14  238.80   14.14
  -2   3 -14   27.43    5.69
  -2  -3 -14   29.92    6.93
  -2  -3 -14   24.17    6.96
  -2   3 -14   21.25    6.93
  -3   3 -14    5.68    6.10
  -3  -3 -14    8.11    5.18
  -3  -3 -14    7.23    6.05
  -4  -3 -14   -0.22    7.72
  -4  -3 -14   -2.05    6.09
  -4   3 -14   -4.70    8.26
  -4  -4  14   13.84    9.59
   4  -4 -14    1.49    7.38
   4   4 -14    3.11    4.84
  -3  -4  14    9.58    7.38
   3   4 -14   15.12    5.29
  -3   4  14   21.71    9.29
   3  -4 -14   21.55    5.01
  -2  -4  14   22.23    7.52
   2  -4 -14   31.98    5.79
   2   4 -14   25.47    6.14
  -2   4  14   46.91    9.63
   1   4 -14   -1.77    1.95
   1   4 -14    2.47    3.20
  -1  -4  14    1.67    4.59
  -1   4  14    5.28    4.78
   1  -4 -14    1.56    2.05
   0  -4  14   16.95    5.15
   0  -4 -14    4.04    2.84
   0   4 -14    8.68    3.98
   0  -4 -14   14.47    3.85
   0   4  14   11.47    4.04
   0   4 -14   14.03    3.67
  -1  -4 -14    2.18    4.20
  -1   4 -14    0.84    1.89
  -1  -4 -14    7.09    3.84
   1  -4  14    1.48    3.35
  -1   4 -14    6.80    4.62
  -2   4 -14   21.27    4.95
  -2   4 -14   16.70    6.01
  -2  -4 -14   26.94    6.98
  -2  -4 -14   33.73    8.40
  -3  -4 -14    7.36    6.63
  -3   4 -14   27.00    8.80
  -3  -4 -14    8.06    5.69
  -4  -4 -14   -0.38    6.86
  -4   4 -14    0.33    7.74
   4   5 -14    2.25    5.30
   4  -5 -14   10.17    8.97
  -4  -5  14    5.51    8.77
   3  -5 -14   13.86    4.64
   3  -5 -14   16.50    7.28
  -3  -5  14   14.77    8.00
   3   5 -14   25.45    6.49
   2   5 -14   24.09    5.71
   2  -5 -14   16.60    6.36
  -2  -5  14   21.81    7.41
   2  -5 -14   19.89    4.74
   1   5 -14  100.44    9.31
   1  -5 -14  105.73    9.07
   1  -5 -14   79.79    9.48
  -1  -5  14   89.17   11.72
   1   5 -14  105.34    7.77
   0   5  14   77.83    7.27
   0   5 -14   89.63    7.99
   0  -5 -14   71.54    8.19
   0  -5  14   74.46    9.36
   0   5 -14   96.67    9.48
   0  -5 -14   80.56    7.28
  -1  -5 -14    2.46    2.71
   1  -5  14    3.24    3.48
  -1   5 -14    2.81    2.09
   1   5  14   -0.92    3.41
  -1   5 -14    1.26    4.12
  -2   5 -14   35.60    8.76
  -2  -5 -14   23.94    6.71
  -3   5 -14   15.83    7.91
  -3  -5 -14   15.82    7.21
  -4  -5 -14    1.36    7.56
  -4   5 -14   -0.35    9.42
   4   5  14    8.49    7.95
   4  -6 -14   -2.19    7.05
   4   6 -14    6.62    5.42
  -4  -6  14   -2.69    9.20
   3  -6 -14   65.37   12.12
   3  -6 -14   38.15    6.70
  -3  -6  14   64.40   13.78
   3   6 -14   58.08   10.12
   2   6 -14    6.12    4.05
   2  -6 -14    5.65    5.31
  -2  -6  14    2.72    5.72
   2  -6 -14    8.89    3.43
   1  -6 -14   -2.17    3.07
  -1  -6  14    4.28    4.72
   1   6 -14    4.66    3.77
   1   6 -14    0.68    3.33
   1  -6 -14    7.14    3.03
   0   6 -14   97.31    8.12
   0   6  14   96.59    7.34
   0  -6  14   92.99   10.28
   0  -6 -14  110.06    8.04
   0   6 -14  100.65    9.94
   0  -6 -14   81.13    8.66
  -1   6 -14   16.65    3.97
  -1  -6 -14    7.58    3.43
   1   6  14   -1.29    3.68
  -1   6 -14    6.93    4.66
   1  -6  14    8.71    4.41
  -2   6 -14    2.21    5.68
   2   6  14    7.65    5.51
  -2  -6 -14    0.13    3.81
  -3  -6 -14   19.93    8.00
   3   6  14   41.22    9.65
  -3   6 -14   17.76    8.33
  -4   6 -14    2.62    9.21
   4   6  14    2.33    7.88
  -4  -6 -14   -0.68    7.21
   4   7 -14   -0.34    4.92
   4  -7 -14    7.77    8.62
  -4  -7  14   11.66    9.90
  -3  -7  14   68.93   13.59
   3  -7 -14   68.85    8.36
   3  -7 -14   38.77    9.98
   3   7 -14   70.26   10.76
   2  -7 -14    7.82    5.95
  -2  -7  14    4.25    6.04
   2   7 -14   11.44    5.20
   2  -7 -14   16.65    4.71
  -1  -7  14   62.43   10.17
   1  -7 -14   58.25    7.44
   1   7 -14   76.78    8.00
   1  -7 -14   56.98    8.56
   1   7 -14   68.00    8.57
   0   7 -14  123.56   11.29
   0  -7  14   96.72   10.71
   0  -7 -14   95.21    7.97
   0  -7 -14   94.63    9.68
   0   7  14  102.43    8.48
   1   7  14  109.57   11.14
   1  -7  14  137.29   10.14
  -1   7 -14  134.53   13.51
  -1  -7 -14  124.73   11.89
  -1   7 -14  127.45    8.12
  -2  -7 -14    4.13    4.02
   2   7  14   -0.19    4.43
  -2   7 -14   -1.75    4.81
  -3   7 -14    7.65    6.93
  -3  -7 -14    2.30    5.96
   3   7  14   -1.32    5.66
   4   7  14   15.16    9.14
  -4   7 -14   15.08   10.10
  -4  -7 -14   27.60   10.45
   4   8 -14   -1.42    4.87
  -4  -8  14    8.74   10.05
   4  -8 -14   13.36    8.45
  -3  -8  14   -4.21    5.89
   3  -8 -14    4.54    6.27
   3   8 -14    9.93    6.06
   2   8 -14   -1.80    3.22
   2  -8 -14    2.56    2.70
  -2  -8  14    5.11    5.83
   2  -8 -14    4.97    4.97
   1   8 -14   26.72    6.09
  -1  -8  14   23.35    7.53
   1   8 -14   17.35    5.09
   1  -8 -14   27.01    6.65
   1  -8 -14   14.10    4.36
   0   8 -14    9.45    3.46
   0  -8 -14   12.80    3.93
   0   8  14   16.01    4.20
   0   8 -14   20.70    5.64
   0  -8  14   12.71    4.95
   0  -8 -14   12.98    4.28
  -1  -8 -14   50.03    8.47
  -1   8 -14   69.27   10.44
   1  -8  14   62.29    8.54
   1   8  14   60.74    8.70
   2   8  14    5.17    5.18
  -2  -8 -14   -5.26    2.95
  -2   8 -14  -12.70    4.22
  -3  -8 -14    2.64    5.72
  -3   8 -14    8.94    7.80
   3   8  14    4.38    6.66
  -4  -8 -14    4.09    8.25
   4   8  14    5.04    8.23
  -4   8 -14    0.12    8.83
   4   9 -14    1.37    6.58
  -4  -9  14   -7.04    9.58
   4  -9 -14   -0.05    7.19
   3   9 -14    4.06    4.57
  -3  -9  14   -5.35    6.67
   3  -9 -14   -0.07    6.04
   2   9 -14   11.72    5.14
   2  -9 -14   15.13    6.67
   2  -9 -14    6.08    3.69
  -2  -9  14   19.25    8.07
   1  -9 -14   31.71    6.82
   1   9 -14   35.37    6.80
   1  -9 -14   31.81    6.13
   1   9 -14   25.16    5.97
  -1  -9  14   22.39    7.31
   0   9 -14  146.87    9.28
   0  -9 -14  138.28    9.25
   0   9 -14  156.29   13.11
   0  -9  14  139.88   12.91
   0   9  14  140.58    9.35
   0  -9 -14  124.86   11.71
  -1   9 -14   18.76    6.75
   1   9  14   32.56    6.86
  -1  -9 -14   19.99    5.98
   1  -9  14   17.31    5.66
  -2  -9 -14   51.77   10.81
  -2   9 -14   47.94   10.93
   2   9  14   56.59   10.46
  -3  -9 -14    2.85    5.67
  -3   9 -14   15.97    8.70
   3   9  14    5.40    6.68
   4   9  14   17.72    9.54
  -4   9 -14   -2.74    9.86
  -4  -9 -14    6.55    8.67
  -4 -10  14   -1.26   10.05
   4 -10 -14    3.27    8.22
   4  10 -14    1.88    6.80
   3 -10 -14    6.16    6.84
   3  10 -14    4.56    5.07
  -3 -10  14    0.43    7.49
   2 -10 -14   20.40    7.04
   2 -10 -14   23.21    5.13
   2  10 -14   17.51    6.20
  -2 -10  14   17.43    8.17
   1 -10 -14    8.33    4.16
  -1 -10  14   21.63    7.28
   1  10 -14    7.46    3.84
   1  10 -14   19.71    5.89
   1 -10 -14    9.64    4.79
   0  10 -14    5.79    4.63
   0 -10  14    2.48    4.32
   0 -10 -14    0.19    2.74
   0  10 -14    1.71    3.01
   1  10  14    5.21    4.23
   1 -10  14    6.73    4.52
  -1  10 -14    6.10    5.66
  -1 -10 -14    5.18    4.43
  -2 -10 -14   -4.36    4.51
   2  10  14    6.33    6.17
  -2  10 -14    4.16    5.93
  -3 -10 -14    5.77    6.17
   3  10  14   -1.66    6.71
  -3  10 -14    7.10    8.16
   3 -11 -14    0.59    6.35
   3  11 -14    5.99    5.79
  -3 -11  14    3.11    8.43
   2  11 -14   16.49    6.41
  -2 -11  14   21.06    8.64
   2 -11 -14    9.99    6.43
   1 -11 -14   51.21    8.36
   1  11 -14   52.39    8.01
   1 -11 -14   37.84    7.11
   1  11 -14   39.34    8.31
  -1 -11  14   54.24   10.52
   0 -11 -14    5.87    3.76
   0 -11  14    3.35    4.85
   0  11 -14    2.41    4.80
  -1 -11 -14   47.82    9.53
   1 -11  14   54.08    8.94
   1  11  14   42.56    8.03
  -1  11 -14   54.54   10.36
  -2 -11 -14   10.65    5.51
  -2  11 -14   15.61    7.25
   2  11  14   -1.29    5.60
   3  11  14   14.79    7.42
  -3 -11 -14   16.27    8.44
  -3  11 -14   11.77    9.83
  -3 -12  14   -3.23    7.42
   3  12 -14    7.67    6.26
   3 -12 -14    3.69    7.24
  -2 -12  14    4.05    6.50
   2  12 -14   -1.01    4.56
   2 -12 -14   -0.90    5.40
   1  12 -14   -1.05    3.74
  -1 -12  14    4.94    6.31
   1 -12 -14    3.42    4.74
   1  12 -14    2.17    4.93
   1 -12 -14    1.39    3.54
   0 -12 -14    3.69    4.10
   0  12 -14    4.11    4.98
   0 -12  14   -0.47    3.89
  -1  12 -14    6.89    5.61
   1 -12  14    2.87    4.39
   1  12  14   -2.38    4.23
  -1 -12 -14    1.06    4.56
  -2  12 -14    7.80    6.73
   2  12  14   10.56    5.76
  -2 -12 -14    2.96    5.02
  -3  12 -14    6.59    8.99
   3  12  14    1.83    7.64
  -3 -12 -14    1.60    5.73
   3 -13 -14   13.73    7.81
  -3 -13  14    5.40    8.60
   3  13 -14    5.42    6.83
   2  13 -14   66.12   10.62
   2 -13 -14   57.27   10.74
  -2 -13  14   67.70   13.64
   1  13 -14   -1.29    3.25
   1  13 -14    4.78    5.35
   1 -13 -14    5.93    4.82
   1 -13 -14    1.52    4.06
  -1 -13  14    1.83    5.73
   0 -13 -14   18.00    5.97
   0 -13  14   10.46    5.65
   0  13 -14    3.73    5.68
  -1 -13 -14    8.17    4.99
   1 -13  14   13.89    5.62
  -1  13 -14    5.30    6.48
   1  13  14   -1.17    5.14
   2  13  14   -0.90    5.52
  -2  13 -14   10.48    7.81
  -2 -13 -14   -0.38    5.44
  -3 -13 -14   16.64    8.47
  -3  13 -14   14.41   10.96
   3  13  14   34.00   10.32
   3  14 -14   -4.88    6.74
  -3 -14  14   -3.16    8.91
   3 -14 -14    5.33    7.05
   2  14 -14    0.92    5.38
   2 -14 -14    3.51    6.34
  -2 -14  14    7.68    7.40
   1 -14 -14    6.55    5.39
  -1 -14  14   -0.34    4.57
   1  14 -14   -3.23    5.05
   0  14 -14    4.08    6.08
   0 -14  14    5.63    5.77
   0 -14 -14    5.67    5.13
  -1  14 -14   15.83    7.46
  -1 -14 -14   15.27    6.84
   1  14  14   17.53    6.85
   1 -14  14   24.06    7.96
  -2 -14 -14    7.49    7.22
  -2  14 -14   14.85    8.30
   2  14  14    6.93    6.94
  -3  14 -14    9.76   11.54
  -3 -14 -14   16.63    9.59
   3  14  14   17.54    8.99
   3 -15 -14    8.64    7.52
   3  15 -14   -3.04    6.92
  -2 -15  14    2.73    6.83
   2  15 -14   -0.49    6.49
   2 -15 -14   -0.06    6.39
   2  15 -14   -6.36    4.48
   1  15 -14    5.47    5.73
  -1 -15  14   -4.42    5.91
   1 -15 -14    3.52    5.10
   0 -15  14   44.96   10.17
   0  15 -14   29.52    8.89
   0 -15 -14   71.83   11.31
  -1 -15 -14   14.65    7.38
   1  15  14    9.93    6.07
  -1  15 -14    9.55    7.33
   1 -15  14   17.23    6.47
  -2  15 -14   -0.76    7.52
  -2 -15 -14    6.90    7.12
   2  15  14   -2.77    6.37
   2  16 -14    6.01    7.36
   2  16 -14    6.74    6.62
  -2 -16  14    5.25    7.12
   2 -16 -14    2.77    6.92
  -1 -16  14   -0.94    5.74
   1  16 -14    0.42    6.51
   1 -16 -14    9.64    5.99
   0 -16  14    8.32    6.58
   0  16 -14   -1.64    6.06
   1  16  14   17.46    7.82
   1 -16  14   29.07    8.49
  -1  16 -14   24.63    8.67
  -1 -16 -14   17.87    7.94
  -2 -16 -14   11.32    8.45
   2  16  14   -4.92    6.63
  -2  16 -14    5.75    8.04
   2 -17 -14   25.11    8.55
   2  17 -14   11.71    7.96
  -2 -17  14   20.29    9.66
  -1 -17  14   16.80    8.72
   1 -17 -14   22.47    7.56
   1  17 -14    0.66    6.46
   0 -17  14   14.03    7.57
   0  17 -14   11.20    7.38
  -1  17 -14   -5.38    6.11
   1 -17  14   13.60    7.99
  -1 -17 -14    2.84    6.99
   1  17  14   12.08    7.28
  -2 -17 -14   10.82    8.47
   2  17  14   13.70    8.79
   2  18 -14    9.45    8.76
   2 -18 -14   10.83    8.07
   1 -18 -14    2.12    6.63
  -1 -18  14    9.58    7.73
   1  18 -14    2.34    7.22
   0 -18  14   -2.22    7.97
   0  18 -14   10.04    8.30
   1 -18  14    3.84    7.95
  -1  18 -14    7.00    8.47
  -1 -18 -14   -8.06    6.72
   1  19 -14    4.35    7.80
   0  19 -14    0.91    7.97
   0 -19  14   13.80    9.56
   1 -19  14    1.78    7.07
   4   0 -15   -2.57    3.92
  -4   0  15    9.05    9.45
  -3   0  15   -1.90    5.77
   3   0 -15   -3.89    2.70
  -2   0  15    8.68    5.86
   2   0 -15    6.49    3.24
  -1   0  15    3.79    4.96
   1   0 -15    1.87    2.53
   0   0 -15    3.04    3.74
   0   0 -15    6.11    2.61
   0   0  15    6.10    3.90
  -1   0 -15   -1.32    1.99
  -1   0 -15    3.51    4.41
  -2   0 -15    5.87    5.53
  -2   0 -15   -3.20    2.83
  -3   0 -15   -0.26    4.26
  -3   0 -15   -6.05    5.35
  -4   0 -15    4.32    7.72
   4  -1 -15   14.02    5.95
  -4   1  15   13.66   10.73
   4   1 -15    9.29    5.23
  -4  -1  15    1.88    9.70
   3  -1 -15   12.09    4.43
  -3  -1  15   13.07    7.16
  -3   1  15   20.19    8.86
   3   1 -15   -0.44    3.53
   2  -1 -15    3.14    2.84
  -2   1  15    3.10    5.30
  -2  -1  15    7.17    5.69
   2   1 -15    4.90    3.19
   1   1 -15   -0.69    2.28
   1  -1 -15    5.98    2.97
  -1  -1  15    8.91    5.34
  -1   1  15    5.40    5.05
   0  -1  15   25.66    6.02
   0  -1 -15   10.70    3.43
   0   1  15   26.29    5.66
   0  -1 -15   12.64    4.56
   0   1 -15   21.46    4.71
   0   1 -15   12.59    4.92
  -1   1 -15   28.44    5.62
  -1  -1 -15   23.11    6.66
  -1   1 -15   37.48    7.68
  -1  -1 -15   28.72    5.79
  -2  -1 -15    5.27    4.08
  -2   1 -15    4.88    3.49
  -2  -1 -15   -0.13    4.54
  -2   1 -15    1.41    4.94
  -3   1 -15    5.04    4.55
  -3   1 -15    2.25    6.20
  -3  -1 -15   -4.51    3.99
  -3  -1 -15   -6.18    6.08
  -4   1 -15    5.58    8.16
  -4  -1 -15   -7.86    6.74
  -4  -2  15  -10.45    7.26
  -4   2  15   -4.19    8.66
   4  -2 -15   -0.23    4.15
   4   2 -15   -5.50    3.70
   3   2 -15   -1.50    3.23
  -3  -2  15    5.06    7.10
  -3   2  15    1.49    6.36
   3  -2 -15    8.03    3.83
   2  -2 -15   33.88    5.80
  -2  -2  15   49.74   10.32
  -2   2  15   20.68    7.43
   2   2 -15   33.71    6.50
  -1   2  15   47.04    8.46
   1  -2 -15   46.66    6.52
   1   2 -15   50.31    6.92
  -1  -2  15   56.64    9.91
   0  -2  15    8.76    4.26
   0   2 -15    7.24    3.17
   0   2  15    0.62    3.64
   0   2 -15   10.23    4.44
   0  -2 -15    2.61    2.33
   0  -2 -15    6.18    3.80
  -1  -2 -15   29.06    7.31
  -1  -2 -15   28.21    5.68
  -1   2 -15   23.81    6.63
  -1   2 -15   29.94    5.61
  -2   2 -15   37.05    8.38
  -2  -2 -15   28.02    7.86
  -2  -2 -15   23.86    6.25
  -3  -2 -15   33.86    9.79
  -3  -2 -15   22.92    7.83
  -3   2 -15   35.52    9.84
  -4   2 -15    8.42    8.41
  -4  -2 -15    5.90    8.56
   4  -3 -15   -0.56    4.13
   4   3 -15    1.66    4.51
  -4  -3  15    1.45    8.81
  -4   3  15    3.13    9.36
  -3  -3  15   18.85    8.51
   3  -3 -15    0.38    3.12
  -3   3  15   -3.47    7.11
   3   3 -15   12.71    4.94
   2   3 -15   22.54    5.75
  -2  -3  15    9.17    6.20
   2  -3 -15    7.68    3.54
  -2   3  15   15.94    7.06
   1  -3 -15    3.65    2.87
  -1  -3  15   -6.05    3.79
   1   3 -15    2.87    2.95
  -1   3  15    3.71    4.54
   0   3 -15   20.10    5.16
   0  -3 -15   15.60    4.16
   0  -3 -15   14.28    4.48
   0  -3  15    8.57    4.98
   0   3 -15   22.34    4.58
  -1  -3 -15  139.13   12.42
  -1   3 -15  146.29   13.50
  -1  -3 -15  147.49   10.83
  -1   3 -15  111.58    8.42
  -2   3 -15   14.85    4.58
  -2  -3 -15   18.38    6.18
  -2  -3 -15    3.38    4.47
  -2   3 -15    3.58    5.36
  -3   3 -15    4.51    6.48
  -3  -3 -15    0.85    5.34
  -3  -3 -15   -0.53    5.69
  -4  -3 -15   -4.89    6.17
  -4   3 -15   -7.63    6.76
  -4  -3 -15    2.58    7.21
  -4  -4  15   11.43    9.53
   4   4 -15    4.80    5.34
   4  -4 -15    4.33    8.58
  -3   4  15    2.46    7.35
   3  -4 -15    8.35    3.80
  -3  -4  15   12.03    8.02
   3   4 -15    0.97    4.35
   2   4 -15   12.92    4.74
   2  -4 -15   11.58    3.74
  -2  -4  15   18.32    7.44
  -2   4  15   10.39    6.83
   1   4 -15    1.65    2.53
   1  -4 -15    2.55    2.36
  -1   4  15    2.24    4.75
  -1  -4  15    2.58    4.42
   0  -4 -15   95.43    7.93
   0   4 -15  110.07    9.11
   0   4  15   99.81    8.17
   0   4 -15   91.85    9.33
   0  -4  15   86.87   10.15
   0  -4 -15   67.28    8.06
  -1   4 -15    1.36    1.91
  -1   4 -15   13.09    5.39
  -1  -4 -15   10.70    4.23
  -1  -4 -15   16.60    5.48
  -2   4 -15   -1.37    2.84
  -2  -4 -15    2.53    4.44
  -2   4 -15    3.82    5.51
  -2  -4 -15    6.36    4.15
  -3  -4 -15    0.87    4.92
  -3   4 -15    4.91    6.27
  -3  -4 -15   -0.79    5.72
  -4   4 -15    7.02    9.61
  -4  -4 -15    1.86    7.73
   4   5 -15   -6.82    4.78
   4  -5 -15   -0.79    7.52
  -4  -5  15    6.28   10.04
   3  -5 -15   11.62    7.11
  -3  -5  15   12.17    8.12
   3  -5 -15   14.25    4.60
   3   5 -15   26.83    6.80
   2  -5 -15    2.97    4.87
   2   5 -15    1.03    3.43
   2  -5 -15   -2.09    2.20
  -2  -5  15   -2.45    4.29
  -1  -5  15   11.45    5.16
   1  -5 -15    9.54    3.34
   1  -5 -15   -3.21    3.22
   1   5 -15    9.55    3.96
   0   5 -15   23.82    4.77
   0  -5 -15   28.39    5.59
   0  -5  15   34.70    6.99
   0   5 -15   31.32    6.53
   0  -5 -15   32.24    5.33
   0   5  15   46.31    6.20
   1   5  15    3.66    3.84
  -1  -5 -15    3.36    2.93
  -1   5 -15    2.13    2.47
  -1   5 -15    1.24    3.72
  -2  -5 -15   80.70   11.72
  -2   5 -15   63.09   10.91
  -3  -5 -15   -0.40    4.54
  -3   5 -15    5.13    7.13
  -4  -5 -15   -5.93    5.66
   4   5  15   11.40    8.67
  -4   5 -15    6.45    8.88
   4  -6 -15    5.00    7.86
  -4  -6  15   -5.86    8.39
   4   6 -15    6.66    5.77
   3   6 -15    7.68    6.01
  -3  -6  15    6.97    7.81
   3  -6 -15    5.46    6.81
   3  -6 -15    8.97    4.03
   2  -6 -15    4.97    5.35
   2  -6 -15    2.90    2.96
  -2  -6  15    9.25    5.78
   2   6 -15   -2.54    2.89
   1  -6 -15   18.87    4.62
   1   6 -15   14.61    4.68
   1  -6 -15    1.26    3.24
   1   6 -15   11.37    4.26
  -1  -6  15   21.58    6.63
   0   6 -15    4.30    2.68
   0  -6 -15    6.42    3.18
   0   6 -15   -4.53    3.52
   0  -6  15    5.99    4.51
   1  -6  15    4.12    3.98
  -1   6 -15   -2.59    4.34
   1   6  15    1.29    3.83
  -1  -6 -15   -2.18    2.06
  -1   6 -15    1.44    2.50
  -2   6 -15   16.69    7.06
   2   6  15   20.27    6.43
  -2  -6 -15   14.46    5.88
   3   6  15   30.42    9.06
  -3  -6 -15   28.87    8.93
  -3   6 -15   10.85    8.02
  -4   6 -15   -6.78    8.62
  -4  -6 -15    3.61    8.05
   4   6  15    0.06    8.71
  -4  -7  15    3.27    9.84
   4   7 -15    6.83    5.67
   4  -7 -15    1.46    7.38
  -3  -7  15   34.79   10.32
   3  -7 -15   20.91    7.84
   3   7 -15   15.55    6.09
   3  -7 -15   21.34    5.10
  -2  -7  15    5.65    6.55
   2  -7 -15    6.37    3.51
   2   7 -15   -1.12    3.42
   2  -7 -15    6.74    5.63
  -1  -7  15   11.19    5.71
   1  -7 -15    0.32    3.24
   1  -7 -15    9.91    3.83
   1   7 -15   13.66    4.63
   1   7 -15   11.87    4.50
   0   7 -15   45.70    6.29
   0  -7 -15   45.98    7.37
   0  -7  15   49.76    8.61
   0   7 -15   51.32    8.12
  -1   7 -15   -0.51    4.15
  -1   7 -15    1.89    2.59
   1   7  15    2.50    3.67
   1  -7  15    5.18    4.03
  -1  -7 -15   -3.83    2.17
  -2  -7 -15   21.52    7.19
  -2   7 -15   18.80    7.96
   2   7  15   22.56    7.13
   3   7  15   -5.55    6.26
  -3  -7 -15    1.30    5.56
  -3   7 -15    9.39    7.58
  -4   7 -15    4.77    9.29
   4   7  15  -11.24    7.75
  -4  -7 -15   15.38    9.02
   4   8 -15    8.90    5.87
   4  -8 -15   -3.16    6.86
  -4  -8  15   -3.68    9.71
   3   8 -15   -6.44    4.03
   3  -8 -15    1.96    6.22
  -3  -8  15   -0.83    7.25
   2  -8 -15   19.87    7.14
   2   8 -15    6.86    4.47
  -2  -8  15    6.60    7.13
   2  -8 -15   14.48    4.25
   1   8 -15   84.66    9.59
   1   8 -15   70.37    8.69
   1  -8 -15   87.24    9.44
   1  -8 -15   44.15    7.96
  -1  -8  15   81.79   11.95
   0   8 -15    2.06    4.45
   0  -8  15    0.93    3.95
   0   8 -15    0.57    2.28
   0  -8 -15    3.14    3.10
   1   8  15   -2.96    3.15
   1  -8  15    4.05    4.56
  -1  -8 -15    1.45    2.96
  -1   8 -15   -0.97    5.07
   2   8  15   22.83    7.51
  -2   8 -15   29.14    8.92
  -2  -8 -15   25.46    7.88
   3   8  15    2.23    7.34
  -3   8 -15    8.06    7.76
  -3  -8 -15    5.36    5.48
   4   8  15   -5.84    7.94
  -4  -8 -15   17.28    9.35
  -4   8 -15   22.14   11.19
   4   9 -15   -1.75    5.54
   4  -9 -15    4.78    7.44
  -4  -9  15   -2.74    9.24
  -3  -9  15    0.99    7.12
   3   9 -15    5.42    5.43
   3  -9 -15    3.29    6.22
   2  -9 -15   10.82    6.30
   2  -9 -15    7.38    3.84
   2   9 -15   21.95    6.21
  -2  -9  15   15.59    7.38
  -1  -9  15   78.07   12.29
   1  -9 -15   97.15    9.98
   1   9 -15  107.71   10.41
   1  -9 -15  105.40   11.23
   1   9 -15  124.64   11.29
   0  -9 -15   22.34    5.67
   0   9 -15   18.98    6.09
   0  -9  15   14.42    5.49
   0   9 -15   11.55    4.10
  -1   9 -15    8.24    6.00
  -1  -9 -15    7.80    4.13
   1   9  15    3.49    4.02
   1  -9  15   20.07    5.78
   2   9  15   10.59    6.15
  -2   9 -15   14.59    7.61
  -2  -9 -15    6.90    5.67
  -3   9 -15   -3.91    6.95
  -3  -9 -15   10.28    6.47
   3   9  15   -3.87    6.94
   3 -10 -15    9.63    7.65
  -3 -10  15   22.67    9.84
   3  10 -15    2.59    5.11
   2 -10 -15   15.07    7.14
   2 -10 -15   21.35    5.61
  -2 -10  15    6.50    6.64
   2  10 -15    3.24    5.21
  -1 -10  15    2.29    4.76
   1  10 -15   -4.72    2.94
   1 -10 -15    7.15    4.52
   1  10 -15    3.93    4.82
   1 -10 -15    6.59    3.85
   0 -10 -15   42.63    7.48
   0 -10  15   33.61    7.62
   0  10 -15   34.46    5.94
   0  10 -15   34.56    7.77
  -1 -10 -15   62.19   10.17
  -1  10 -15   60.64   11.05
   1 -10  15   63.78    9.53
   1  10  15   69.80    9.62
  -2  10 -15    2.63    6.23
  -2 -10 -15    3.87    5.00
   2  10  15    2.44    5.60
  -3  10 -15    0.68    8.04
  -3 -10 -15    4.77    6.49
   3  10  15    6.55    7.69
   3  11 -15   -3.64    5.59
   3 -11 -15   11.51    8.18
  -3 -11  15   21.52   10.40
   2  11 -15   -1.14    4.89
   2 -11 -15    0.50    5.25
  -2 -11  15    8.36    6.92
  -1 -11  15   19.21    7.22
   1  11 -15    2.91    3.93
   1 -11 -15   21.35    6.61
   1 -11 -15    5.93    3.95
   1  11 -15    7.78    5.36
   0  11 -15   41.10    8.75
   0 -11 -15   33.06    7.33
   0 -11  15   30.72    8.03
   1 -11  15    5.00    4.75
   1  11  15    3.48    4.20
  -1 -11 -15    3.25    4.46
  -1  11 -15    3.28    5.64
  -2 -11 -15   -7.22    4.08
   2  11  15   -2.95    5.45
  -2  11 -15    7.50    7.04
   3  11  15    9.65    7.21
  -3 -11 -15    7.22    6.67
  -3  11 -15   -2.30    8.43
   3  12 -15    3.34    6.38
  -3 -12  15   14.35    9.75
   3 -12 -15   -4.16    7.49
   2  12 -15    2.72    5.25
  -2 -12  15    9.25    7.34
   2 -12 -15    6.68    6.15
  -1 -12  15   14.93    7.69
   1 -12 -15   20.77    6.74
   1 -12 -15   16.92    5.66
   1  12 -15   14.94    5.76
   1  12 -15   25.68    7.11
   0 -12  15    1.30    5.05
   0  12 -15   -5.69    4.75
   0 -12 -15   -0.28    4.05
  -1 -12 -15    6.59    5.06
   1  12  15    1.09    4.76
   1 -12  15    5.10    5.30
  -1  12 -15    1.51    5.79
  -2  12 -15    9.29    7.30
  -2 -12 -15    1.51    5.46
   2  12  15   12.12    6.93
   3  12  15    2.07    8.01
  -3  12 -15    2.00    9.17
  -3 -12 -15  -18.46    5.27
  -3 -13  15   -3.81    7.40
   3 -13 -15   -5.79    6.90
   3  13 -15  -13.97    5.15
   2  13 -15   30.13    7.48
  -2 -13  15   17.13    8.35
   2 -13 -15   31.65    8.32
  -1 -13  15   10.93    6.45
   1  13 -15    0.63    5.42
   1 -13 -15   -7.96    3.25
   1  13 -15   -0.11    3.99
   1 -13 -15   -5.04    4.40
   0 -13 -15   -8.48    3.36
   0  13 -15    0.90    5.33
   0 -13  15   -3.71    4.74
   1 -13  15   19.83    7.17
  -1  13 -15   24.33    7.68
  -1 -13 -15   15.87    6.65
   1  13  15    9.54    5.80
  -2 -13 -15   15.39    7.72
  -2  13 -15    5.34    8.10
   2  13  15    5.56    6.24
  -3 -13 -15    0.36    6.41
   3  13  15   14.69    9.01
  -3  13 -15    7.47    9.20
   3 -14 -15   -4.69    7.13
   3  14 -15    7.72    7.46
  -3 -14  15    7.77    9.47
  -2 -14  15   -5.35    6.61
   2  14 -15    9.28    5.60
   2 -14 -15    3.76    6.38
  -1 -14  15   -8.61    5.35
   1 -14 -15   -3.18    4.88
   1  14 -15   10.98    7.08
   0  14 -15   -2.13    5.40
   0 -14  15   -4.30    4.49
   0 -14 -15    5.05    5.48
  -1  14 -15   24.47    8.48
   1 -14  15   35.19    8.56
   1  14  15   36.65    7.91
  -1 -14 -15   34.46    9.22
   2  14  15    7.36    6.61
  -2 -14 -15    4.14    5.84
  -2  14 -15   -1.40    7.41
   3  14  15    1.14    7.59
   3  15 -15    7.01    7.64
   2  15 -15    7.03    5.58
  -2 -15  15    1.96    8.26
   2 -15 -15   -1.54    6.11
  -1 -15  15   -9.10    6.03
   1 -15 -15   -2.06    5.18
   1  15 -15    2.98    6.16
   0 -15 -15   -2.12    5.43
   0  15 -15   11.53    6.65
   0 -15  15   -0.54    5.59
  -1 -15 -15    0.71    5.72
   1  15  15    0.45    5.66
   1 -15  15   12.58    6.18
  -1  15 -15    0.92    6.17
   2  15  15    6.30    7.31
  -2  15 -15    3.22    7.96
  -2 -15 -15   -0.28    6.38
   2 -16 -15    3.11    6.49
  -2 -16  15   -1.15    7.66
   1  16 -15    1.33    6.75
   1 -16 -15    0.65    5.33
  -1 -16  15   -7.20    6.06
   0 -16  15   15.92    7.78
   0  16 -15    0.08    6.33
   1 -16  15    8.31    7.69
  -1 -16 -15    3.70    6.94
  -1  16 -15    6.71    7.54
  -2  16 -15    5.02    8.49
   2  16  15    4.27    7.69
  -2 -16 -15  -11.53    5.85
   2 -17 -15   -2.63    6.74
  -1 -17  15    5.67    7.36
   1  17 -15   15.12    7.97
   0 -17  15   -6.81    6.73
   0  17 -15   -6.18    6.30
   1 -17  15    7.34    7.18
  -1  17 -15   10.44    8.48
  -1 -17 -15   -3.21    6.16
   2  17  15    6.11    8.12
  -2 -17 -15   12.05    9.17
  -1 -18  15   -2.65    7.19
   1  18 -15   -2.73    7.60
   0 -18  15    1.29    7.33
   0  18 -15   -6.85    6.91
  -1 -18 -15    5.51    7.43
   1 -18  15    7.77    7.80
   4   0 -16    6.67    4.89
  -4   0  16    8.85    9.80
  -3   0  16   18.63    8.06
   3   0 -16    6.50    4.26
  -2   0  16   33.84    8.81
   2   0 -16   10.76    3.89
   1   0 -16   76.17    8.34
  -1   0  16   74.57   10.84
   0   0  16  114.63   10.51
   0   0 -16  129.35   10.53
   0   0 -16  119.46    9.97
  -1   0 -16   26.71    7.08
  -1   0 -16   22.67    5.30
  -2   0 -16   48.88    9.94
  -2   0 -16   58.79    9.04
  -3   0 -16    7.22    5.11
  -3   0 -16   11.47    7.13
  -4   0 -16    6.94    7.61
   4  -1 -16    2.79    4.24
  -4   1  16    3.83    8.26
  -4  -1  16   10.44    9.58
   4   1 -16    8.88    5.20
   3  -1 -16    7.97    4.09
  -3  -1  16    9.50    7.78
  -3   1  16   -4.22    6.22
   3   1 -16    0.39    4.11
   2   1 -16    0.68    2.67
  -2   1  16   -2.76    5.00
   2  -1 -16    2.44    2.84
  -2  -1  16    4.55    5.54
  -1  -1  16   51.86    9.46
   1   1 -16   47.28    6.68
  -1   1  16   44.19    8.97
   1  -1 -16   45.20    6.68
   0   1 -16   10.79    4.96
   0  -1  16    6.24    4.50
   0   1  16    7.08    4.45
   0  -1 -16    6.72    3.53
   0   1 -16    4.94    3.10
   0  -1 -16    2.64    4.25
  -1   1 -16   58.19    7.74
  -1   1 -16   68.33    9.83
  -1  -1 -16   62.99    8.20
  -1  -1 -16   79.73   10.72
  -2  -1 -16    0.10    3.58
  -2  -1 -16    6.55    5.65
  -2   1 -16   -3.41    2.84
  -2   1 -16    5.07    5.46
  -3  -1 -16    4.47    6.29
  -3   1 -16    5.04    4.60
  -3  -1 -16    4.08    4.98
  -3   1 -16    0.23    6.55
  -4   1 -16    2.18    7.78
  -4  -1 -16    7.20    8.24
   4  -2 -16    0.23    3.92
  -4   2  16   17.63   10.05
  -4  -2  16    5.10    9.03
   4   2 -16    5.92    4.80
  -3  -2  16   14.54    8.53
   3   2 -16   41.78    8.25
  -3   2  16   26.48   10.00
   3  -2 -16   20.06    5.24
   2  -2 -16   18.57    4.44
   2   2 -16   14.27    4.41
  -2   2  16   36.70   10.16
  -2  -2  16   17.32    7.83
  -1  -2  16   17.24    6.48
   1   2 -16   18.60    4.92
  -1   2  16    2.54    4.39
   1  -2 -16    3.74    2.64
   0  -2 -16  141.60    9.97
   0   2 -16  151.06   10.80
   0   2 -16  144.53    9.80
   0  -2 -16  150.99   10.15
   0  -2  16  178.39   12.19
   0   2  16  148.13   10.39
  -1  -2 -16    0.72    2.82
  -1   2 -16    3.42    4.63
  -1   2 -16    0.96    2.68
  -1  -2 -16   12.84    5.94
  -2   2 -16   53.18    8.21
  -2  -2 -16   48.10    8.70
  -2   2 -16   62.53   10.56
  -2  -2 -16   63.61   10.97
  -3   2 -16   22.01    9.54
  -3  -2 -16   27.73    8.27
  -3  -2 -16   20.45    8.63
  -4  -2 -16   -4.48    7.43
  -4   2 -16   -1.47    7.26
  -4   3  16    0.79    8.57
   4   3 -16    4.64    4.96
  -4  -3  16   -7.23    8.59
   4  -3 -16    6.45    4.41
   3  -3 -16   24.38    6.10
  -3  -3  16   14.87    8.48
   3   3 -16   12.96    5.34
  -3   3  16   10.72    8.35
  -2  -3  16   14.62    7.14
   2   3 -16    5.36    3.99
  -2   3  16    0.60    5.30
   2  -3 -16   10.61    3.57
   1   3 -16   15.23    4.46
  -1  -3  16   23.93    7.31
   1  -3 -16   17.71    4.72
  -1   3  16    9.79    5.87
   0   3 -16   26.84    5.45
   0  -3 -16   22.64    4.94
   0  -3  16   32.96    6.97
   0   3 -16   37.91    7.15
  -1   3 -16    7.02    4.60
  -1   3 -16    7.77    3.29
  -1  -3 -16    9.84    4.49
  -1  -3 -16    8.52    5.49
  -2   3 -16   48.34    7.65
  -2   3 -16   39.35    9.26
  -2  -3 -16   34.37    7.86
  -2  -3 -16   56.78   10.28
  -3   3 -16    7.04    7.21
  -3  -3 -16    1.85    4.66
  -3  -3 -16   12.59    7.45
  -4   3 -16  -12.74    7.26
  -4  -3 -16    7.13    7.01
  -4  -3 -16   -3.45    7.23
   4  -4 -16   -4.02    7.75
  -4  -4  16   12.05   10.34
   4   4 -16    4.85    5.64
  -3  -4  16   -5.28    5.32
   3   4 -16   -5.18    3.24
   3  -4 -16    2.74    3.38
  -3   4  16    0.72    6.87
  -2   4  16   36.53    9.36
  -2  -4  16   10.77    7.05
   2   4 -16   13.75    5.00
   2  -4 -16   14.40    4.52
   1   4 -16   16.90    4.51
  -1   4  16   33.18    7.54
  -1  -4  16   31.15    7.94
   1  -4 -16   34.46    6.04
   0   4 -16  129.99   11.15
   0  -4  16  126.27   12.13
   0  -4 -16  121.59   10.70
   0   4 -16  126.10    9.13
  -1  -4 -16    9.05    5.14
  -1   4 -16    4.51    4.33
  -1   4 -16    1.30    2.35
  -1  -4 -16    0.64    2.74
  -2   4 -16    7.37    4.17
  -2   4 -16   -1.33    5.36
  -2  -4 -16   11.11    6.05
  -2  -4 -16    6.70    4.57
  -3  -4 -16   26.23    8.84
  -3   4 -16   51.71   11.87
  -3  -4 -16   69.02   12.35
  -4   4 -16   26.51   10.43
  -4  -4 -16   -5.38    6.47
  -4  -5  16    3.19    9.44
   4  -5 -16   -6.27    7.63
   4   5 -16   -1.54    4.80
  -3  -5  16    1.98    7.41
   3   5 -16    2.47    4.21
   3  -5 -16    9.32    4.46
   3  -5 -16   14.73    7.48
   2  -5 -16   -0.39    2.74
   2  -5 -16   -2.45    4.88
  -2  -5  16    2.96    6.03
   2   5 -16   -0.72    3.11
   1   5 -16   21.31    4.97
  -1  -5  16    5.76    5.58
   1  -5 -16    3.67    4.35
   1  -5 -16   15.19    4.22
   0  -5 -16    4.25    3.02
   0  -5  16   19.20    5.80
   0   5 -16   -8.00    3.26
   0   5 -16   10.97    3.58
  -1  -5 -16   -0.84    2.53
  -1   5 -16    1.06    2.46
   1   5  16    3.49    4.36
  -1   5 -16    6.22    4.60
  -2  -5 -16   95.93   12.74
  -2   5 -16   97.33   13.48
  -3  -5 -16    4.21    4.76
  -3   5 -16    6.53    7.16
  -4  -5 -16   14.40    8.82
  -4   5 -16   -0.86    8.48
   4   5  16   10.05    7.97
   4   6 -16    4.39    5.79
   4  -6 -16    4.26    8.51
  -4  -6  16   13.45   10.35
   3   6 -16   -2.00    4.40
  -3  -6  16    7.43    7.70
   3  -6 -16   11.51    7.53
   3  -6 -16   10.01    4.37
   2   6 -16    1.01    3.43
   2  -6 -16    5.66    3.69
  -2  -6  16    9.80    6.04
   2  -6 -16   10.43    6.09
   1  -6 -16   63.68    8.10
  -1  -6  16   43.75    9.44
   1   6 -16   65.47    8.42
   0   6 -16   13.41    5.49
   0   6 -16   18.51    4.55
   0  -6 -16   14.85    4.52
   0  -6  16   12.90    5.67
  -1   6 -16   71.81    7.29
  -1  -6 -16   64.71    9.48
  -1   6 -16   71.28   10.91
   2   6  16   11.89    6.18
  -2   6 -16    7.55    6.23
  -2  -6 -16    1.41    4.50
   3   6  16   23.54    8.12
  -3   6 -16   28.58    9.82
  -3  -6 -16   14.18    6.93
  -4  -6 -16    9.31    9.29
  -4   6 -16   13.60   10.61
   4   6  16    7.06    9.13
   4  -7 -16   15.80    8.74
   4   7 -16    0.18    5.71
  -4  -7  16    1.56   10.11
   3  -7 -16    0.39    6.10
   3   7 -16   -3.82    4.18
   3  -7 -16    0.28    3.71
  -3  -7  16    4.55    6.18
  -2  -7  16    0.13    6.92
   2  -7 -16    2.42    5.52
   2   7 -16   -2.07    3.48
   2  -7 -16   -0.03    2.73
   1   7 -16    1.68    3.10
  -1  -7  16    1.49    5.53
   1  -7 -16    1.40    3.46
   1  -7 -16    4.23    2.92
   0  -7  16   31.36    7.16
   0   7 -16   34.52    6.02
   0   7 -16   21.76    6.16
   0  -7 -16   20.00    5.18
  -1  -7 -16    3.80    3.22
  -1   7 -16    3.52    3.00
   1   7  16    6.77    4.08
  -1   7 -16    4.46    5.12
  -2  -7 -16    1.65    4.24
   2   7  16    2.12    4.98
  -2   7 -16    3.10    5.91
  -3  -7 -16   23.68    8.89
   3   7  16   30.30   10.30
  -3   7 -16   18.96    8.97
  -4  -7 -16    3.55    9.17
   4   8 -16    6.15    6.46
   4  -8 -16    6.21    8.36
  -4  -8  16  -12.08    8.22
   3  -8 -16    5.01    6.82
  -3  -8  16    0.61    7.79
   3   8 -16    5.35    6.16
  -2  -8  16    2.31    5.66
   2  -8 -16    5.23    3.36
   2  -8 -16    2.41    5.11
   2   8 -16    4.54    4.31
   1  -8 -16    0.43    3.48
   1   8 -16    5.85    4.65
   1   8 -16    1.63    3.74
   1  -8 -16    0.67    3.20
  -1  -8  16   -1.03    4.91
   0  -8 -16   55.51    8.74
   0  -8  16   67.85   10.57
   0   8 -16   78.06   10.37
  -1  -8 -16   87.12   11.15
  -1   8 -16   88.84   12.25
   2   8  16   44.39    9.69
  -2   8 -16   33.08   10.09
  -2  -8 -16   41.36    9.55
  -3   8 -16   -3.41    7.17
  -3  -8 -16   -0.46    5.35
   3   8  16   -4.95    6.13
  -4  -8 -16    0.04    7.98
  -3  -9  16    0.47    7.98
   3   9 -16    6.43    6.10
   3  -9 -16    7.93    6.50
   2  -9 -16    4.19    3.94
   2  -9 -16    4.35    6.25
   2   9 -16   11.20    5.33
  -2  -9  16   21.53    8.76
   1  -9 -16    0.18    4.04
  -1  -9  16   19.15    7.54
   1   9 -16   15.77    5.17
   1  -9 -16   19.92    5.45
   1   9 -16   15.82    5.61
   0  -9  16    3.08    4.86
   0  -9 -16    3.19    3.68
   0   9 -16    4.21    4.91
   0   9 -16    5.23    3.26
  -1  -9 -16   -1.91    3.27
   1  -9  16    0.41    4.39
  -1   9 -16   -1.66    4.69
   1   9  16    5.78    4.24
   2   9  16    8.76    6.37
  -2  -9 -16    1.08    3.87
  -2   9 -16    9.04    6.87
  -3  -9 -16    6.80    6.95
  -3   9 -16   -6.36    7.05
   3   9  16    9.92    7.53
   3 -10 -16    2.64    7.52
  -3 -10  16    3.67    7.69
   3  10 -16    6.91    5.81
   2 -10 -16   37.08    9.49
  -2 -10  16   19.48    8.64
   2 -10 -16   38.64    6.96
   2  10 -16   22.80    7.04
  -1 -10  16   73.99   12.60
   1  10 -16   61.40    8.84
   1 -10 -16   54.73    8.19
   1  10 -16   69.77    9.53
   0 -10 -16    6.78    3.77
   0 -10  16   -3.03    4.01
   0  10 -16    2.99    3.38
   0  10 -16    4.99    5.36
   1 -10  16    7.95    5.23
  -1 -10 -16    0.52    4.25
   1  10  16   -3.53    3.84
  -1  10 -16    5.83    6.04
   2  10  16    3.92    5.78
  -2  10 -16   -0.17    6.61
  -2 -10 -16   -0.06    4.99
   3  10  16    1.84    7.35
  -3  10 -16    8.38    8.77
  -3 -10 -16   -8.25    4.82
   3 -11 -16    1.90    6.81
  -3 -11  16   -1.00    7.44
   3  11 -16    3.00    5.46
   2 -11 -16    5.46    5.69
  -2 -11  16    7.21    6.84
   2  11 -16    5.44    4.80
   1 -11 -16    9.77    5.23
   1 -11 -16   14.53    5.23
   1  11 -16    7.50    5.27
  -1 -11  16    8.89    6.83
   1  11 -16    7.97    4.90
   0  11 -16   -1.91    4.60
   0 -11  16    5.71    4.52
   0 -11 -16    3.50    4.22
  -1  11 -16   23.64    8.37
   1 -11  16   14.89    6.27
   1  11  16   17.41    5.92
  -1 -11 -16   30.97    8.34
  -2  11 -16    0.52    6.79
   2  11  16    4.31    5.99
  -2 -11 -16   10.67    6.43
   3  11  16   -2.91    7.41
  -3  11 -16   -1.15    8.20
  -3 -11 -16    7.05    7.24
  -3 -12  16    2.61    7.41
   3 -12 -16    5.48    7.68
   3  12 -16    6.31    6.38
   2 -12 -16   -5.56    5.53
  -2 -12  16    5.08    7.55
   2  12 -16    4.85    5.12
   1  12 -16    7.26    5.89
   1 -12 -16    5.65    4.51
  -1 -12  16    8.28    6.71
   1  12 -16    5.39    4.33
   1 -12 -16    7.92    5.59
   0  12 -16   15.35    6.57
   0 -12  16   10.96    5.92
   0 -12 -16    5.99    4.33
   1  12  16    5.37    5.62
  -1 -12 -16    6.74    5.71
   1 -12  16    1.15    4.74
  -1  12 -16    7.78    7.02
   2  12  16   14.85    7.05
  -2 -12 -16   20.74    7.85
  -2  12 -16   20.79    9.23
   3  12  16   13.86    9.18
  -3  12 -16   -3.88    7.85
  -3 -12 -16   10.59    7.04
  -3 -13  16   -1.49    8.29
   3  13 -16   10.13    7.15
   3 -13 -16    7.49    8.20
   2 -13 -16   10.73    6.45
  -2 -13  16   10.28    8.89
   2  13 -16    6.84    5.06
   1 -13 -16   17.79    6.52
   1  13 -16    5.13    4.60
   1  13 -16    5.10    6.00
  -1 -13  16   -3.57    5.61
   1 -13 -16    5.51    4.97
   0  13 -16    2.15    6.06
   0 -13  16    1.98    5.37
   0 -13 -16    3.18    4.52
   1 -13  16   -3.91    4.84
  -1  13 -16   -5.10    6.76
   1  13  16   -1.67    4.87
  -1 -13 -16   -1.40    4.81
  -2  13 -16    4.08    8.09
   2  13  16   10.67    6.67
  -2 -13 -16   19.89    8.21
   3  13  16   12.15    9.28
   3 -14 -16   13.18    8.33
   3  14 -16    0.02    6.98
  -2 -14  16   18.63    8.53
   2 -14 -16   15.83    7.43
   2  14 -16   20.97    6.95
  -1 -14  16   31.71    9.22
   1  14 -16   26.89    8.26
   0  14 -16   18.85    8.01
   0 -14  16   16.14    7.03
   0 -14 -16   20.84    7.81
  -1 -14 -16   17.67    7.39
   1 -14  16   12.67    7.11
  -1  14 -16   12.59    7.53
  -2 -14 -16   -0.70    6.16
  -2  14 -16   -0.01    7.62
   2  14  16    8.10    7.45
  -2 -15  16   -0.10    7.33
   2  15 -16   -3.50    5.86
   2 -15 -16   -1.37    6.05
   1  15 -16    1.24    6.46
  -1 -15  16   -5.02    6.56
   0 -15 -16    0.93    5.60
   0 -15  16   10.84    8.12
   0  15 -16    4.50    6.97
  -1  15 -16   -2.80    6.76
   1 -15  16    7.61    6.10
  -1 -15 -16    0.61    6.82
  -2 -15 -16   20.23    9.04
   2  15  16   14.54    7.26
  -2  15 -16   -2.81    8.33
  -2 -16  16    7.34    9.48
   2 -16 -16   23.80    8.90
  -1 -16  16   43.89   11.61
   1  16 -16   34.37    9.50
   0 -16  16    6.20    6.89
   0 -16 -16    8.43    7.39
   0  16 -16   10.02    7.48
   1 -16  16    6.04    6.70
  -1  16 -16    8.02    7.87
  -1 -16 -16    5.24    6.60
   2  16  16    0.65    7.99
  -2 -16 -16    0.72    7.60
   2 -17 -16   -1.70    7.07
   1  17 -16    5.81    7.78
  -1 -17  16    6.10    8.52
   0 -17  16   15.37    8.70
   0  17 -16   23.55    9.05
  -1  17 -16    5.04    8.20
   1 -17  16    2.02    7.27
  -1 -17 -16   12.04    8.17
   1  18 -16  -10.10    6.80
   0 -18  16    5.80    8.06
   0  18 -16   -2.99    7.75
  -1 -18 -16    8.06    8.13
   1 -18  16   10.70    8.88
   4   0 -17   -4.67    3.80
  -4   0  17    1.78    9.22
   3   0 -17    4.98    3.60
  -3   0  17    5.21    7.58
   2   0 -17    5.29    3.29
  -2   0  17   -5.87    5.01
  -1   0  17    2.68    5.09
   1   0 -17   -0.09    2.51
   0   0 -17   -0.80    2.28
  -1   0 -17    5.98    5.07
  -1   0 -17   -2.07    2.74
  -2   0 -17    4.35    5.73
  -2   0 -17    1.24    3.31
  -3   0 -17    4.84    6.89
  -3   0 -17   -1.46    4.45
  -4   0 -17   -5.47    7.80
  -4   1  17   -4.95    8.42
   4  -1 -17    0.19    4.44
   4   1 -17    4.85    4.94
  -4  -1  17    3.98    8.85
  -3   1  17   10.05    8.19
   3   1 -17    4.44    4.45
   3  -1 -17    1.55    3.72
  -3  -1  17   -3.21    7.15
  -2   1  17   16.45    7.24
   2   1 -17   26.94    6.22
   2  -1 -17   19.96    5.02
  -2  -1  17   22.54    8.54
  -1   1  17   22.92    6.78
   1   1 -17   25.31    5.37
   1  -1 -17   21.46    5.01
  -1  -1  17   27.80    8.15
   0  -1 -17   19.95    5.16
   0  -1  17   35.60    7.37
   0   1 -17   20.37    4.94
   0   1 -17   26.09    6.48
  -1   1 -17   -0.73    4.64
  -1   1 -17    4.28    3.77
  -1  -1 -17    4.09    3.24
  -1  -1 -17    8.48    5.57
  -2   1 -17   25.18    6.24
  -2  -1 -17   14.02    5.67
  -2   1 -17   16.39    7.07
  -2  -1 -17   28.55    8.56
  -3  -1 -17    4.31    5.41
  -3   1 -17    6.12    7.01
  -3  -1 -17   16.21    8.04
  -4  -1 -17    8.21    8.55
  -4   1 -17   10.00    9.69
   4   2 -17   15.90    6.41
  -4  -2  17  -11.81    7.91
   4  -2 -17   11.10    5.26
  -4   2  17   -1.01    9.18
   3  -2 -17    6.63    3.84
  -3   2  17   11.55    9.07
  -3  -2  17    9.39    7.92
   3   2 -17   10.46    4.90
   2   2 -17   30.36    6.02
  -2  -2  17   52.07   11.17
   2  -2 -17   27.25    5.72
  -2   2  17   33.71    8.91
   1   2 -17   49.97    7.38
   1  -2 -17   50.53    7.43
  -1  -2  17   78.79   11.55
  -1   2  17   64.08    9.94
   0   2 -17   24.61    5.50
   0  -2  17   32.44    6.98
   0  -2 -17   21.69    5.19
   0   2 -17   28.26    6.39
  -1  -2 -17  123.21   11.64
  -1   2 -17  130.56   10.98
  -1  -2 -17  154.30   13.84
  -2  -2 -17    9.41    4.81
  -2  -2 -17    6.85    5.93
  -2   2 -17    0.09    3.20
  -2   2 -17    7.78    5.98
  -3  -2 -17    5.37    5.74
  -3  -2 -17    6.48    6.23
  -3   2 -17    7.53    7.05
  -4   2 -17   -1.77    8.52
  -4  -2 -17   -0.95    7.65
  -4  -3  17    2.97    9.43
  -4   3  17   14.04    9.37
   4   3 -17    2.92    5.39
   4  -3 -17    0.09    3.86
  -3   3  17    8.29    8.89
  -3  -3  17    5.99    6.55
   3   3 -17    1.73    3.96
   3  -3 -17    0.34    3.21
   2  -3 -17   64.29    8.38
   2   3 -17   51.68    8.41
  -2   3  17   54.71   11.16
  -2  -3  17   57.15   11.74
  -1  -3  17   35.90    8.46
   1   3 -17   48.17    7.29
   1  -3 -17   38.22    6.39
  -1   3  17   27.91    7.47
   0   3 -17  174.02   11.00
   0  -3  17  158.87   13.40
   0   3 -17  154.92   11.45
   0  -3 -17  154.57   10.83
  -1   3 -17   13.85    4.58
  -1   3 -17    5.16    5.22
  -1  -3 -17   11.00    4.46
  -1  -3 -17    2.29    5.25
  -2  -3 -17  183.93   16.97
  -2   3 -17  157.62   16.25
  -2  -3 -17  197.52   14.90
  -3   3 -17    1.77    6.68
  -3  -3 -17    0.09    6.00
  -3  -3 -17    4.28    6.92
  -4  -3 -17    6.48    8.22
  -4   3 -17   -1.95    9.39
  -4  -3 -17   -0.69    7.62
  -4  -4  17    6.38    8.63
   4  -4 -17    8.68    8.70
   4  -4 -17    8.97    5.10
   4   4 -17    8.16    6.33
   3   4 -17   16.14    6.06
   3  -4 -17   13.43    5.07
  -3  -4  17   15.69    8.86
  -3   4  17   17.26    9.52
   2  -4 -17    3.65    3.45
  -2   4  17    3.23    5.92
  -2  -4  17   -0.07    6.09
   2   4 -17    2.01    3.61
   1  -4 -17   78.87    8.90
  -1   4  17   65.95   10.51
  -1  -4  17   76.05   11.90
   1   4 -17   66.57    8.34
   0   4 -17   46.87    8.10
   0   4 -17   41.26    6.95
   0  -4  17   26.44    6.96
   0  -4 -17   28.04    5.91
  -1   4 -17   20.82    6.50
  -1   4 -17   24.68    5.27
  -1  -4 -17   21.61    5.67
  -1  -4 -17   18.01    5.83
  -2  -4 -17   10.84    5.62
  -2  -4 -17   20.17    7.42
  -2   4 -17   12.61    7.34
  -2   4 -17   14.48    4.77
  -3  -4 -17   -1.29    6.48
  -3   4 -17    3.29    6.63
  -3  -4 -17    1.56    5.30
  -4  -4 -17   10.04    8.64
  -4   4 -17    9.27    9.73
  -4  -5  17   -0.59   10.13
   4  -5 -17    8.20    9.82
   4   5 -17   -5.38    4.61
   3  -5 -17    5.50    6.32
   3  -5 -17    4.57    4.05
  -3  -5  17   -0.13    7.16
   3   5 -17    8.44    4.89
   2  -5 -17   21.82    7.30
   2  -5 -17   12.51    4.49
   2   5 -17   18.15    5.72
  -2  -5  17   17.56    7.82
   1   5 -17   -0.75    2.79
  -1  -5  17    8.38    5.53
   1  -5 -17    4.30    3.02
   1  -5 -17    3.07    4.60
   0  -5  17   35.31    8.07
   0   5 -17   61.43    8.81
   0  -5 -17   67.87    9.08
   0   5 -17   72.63    8.19
  -1   5 -17   -2.75    1.91
  -1   5 -17   10.64    5.88
   1   5  17    6.46    4.43
  -1  -5 -17    9.03    4.47
  -2   5 -17    5.71    6.59
  -2  -5 -17    4.01    4.18
  -3  -5 -17   11.26    6.64
  -3   5 -17    6.65    7.15
   4   5  17    1.14    7.96
  -4  -5 -17   10.72    8.86
   4   6 -17   -1.40    5.00
   4  -6 -17    7.46    8.63
  -4  -6  17   11.73   11.03
   3  -6 -17    2.91    4.01
   3   6 -17   -0.68    3.69
  -3  -6  17    7.44    7.81
   3  -6 -17   14.10    7.39
   2  -6 -17   74.83   12.05
   2   6 -17   57.89    9.71
   2  -6 -17   66.37    8.63
  -2  -6  17   54.30   12.12
   1  -6 -17  113.24   10.61
   1   6 -17  114.08   11.11
  -1  -6  17  126.84   14.64
   1  -6 -17  109.82   11.55
   0   6 -17    1.81    4.91
   0  -6  17    6.33    5.37
   0  -6 -17    1.19    2.81
   0   6 -17    1.41    2.84
   1   6  17    4.07    4.36
  -1   6 -17    3.13    5.19
  -1  -6 -17    1.34    3.47
  -1   6 -17    3.79    3.18
   2   6  17    2.33    5.27
  -2   6 -17   -0.50    6.16
  -2  -6 -17    5.83    5.18
   3   6  17    6.22    6.21
  -3  -6 -17    2.44    6.02
  -3   6 -17   -1.33    7.26
  -4  -6 -17    9.43    9.14
  -4  -7  17   -5.34   10.16
   4  -7 -17   -4.17    7.87
   4   7 -17   -1.96    5.22
   3  -7 -17    1.59    3.90
   3  -7 -17    1.63    6.84
   3   7 -17    9.49    5.53
  -3  -7  17    0.76    7.84
   2   7 -17   19.57    6.03
   2  -7 -17   19.64    7.57
   2  -7 -17   28.48    5.97
  -2  -7  17   26.59    9.21
  -1  -7  17   -1.00    5.34
   1   7 -17    3.87    3.85
   1  -7 -17    1.29    2.96
   1  -7 -17    4.18    4.44
   0   7 -17    1.35    3.19
   0  -7  17    7.63    4.87
   0  -7 -17    6.02    3.91
   0   7 -17   10.75    4.69
  -1  -7 -17   99.32   11.93
   1   7  17   87.94   10.57
  -1   7 -17  109.09   13.48
  -1   7 -17   87.17    8.41
  -2   7 -17    8.87    7.37
  -2  -7 -17    3.25    4.62
   2   7  17    7.02    6.01
   3   7  17   21.27    9.21
  -3   7 -17   14.59    9.20
  -3  -7 -17   27.91    9.64
  -4  -7 -17   -0.45    8.21
  -3  -8  17   21.11   10.36
   3  -8 -17   30.06   10.01
   3   8 -17   24.24    7.56
   2  -8 -17    7.20    5.85
  -2  -8  17    4.93    6.35
   2   8 -17   -0.34    4.15
   2  -8 -17   -1.03    3.33
  -1  -8  17   18.69    6.98
   1  -8 -17    8.19    3.98
   1  -8 -17    8.67    5.23
   1   8 -17   13.07    4.78
   0  -8 -17   57.50    9.01
   0  -8  17   45.73    8.49
   0   8 -17   27.86    5.60
   0   8 -17   42.59    8.26
  -1   8 -17    8.57    6.71
   1   8  17    1.55    4.44
  -1  -8 -17   10.86    4.54
  -2  -8 -17    0.48    4.25
   2   8  17    8.21    6.73
  -2   8 -17    8.00    6.77
  -3   8 -17    8.20    8.98
  -3  -8 -17   -2.27    5.51
   3   8  17   -7.86    6.23
   3  -9 -17   -5.62    6.28
   3   9 -17    9.40    6.93
  -3  -9  17    8.14    9.47
   2  -9 -17   37.22    9.51
   2   9 -17   24.74    6.98
  -2  -9  17   57.62   13.17
   2  -9 -17   37.87    6.79
   1  -9 -17    9.88    4.20
   1  -9 -17    3.70    4.96
   1   9 -17   18.37    5.39
  -1  -9  17    8.29    6.31
   0  -9  17   34.26    8.01
   0   9 -17   34.86    7.74
   0   9 -17    7.58    3.86
   0  -9 -17   27.13    6.63
   1   9  17   27.14    7.12
  -1   9 -17   44.67   10.08
  -1  -9 -17   37.35    8.16
  -2  -9 -17   -1.32    4.65
  -2   9 -17    5.48    6.65
   2   9  17    5.59    6.09
  -3   9 -17   13.67    9.02
  -3  -9 -17    9.95    7.56
   3   9  17   18.09    9.76
  -3 -10  17   13.55    9.13
   3 -10 -17   -2.35    6.86
   3  10 -17    5.82    5.37
   2  10 -17   34.53    8.29
  -2 -10  17   27.70    9.60
   2 -10 -17   38.85    9.54
   2 -10 -17   41.43    7.81
  -1 -10  17   18.93    7.36
   1  10 -17   13.72    5.28
   1 -10 -17    0.25    4.36
   1 -10 -17   13.32    5.12
   0 -10  17   -1.78    6.13
   0 -10 -17   14.30    5.95
   0  10 -17    1.31    5.23
   0  10 -17    9.48    4.22
  -1 -10 -17   35.94    8.94
   1  10  17   11.16    5.78
  -1  10 -17   38.19    9.66
  -2 -10 -17   13.29    6.36
  -2  10 -17   -2.86    6.72
   2  10  17    5.04    6.67
  -3  10 -17    6.77    9.38
   3  10  17    3.28    7.22
  -3 -10 -17   -7.39    5.78
   3  11 -17   12.44    7.27
  -3 -11  17   15.45    9.39
   3 -11 -17   11.77    8.95
  -2 -11  17    3.55    6.94
   2  11 -17    5.63    5.74
   2 -11 -17   11.62    7.39
   1  11 -17   85.49   10.57
  -1 -11  17   90.31   13.89
   1 -11 -17   70.53   10.18
   0  11 -17  102.36   12.95
   0 -11 -17  122.42   13.45
   0 -11  17   92.56   12.75
  -1 -11 -17   11.95    5.92
  -1  11 -17    9.91    7.36
  -2 -11 -17   -0.11    5.93
   2  11  17   -2.52    5.60
  -2  11 -17   -1.92    6.24
  -3  11 -17   -0.01    8.52
   3  11  17    0.86    7.58
  -3 -11 -17    8.87    7.61
   3  12 -17   -5.01    5.79
   3 -12 -17    9.48    7.97
  -3 -12  17    5.13    9.28
  -2 -12  17    1.05    6.14
   2 -12 -17   10.77    6.73
   2  12 -17    5.44    4.66
   1 -12 -17    0.25    4.20
   1  12 -17   11.44    5.99
   1  12 -17    5.16    4.51
  -1 -12  17   -1.15    5.99
   0 -12  17    2.84    5.92
   0 -12 -17    8.44    4.67
   0  12 -17    1.13    6.56
  -1 -12 -17    7.02    5.38
  -1  12 -17   13.87    7.43
   2  12  17    7.34    6.67
  -2 -12 -17   -5.21    4.88
  -2  12 -17    3.33    6.92
   3  12  17    1.74    9.00
   3 -13 -17   -1.12    7.15
   3  13 -17    1.91    6.94
  -2 -13  17   36.38   12.06
   2  13 -17   30.15    7.94
   2 -13 -17    7.82    7.17
  -1 -13  17   22.62    8.44
   1  13 -17    5.27    6.37
   1 -13 -17   23.77    7.02
   0 -13 -17    2.59    4.84
   0 -13  17    3.71    5.69
   0  13 -17   10.48    7.05
   1 -13  17    2.98    6.10
  -1 -13 -17   22.65    7.31
  -1  13 -17   12.09    7.62
  -2 -13 -17    7.04    6.76
   2  13  17    3.04    7.18
  -2  13 -17   -2.33    8.04
  -2 -14  17    4.43    8.14
   2  14 -17    0.54    5.16
   2 -14 -17   -4.39    6.27
   1  14 -17   24.88    8.46
  -1 -14  17   26.39    9.22
   0 -14 -17    0.18    4.64
   0 -14  17   10.84    6.68
   0  14 -17   13.23    6.97
  -1 -14 -17   -1.08    4.99
  -1  14 -17   -0.47    7.45
   1 -14  17    1.69    7.21
  -2 -14 -17    0.30    5.96
  -2  14 -17   17.59    9.82
   2  14  17    5.28    7.27
  -2 -15  17   -6.91    7.52
   2  15 -17   11.95    6.75
   2 -15 -17   -1.30    7.11
  -1 -15  17   -1.71    6.67
   1  15 -17    9.78    7.19
   0 -15  17    2.06    7.04
   0  15 -17    8.31    7.76
   0 -15 -17    0.19    5.54
  -1 -15 -17   -3.52    6.07
  -1  15 -17    1.13    7.77
   1 -15  17    7.60    7.60
  -2  15 -17    3.05    9.41
   2  15  17   16.40    7.95
  -2 -15 -17   -1.94    6.61
   2 -16 -17    4.06    7.76
  -1 -16  17    6.26    8.14
   1  16 -17    3.79    6.59
   0 -16  17   -0.13    6.78
   0  16 -17   15.27    8.07
   0 -16 -17   13.30    7.17
   1 -16  17   11.88    7.24
  -1  16 -17   -0.51    7.58
  -1 -16 -17    1.21    6.71
   2  16  17    7.66    8.55
   1  17 -17   16.19    8.24
  -1 -17  17    2.53    8.59
   0  17 -17   -5.66    7.02
   0 -17  17   15.15    8.19
  -1 -17 -17    1.59    6.84
   1 -17  17   -1.86    6.93
  -1  17 -17    5.27    8.85
   1  18 -17   18.76    8.75
   0 -18  17    5.28    9.01
  -4   0  18   13.37   10.41
   4   0 -18   -1.31    4.32
  -3   0  18    1.62    7.48
   3   0 -18   -0.32    3.16
  -2   0  18   17.83    8.15
   2   0 -18   10.77    4.13
  -1   0  18    2.19    4.72
   1   0 -18   -0.41    2.86
   0   0 -18   20.01    5.29
  -1   0 -18 1085.16   37.91
  -1   0 -18 1106.91   40.50
  -2   0 -18   57.43    9.67
  -2   0 -18   52.48   10.91
  -3   0 -18    1.04    5.07
  -3   0 -18    8.84    7.97
  -4   0 -18   -1.89    8.00
   4   1 -18   -2.59    4.70
   4  -1 -18    7.00    5.13
  -4  -1  18   26.09   11.01
  -4   1  18   20.25   10.47
  -3  -1  18   24.36    9.78
   3  -1 -18   11.64    4.58
   3   1 -18   24.61    6.27
  -3   1  18    9.06    9.27
   2  -1 -18   94.11   10.19
  -2   1  18   61.04   12.08
  -2  -1  18  105.46   15.33
   2   1 -18   92.35   10.34
   1  -1 -18   54.61    7.86
  -1  -1  18   50.41    9.50
  -1   1  18   72.38   10.96
   1   1 -18   38.36    6.97
   0  -1 -18  188.38   12.31
   0   1 -18  186.32   12.10
  -1   1 -18  168.49   15.03
  -1   1 -18  188.82   12.54
  -1  -1 -18  200.67   14.61
  -1  -1 -18  181.41   12.83
  -2   1 -18   -2.68    5.87
  -2   1 -18    2.75    3.72
  -2  -1 -18    3.47    4.47
  -2  -1 -18    1.01    5.94
  -3  -1 -18    2.04    5.22
  -3   1 -18   12.21    8.61
  -3  -1 -18    8.12    7.57
  -4   1 -18  -12.17    7.89
  -4  -1 -18   -3.19    8.14
  -4   2  18   -6.03    9.36
   4  -2 -18    9.08    5.02
  -4  -2  18   17.20   10.63
   4   2 -18    1.77    5.19
   3   2 -18    3.17    4.51
   3  -2 -18    4.70    3.65
  -3  -2  18    2.69    7.59
  -3   2  18   -9.85    6.26
  -2   2  18   13.91    7.71
  -2  -2  18   -3.76    5.52
   2  -2 -18   -0.11    2.88
   2   2 -18    2.80    3.49
   1   2 -18   48.02    7.45
   1  -2 -18   53.34    7.56
  -1  -2  18   64.83   11.13
  -1   2  18   51.37    9.65
   0  -2 -18  359.39   17.51
   0   2 -18  332.27   16.86
  -1  -2 -18   80.94   10.18
  -1  -2 -18   84.40   11.46
  -1   2 -18   82.95   11.10
  -1   2 -18  100.51   10.20
  -2  -2 -18    3.95    4.15
  -2   2 -18   10.67    4.71
  -2  -2 -18    5.82    6.06
  -2   2 -18    7.62    6.06
  -3   2 -18   26.10    9.39
  -3  -2 -18    4.03    5.47
  -3  -2 -18   16.36    8.43
  -4  -2 -18   -1.99    8.36
  -4  -3  18    0.91    8.57
  -4   3  18    2.88   10.24
   4   3 -18    1.51    5.08
   4  -3 -18    8.86    5.29
  -3  -3  18   -5.99    7.21
   3   3 -18   -3.18    3.88
  -3   3  18    0.80    6.93
   3  -3 -18    1.21    3.41
  -2   3  18   16.87    7.87
   2   3 -18   11.98    4.89
   2  -3 -18   14.28    4.66
  -2  -3  18   21.80    8.64
   1  -3 -18  311.67   16.28
  -1   3  18  265.17   17.82
   1   3 -18  294.57   15.75
   0  -3  18   90.06   10.86
   0  -3 -18  107.87   10.60
   0   3 -18   87.69    9.19
  -1   3 -18    7.19    3.61
  -1  -3 -18    6.17    4.03
  -1  -3 -18    7.85    5.57
  -1   3 -18   11.36    5.72
  -2  -3 -18   26.66    8.92
  -2   3 -18   35.56    8.84
  -2  -3 -18   23.98    7.35
  -3  -3 -18    9.38    5.88
  -3   3 -18   13.04    8.19
  -3  -3 -18    0.59    7.52
   4  -4 -18    5.29    5.66
   4   4 -18   10.54    6.09
  -4  -4  18   -7.60    8.28
   4  -4 -18   18.71   10.33
   3  -4 -18    2.65    3.60
   3   4 -18   -7.23    3.67
  -3   4  18    7.85    8.36
  -3  -4  18   -8.30    7.01
  -2  -4  18   43.51   11.23
   2  -4 -18   37.28    7.01
   2   4 -18   24.72    6.65
  -2   4  18   30.19    9.33
  -1   4  18   -0.57    5.13
   1   4 -18    4.04    3.32
   1  -4 -18    5.82    3.48
  -1  -4  18    4.69    5.55
   0  -4 -18  193.03   12.84
   0  -4  18  180.54   13.87
   0   4 -18  167.59   11.38
   0   4 -18  164.49   12.29
  -1   4 -18   11.98    6.22
  -1  -4 -18   19.62    6.21
  -1   4 -18   22.09    5.49
  -1  -4 -18    8.29    4.61
  -2   4 -18    2.66    6.04
  -2  -4 -18   22.51    8.00
  -2  -4 -18   22.56    7.41
  -3  -4 -18    3.13    6.09
  -3  -4 -18    3.32    7.00
  -3   4 -18    1.24    7.99
  -4  -4 -18   -1.55    7.92
   4   5 -18    4.29    5.49
  -4  -5  18   12.47    9.67
   4  -5 -18    2.65    8.73
   3   5 -18    9.89    5.25
   3  -5 -18   -2.41    3.62
  -3  -5  18   15.01    8.79
   3  -5 -18    4.93    7.53
   2   5 -18   18.13    5.71
   2  -5 -18   14.31    7.60
   2  -5 -18   11.14    4.15
  -2  -5  18   15.14    7.74
   1  -5 -18   18.42    5.14
   1  -5 -18   22.33    7.04
   1   5 -18   35.62    6.64
  -1  -5  18   25.72    7.70
   0   5 -18   46.85    8.59
   0  -5 -18   45.93    7.98
   0   5 -18   50.75    7.44
   0  -5  18   55.45    9.83
  -1   5 -18    7.54    5.70
  -1  -5 -18    4.33    3.57
   1   5  18    6.49    5.09
  -1   5 -18    0.45    2.48
  -2   5 -18   29.83    9.27
  -2  -5 -18   39.15    9.42
  -3  -5 -18   27.27    9.26
  -3   5 -18   15.17    8.06
  -4  -5 -18  -11.97    7.52
   4  -6 -18   12.77    9.46
   4   6 -18    1.74    6.08
   3  -6 -18   15.08    8.09
  -3  -6  18    7.70    8.57
   3  -6 -18    5.62    4.40
   3   6 -18   -2.43    4.82
   2  -6 -18  184.12   17.21
  -2  -6  18  166.38   19.58
   2   6 -18  185.55   15.56
   2  -6 -18  163.45   12.02
  -1  -6  18   40.23    9.45
   1   6 -18   25.17    5.89
   1  -6 -18   34.03    7.56
   1  -6 -18   29.52    6.05
   0  -6 -18   35.27    6.82
   0   6 -18   47.37    7.34
   0   6 -18   35.96    8.04
   0  -6  18   48.20    9.61
   1   6  18    5.85    5.28
  -1   6 -18    8.96    5.87
  -1   6 -18    6.11    3.78
  -1  -6 -18    7.13    3.97
  -2   6 -18    2.20    6.69
  -2  -6 -18    1.08    4.70
   2   6  18    0.52    5.91
  -3   6 -18   -1.92    7.13
  -3  -6 -18    0.58    5.69
   3   6  18   11.35    6.77
  -4  -6 -18   -9.33    7.56
  -3  -7  18   -2.97    8.34
   3  -7 -18    6.92    7.42
   3  -7 -18    6.61    4.58
   3   7 -18   -2.69    4.80
   2   7 -18   43.27    8.52
  -2  -7  18   47.93   11.94
   2  -7 -18   50.80   11.04
   2  -7 -18   55.64    8.47
   1   7 -18    2.09    3.65
  -1  -7  18    6.01    5.73
   1  -7 -18    5.73    3.83
   1  -7 -18   11.09    5.52
   0  -7  18   52.99    9.86
   0   7 -18   34.54    7.98
   0  -7 -18   56.13    8.94
   0   7 -18   40.53    6.80
   1   7  18   83.02   10.73
  -1  -7 -18   63.41   10.43
  -1   7 -18   76.25   11.90
  -2  -7 -18   23.51    7.84
   2   7  18   12.43    7.27
  -2   7 -18    6.19    7.25
  -3  -7 -18   -4.11    5.78
   3   7  18    8.30    8.39
  -3   7 -18    2.50    8.75
   3  -8 -18   52.62   12.24
   3   8 -18   42.73    9.74
  -3  -8  18   53.32   14.21
   2  -8 -18   -1.42    3.66
   2   8 -18   -2.83    3.96
  -2  -8  18    1.53    7.27
   2  -8 -18   -4.12    5.59
   1   8 -18   34.05    7.07
   1  -8 -18   23.38    6.32
  -1  -8  18   34.38    9.10
   1  -8 -18   25.39    7.16
   0   8 -18   22.27    5.31
   0   8 -18   18.30    6.58
   0  -8 -18   15.36    5.56
   0  -8  18    7.47    5.86
  -1   8 -18    9.26    6.91
  -1  -8 -18   10.39    4.64
  -2  -8 -18    5.87    5.90
   2   8  18    9.78    6.59
  -2   8 -18   18.25    8.56
  -3   8 -18   -5.07    7.78
   3   8  18   -5.58    7.00
  -3  -8 -18   -3.00    5.92
  -3  -9  18    4.62    8.55
   3   9 -18    5.75    5.56
   3  -9 -18    5.25    7.74
   2   9 -18    0.76    4.60
   2  -9 -18    1.87    6.11
  -2  -9  18   11.78    7.76
   2  -9 -18   -0.64    4.05
  -1  -9  18   11.37    7.54
   1   9 -18   12.58    5.19
   1  -9 -18   12.83    4.96
   0  -9  18   53.78    9.99
   0   9 -18   43.53    9.01
   0  -9 -18   47.75    8.79
  -1  -9 -18   50.91    9.49
  -1   9 -18   30.00    9.86
  -2  -9 -18    2.20    5.92
  -2   9 -18    9.55    9.45
   2   9  18    9.83    6.75
  -3   9 -18   -2.88    7.50
  -3  -9 -18    9.97    7.21
   3   9  18    8.77    8.94
   3 -10 -18   10.72    8.03
   3  10 -18    4.95    5.78
  -3 -10  18  -12.65    7.49
   2 -10 -18    7.50    7.13
  -2 -10  18    6.63    7.28
   2  10 -18    7.26    5.18
   2 -10 -18    5.71    4.25
   1  10 -18   -1.59    3.87
  -1 -10  18   -2.39    6.00
   1 -10 -18    3.13    3.81
   0  10 -18   52.52   10.11
   0 -10  18   20.10    7.84
   0 -10 -18   29.43    7.41
  -1 -10 -18   11.50    5.16
  -1  10 -18   22.40    7.07
   2  10  18    0.85    6.57
  -2 -10 -18   -2.89    4.83
  -2  10 -18    0.32    7.37
   3  10  18    6.64    8.28
  -3  10 -18   -6.42    8.01
  -3 -10 -18   -4.93    5.86
   3 -11 -18   19.97   10.24
  -3 -11  18   14.75   10.08
   3  11 -18   10.82    6.62
   2 -11 -18   25.55    8.61
   2  11 -18   19.45    6.81
  -2 -11  18   16.28    9.46
   1  11 -18   19.68    5.71
  -1 -11  18   18.70    8.21
   1 -11 -18   16.16    6.24
   0  11 -18   16.48    7.80
   0 -11  18   10.80    6.84
   0 -11 -18    0.26    4.09
  -1  11 -18   27.10    9.59
  -1 -11 -18    2.00    4.40
  -2 -11 -18    2.23    5.49
  -2  11 -18   11.70    9.02
   2  11  18    1.01    6.74
  -3 -11 -18    1.61    7.03
   3  11  18    0.68    7.48
   3  12 -18    0.41    6.42
   3 -12 -18   -0.76    8.51
  -2 -12  18    5.15    8.15
   2  12 -18   -4.52    4.73
   2 -12 -18   -0.06    6.23
   1 -12 -18    7.83    5.47
   1  12 -18    2.14    4.28
  -1 -12  18   11.18    7.86
   0  12 -18   29.41    8.84
   0 -12 -18   17.35    6.16
   0 -12  18   30.67    9.34
  -1 -12 -18    8.09    5.78
  -1  12 -18    3.36    7.29
  -2 -12 -18    4.03    6.94
  -2  12 -18   -2.86    7.75
   2  12  18   15.00    7.44
   3  12  18    0.93    9.23
   2  13 -18    5.11    6.02
  -2 -13  18   21.14   10.17
   2 -13 -18    4.19    6.84
   1 -13 -18    6.96    5.73
  -1 -13  18   10.55    7.81
   0 -13  18   11.04    6.84
   0 -13 -18   -0.28    4.88
   0  13 -18   -9.36    6.87
  -1  13 -18   13.02    8.40
  -1 -13 -18    5.06    6.45
  -2 -13 -18    6.25    7.03
   2  13  18    8.15    6.95
  -2  13 -18    7.73    8.87
  -2 -14  18   -2.53    7.47
   2  14 -18   -1.34    5.97
   2 -14 -18    2.43    7.25
  -1 -14  18   -4.65    7.01
   0  14 -18   -3.88    6.58
   0 -14  18   -7.40    6.31
   0 -14 -18   -1.31    4.92
  -1  14 -18    0.61    7.39
  -1 -14 -18    1.35    5.88
   2  14  18   14.89    8.29
  -2  14 -18   10.51   10.06
  -2 -14 -18   12.26    8.14
  -2 -15  18   11.81   11.07
   2 -15 -18   15.71    8.02
  -1 -15  18    9.30    8.25
   0  15 -18    0.07    7.54
   0 -15 -18   -6.80    5.29
   0 -15  18   21.33    9.12
  -1 -15 -18   -0.72    6.02
  -1  15 -18    4.21    8.23
   2  15  18   20.39    8.43
   2 -16 -18   14.03    8.23
  -1 -16  18    1.46    7.63
   0 -16  18    0.89    6.61
   0 -16 -18   -4.26    6.13
   0  16 -18    4.25    8.06
  -1 -16 -18   16.93    8.67
  -1  16 -18   15.52    9.63
   0  17 -18    1.82    7.87
   0 -17  18    3.47    7.79
  -1 -17 -18    3.66    8.32
   4   0 -19    2.15    4.95
  -4   0  19    0.63    9.36
  -3   0  19    2.38    7.46
   3   0 -19   -1.52    3.55
  -2   0  19    1.11    6.55
   2   0 -19   -2.05    2.81
  -1   0  19    8.20    5.55
   1   0 -19    1.62    3.11
   0   0 -19    2.38    3.23
  -1   0 -19    3.15    3.46
  -1   0 -19    2.30    4.77
  -2   0 -19    9.08    4.77
  -2   0 -19   -4.93    5.71
  -3   0 -19   -3.76    4.60
  -3   0 -19   -2.16    7.71
  -4   1  19   -0.30    9.35
   4   1 -19   -4.51    4.16
   4  -1 -19    2.81    4.75
  -4  -1  19   -4.48    9.12
   3  -1 -19    0.11    3.80
  -3   1  19   17.59    8.55
   3   1 -19   16.34    5.29
  -3  -1  19   19.94    9.32
  -2  -1  19   15.47    8.42
   2   1 -19    2.29    3.27
  -2   1  19   17.17    7.80
   2  -1 -19   -0.09    2.79
   1  -1 -19   12.73    4.45
  -1  -1  19    0.93    5.20
  -1   1  19    3.67    5.81
   1   1 -19    4.40    3.88
   0   1 -19  159.41   11.44
   0  -1 -19  173.37   12.14
  -1  -1 -19   35.69    7.39
  -1   1 -19   40.81    8.55
  -1   1 -19   42.37    7.80
  -1  -1 -19   31.12    8.92
  -2   1 -19    1.20    4.03
  -2  -1 -19    1.48    6.27
  -2  -1 -19    0.43    3.84
  -2   1 -19    3.15    6.27
  -3  -1 -19   -8.47    6.28
  -3   1 -19    4.73    7.46
  -3  -1 -19    7.25    5.59
  -4   2  19    0.70   10.66
  -4  -2  19    4.46    9.54
   4   2 -19    9.20    6.00
   4  -2 -19    0.79    4.59
   3  -2 -19   14.20    5.78
  -3  -2  19   33.08   11.28
   3   2 -19   28.88    6.89
  -3   2  19   21.65   10.23
   2   2 -19    4.11    3.77
  -2   2  19    0.20    6.60
   2  -2 -19    9.43    3.91
  -2  -2  19   11.79    7.43
   1   2 -19   10.68    3.96
   1  -2 -19    3.66    3.10
  -1  -2  19   -1.60    5.69
  -1   2  19    1.11    5.13
   0  -2 -19   66.90    8.99
   0   2 -19   51.99    7.90
  -1   2 -19   12.36    6.60
  -1   2 -19   16.63    5.18
  -1  -2 -19   13.49    4.75
  -1  -2 -19   18.60    6.95
  -2  -2 -19   45.11    9.51
  -2  -2 -19   59.49   11.61
  -2   2 -19   68.42   10.21
  -2   2 -19   37.01    9.96
  -3  -2 -19   12.05    8.30
  -3   2 -19   -1.13    7.46
  -3  -2 -19    2.19    6.02
  -4  -3  19    2.48   10.10
   4   3 -19   -0.89    5.33
   4  -3 -19    5.20    5.14
  -4   3  19    0.40   10.03
  -3  -3  19   10.12    8.80
   3  -3 -19   11.53    5.66
  -3   3  19   10.07    9.10
   3   3 -19    7.14    4.86
   2  -3 -19   13.77    4.73
  -2  -3  19    8.67    7.52
   2   3 -19   12.66    5.00
  -2   3  19   11.73    7.25
   1   3 -19    6.59    4.10
  -1   3  19   20.15    7.61
  -1  -3  19   10.17    6.20
   1  -3 -19   13.65    4.80
   0  -3 -19   68.08    9.15
   0   3 -19   67.28    8.81
  -1   3 -19  101.48   10.37
  -1  -3 -19   93.78   11.64
  -1  -3 -19  101.77   12.11
  -1   3 -19   69.80   10.94
  -2   3 -19    6.32    6.35
  -2  -3 -19    4.66    4.70
  -2   3 -19    0.77    3.29
  -2  -3 -19    7.38    7.09
  -3  -3 -19   11.21    6.21
  -3  -3 -19    3.22    7.76
  -3   3 -19    5.82    7.69
   4  -4 -19    1.78    4.38
   4   4 -19    5.95    6.39
   4  -4 -19    0.10    9.89
   3  -4 -19    3.82    3.77
  -3  -4  19    7.69    8.05
   3   4 -19    2.82    4.93
  -3   4  19   -4.32    7.87
   2   4 -19    7.43    4.98
  -2  -4  19    6.48    7.24
  -2   4  19    1.71    7.27
   2  -4 -19    6.27    3.87
   1  -4 -19    0.33    2.96
  -1  -4  19    8.75    6.25
   1   4 -19   -0.13    3.27
   0  -4 -19   30.15    6.87
   0   4 -19   22.11    5.62
  -1   4 -19   12.67    6.96
  -1   4 -19    1.46    3.41
  -1  -4 -19   11.89    5.09
  -2  -4 -19   20.16    6.74
  -2  -4 -19    6.84    6.93
  -2   4 -19   -3.39    6.23
  -3   4 -19   -8.40    6.91
  -3  -4 -19   -0.74    6.45
  -3  -4 -19   -0.94    6.24
  -4  -4 -19    2.87    8.65
   3  -5 -19   14.60    8.85
   3   5 -19   -2.67    4.59
   3  -5 -19   -1.20    3.50
  -3  -5  19    8.59    8.46
   2  -5 -19    4.89    3.66
   2  -5 -19    2.23    6.63
  -2  -5  19   10.64    7.84
   2   5 -19    4.26    4.24
   1   5 -19   53.57    8.43
   1  -5 -19   54.28    9.47
  -1  -5  19   59.27   11.59
   1  -5 -19   50.15    8.28
   0   5 -19  142.57   10.60
   0  -5 -19  121.48   12.31
  -1   5 -19   14.45    6.68
  -1   5 -19    8.07    4.31
  -1  -5 -19   14.85    5.28
  -2   5 -19   34.24   10.37
  -2  -5 -19   40.79    9.85
  -3  -5 -19    0.77    5.88
  -3   5 -19   -4.12    7.40
   3  -6 -19   11.15    7.79
  -3  -6  19   -1.40    8.92
   3  -6 -19   -3.60    3.86
   3   6 -19   -4.52    4.61
  -2  -6  19   25.75    9.09
   2   6 -19   23.68    6.30
   2  -6 -19   32.58    6.89
   2  -6 -19   32.16    9.33
   1   6 -19  200.66   13.22
   1  -6 -19  159.54   11.91
   0  -6  19    5.75    5.42
   0   6 -19    4.53    3.96
   0  -6 -19    2.70    3.54
  -1   6 -19   23.83    5.65
  -1  -6 -19   29.06    7.37
  -1   6 -19   69.15   11.84
  -2   6 -19    8.83    7.33
  -2  -6 -19    3.63    5.04
   2   6  19   14.46    6.71
  -3   6 -19    0.99    8.46
  -3  -6 -19   -0.87    5.54
   3   6  19    1.06    6.85
   3   7 -19    5.41    5.74
   3  -7 -19    0.38    6.90
   3  -7 -19    0.51    3.89
  -3  -7  19   -6.69    7.24
   2   7 -19   25.65    7.07
   2  -7 -19   37.63    7.19
  -2  -7  19   23.78    9.30
   2  -7 -19   19.58    8.05
   1  -7 -19   12.48    4.76
   1   7 -19   21.12    5.61
  -1  -7  19   10.32    7.73
   0   7 -19    7.71    4.69
   0  -7  19    8.16    5.80
   0  -7 -19    5.80    3.69
   0   7 -19    6.91    5.25
  -1   7 -19   -2.09    5.36
  -1  -7 -19   -1.77    3.30
  -2   7 -19   12.61    8.56
  -2  -7 -19    8.10    6.33
   2   7  19    8.86    7.21
  -3  -7 -19    7.35    7.24
  -3   7 -19   22.03   10.40
   3   7  19    6.40    8.76
  -3  -8  19   26.61   11.16
   3   8 -19   19.09    8.09
   3  -8 -19   41.15   10.62
   2   8 -19   23.45    6.91
   2  -8 -19   28.20    8.88
  -2  -8  19   32.67   10.23
   2  -8 -19   18.47    5.51
   1  -8 -19   44.82    8.05
  -1  -8  19   32.52    9.72
   1   8 -19   43.28    7.40
   0   8 -19    5.89    3.63
   0   8 -19    6.52    6.12
   0  -8  19    7.93    6.25
   0  -8 -19   13.49    5.32
  -1  -8 -19   29.83    7.97
  -1   8 -19   23.67    9.05
  -2  -8 -19    4.44    6.04
   2   8  19   -5.54    6.05
  -2   8 -19   -2.30    7.56
  -3   8 -19   -3.45    8.84
   3   8  19   -3.74    7.54
  -3  -8 -19    6.89    6.89
   3   9 -19   -2.86    5.16
   3  -9 -19   -5.72    7.17
  -3  -9  19    7.58    9.50
   2  -9 -19   34.55    7.25
  -2  -9  19   40.44   11.69
   2  -9 -19   51.06   11.14
   2   9 -19   44.77    9.57
   1  -9 -19   -0.10    3.90
  -1  -9  19    3.59    6.44
   1   9 -19    2.45    4.24
   0  -9 -19   -0.16    3.87
   0  -9  19    3.21    5.55
   0   9 -19    6.18    5.81
   0   9 -19   -0.54    2.93
  -1   9 -19    2.48    6.25
  -1  -9 -19    4.76    5.07
   2   9  19   18.04    8.28
  -2  -9 -19   28.38    9.45
  -2   9 -19   35.22   10.31
  -3   9 -19   -6.14    8.02
   3   9  19   14.49    8.87
  -3  -9 -19    3.38    6.81
   3 -10 -19   12.15    9.11
   3  10 -19   23.49    8.73
  -3 -10  19   26.92   12.08
   2 -10 -19   14.27    7.95
   2  10 -19    1.12    5.36
   2 -10 -19   12.29    5.75
  -2 -10  19   28.81   10.08
   1 -10 -19    0.20    3.75
  -1 -10  19   12.31    7.60
   1  10 -19    3.66    4.74
   0 -10  19    8.71    6.45
   0 -10 -19    1.18    4.13
   0  10 -19    0.45    5.68
  -1  10 -19    0.58    7.38
  -1 -10 -19    9.05    5.45
   2  10  19   21.65    8.34
  -2  10 -19   -4.41    7.27
  -2 -10 -19    1.97    5.90
  -3  10 -19    1.18   10.11
   3  10  19   -0.79    7.98
   3 -11 -19    3.39    8.72
  -3 -11  19    6.30   10.06
   3  11 -19    5.60    6.53
   2  11 -19    1.08    5.39
  -2 -11  19    6.57    8.49
   2 -11 -19   11.10    7.17
  -1 -11  19   20.53    8.76
   1  11 -19    9.02    5.12
   1 -11 -19   -0.11    4.34
   0 -11 -19   -1.07    4.29
   0 -11  19   11.40    7.56
   0  11 -19    5.82    6.96
  -1 -11 -19   -4.80    4.40
  -1  11 -19   -0.96    6.63
  -2 -11 -19    2.84    6.25
  -2  11 -19    1.99    7.56
   2  11  19  -11.03    6.37
   3  11  19   -6.16    7.53
   3 -12 -19   15.43    9.18
   2 -12 -19    3.91    7.16
  -2 -12  19    9.83    8.68
   2  12 -19    9.21    6.27
   1  12 -19    0.89    4.52
  -1 -12  19    6.71    7.76
   1 -12 -19    9.85    5.76
   0 -12  19    8.48    6.73
   0 -12 -19   -1.16    4.80
   0  12 -19    2.25    7.02
  -1  12 -19    0.82    7.49
  -1 -12 -19    4.02    5.48
  -2 -12 -19    8.35    7.05
   2  12  19   13.77    7.29
  -2  12 -19   13.67    9.81
  -2 -13  19    4.69    8.78
   2 -13 -19   -0.80    6.43
   2  13 -19    2.76    5.42
   1 -13 -19   20.84    6.47
  -1 -13  19    8.82    8.49
   0 -13 -19    0.10    4.93
   0  13 -19    4.68    7.40
   0 -13  19    6.51    7.70
  -1  13 -19   14.55    8.25
  -1 -13 -19    2.02    6.07
  -2 -13 -19    3.45    6.71
  -2  13 -19    4.15    9.32
   2 -14 -19    7.55    7.50
  -2 -14  19   -1.33    8.94
   2  14 -19    8.14    6.54
  -1 -14  19    4.63    7.67
   0 -14 -19   44.23    9.76
   0 -14  19   13.44    8.56
   0  14 -19   25.79    9.36
  -1  14 -19   -1.50    7.57
  -1 -14 -19   10.32    7.27
  -1 -15  19   11.22    8.69
   0 -15 -19    6.00    6.75
   0 -15  19   18.82    8.57
   0  15 -19   -0.90    7.59
  -1  15 -19    6.25    8.35
  -1 -15 -19   -1.38    7.05
  -1 -16  19    5.58    8.76
   0  16 -19   -7.71    7.47
   0 -16  19    3.29    8.20
   0 -16 -19   10.57    7.95
  -1 -16 -19   14.23    8.43
   0 -17  19    0.41    9.47
   0  17 -19    4.04    9.34
   4   0 -20   14.24    6.43
   3   0 -20   15.85    5.96
  -3   0  20   22.66   10.32
   2   0 -20    4.12    3.86
  -2   0  20   -1.96    6.54
   1   0 -20   91.61   10.60
  -1   0  20   85.80   12.94
   0   0 -20    1.51    3.52
  -1   0 -20   45.65    8.07
  -1   0 -20   47.39    9.97
  -2   0 -20    0.74    6.56
  -2   0 -20    3.96    5.58
  -3   0 -20   10.22    9.04
   4  -1 -20   14.26    5.84
   4   1 -20   13.18    6.01
  -3  -1  20   19.56   10.58
  -3   1  20   10.99    9.27
   3   1 -20   11.25    5.03
   3  -1 -20   12.60    5.06
  -2   1  20   12.14    8.54
   2   1 -20   10.33    4.52
  -2  -1  20   17.13    8.54
   2  -1 -20    5.49    4.11
  -1   1  20   21.41    6.93
   1   1 -20    5.99    4.15
   1  -1 -20    0.95    3.29
  -1  -1  20    7.61    6.56
   0   1 -20  157.70   11.89
   0  -1 -20  183.17   12.58
  -1   1 -20   -1.73    3.37
  -1  -1 -20   -2.90    3.07
  -1   1 -20    7.52    5.66
  -1  -1 -20    1.26    5.83
  -2   1 -20    4.75    4.85
  -2  -1 -20    2.73    4.53
  -2  -1 -20    7.29    7.46
  -2   1 -20   -5.15    6.40
  -3  -1 -20    4.29    6.28
  -3   1 -20    2.71    7.78
  -3  -1 -20   -8.06    7.04
   4  -2 -20    3.82    5.18
   4   2 -20    2.07    5.72
  -3   2  20    2.79    8.62
   3   2 -20    6.21    5.06
  -3  -2  20    6.86    8.18
   3  -2 -20    6.61    4.68
  -2  -2  20   37.63   11.59
  -2   2  20   21.11    9.51
   2  -2 -20   14.88    5.10
   2   2 -20   12.87    5.25
   1  -2 -20    3.44    3.54
  -1  -2  20    6.66    7.53
  -1   2  20    6.93    6.09
   1   2 -20   -1.11    3.25
   0   2 -20   65.65    9.06
   0  -2 -20   61.53    9.09
  -1  -2 -20   -3.02    4.78
  -1   2 -20    1.01    3.99
  -1  -2 -20    2.29    3.67
  -1   2 -20    1.54    5.16
  -2   2 -20    3.43    4.12
  -2  -2 -20    3.43    6.81
  -2   2 -20   -3.12    6.20
  -2  -2 -20   -0.11    4.57
  -3  -2 -20   -3.15    6.77
  -3  -2 -20   -0.23    6.02
  -3   2 -20    9.90    9.08
   4  -3 -20    4.86    5.19
  -3   3  20    4.83    9.58
   3   3 -20    1.62    4.74
   3  -3 -20    3.72    4.29
  -3  -3  20    7.62    8.62
  -2  -3  20   43.80   12.00
  -2   3  20   52.68   12.46
   2  -3 -20   51.86    8.52
   2   3 -20   36.86    7.81
  -1  -3  20  140.05   16.01
  -1   3  20  121.48   14.06
   1   3 -20  136.93   12.36
   1  -3 -20  112.38   11.54
   0   3 -20   -0.26    3.61
   0  -3 -20    3.42    3.71
  -1   3 -20    6.48    6.28
  -1   3 -20    6.14    4.08
  -1  -3 -20    4.72    4.19
  -2  -3 -20   28.13    7.73
  -2  -3 -20   32.19    9.05
  -2   3 -20   33.85    7.92
  -2   3 -20   31.42    9.90
  -3   3 -20   -3.00    7.51
  -3  -3 -20   10.31    7.71
  -3  -3 -20   -0.86    6.19
   4  -4 -20    5.33    5.61
  -3  -4  20   11.90    9.11
   3   4 -20    6.10    5.09
  -3   4  20    3.75    8.62
   3  -4 -20    2.90    4.06
  -2   4  20   38.84   11.12
   2   4 -20   15.01    5.64
   2  -4 -20   29.23    6.70
  -2  -4  20    8.12    8.24
  -1  -4  20   27.96    8.81
   1   4 -20   34.09    6.69
   1  -4 -20   27.00    6.08
   0  -4 -20   31.32    7.46
   0   4 -20   21.32    5.74
  -1   4 -20    8.00    6.33
  -1  -4 -20    1.94    3.93
  -1   4 -20    3.02    3.72
  -2  -4 -20   -1.85    4.12
  -2  -4 -20    4.03    6.87
  -2   4 -20    1.20    6.50
  -3  -4 -20    7.74    7.84
  -3  -4 -20    0.30    5.64
  -3   4 -20   -3.01    7.61
   3  -5 -20   -0.15    7.65
   3  -5 -20   13.99    5.49
   3   5 -20    4.27    5.39
  -3  -5  20    7.48    8.82
   2  -5 -20   -4.70    6.01
  -2  -5  20    7.32    7.17
   2  -5 -20   10.32    4.38
   2   5 -20   -3.79    3.74
   1   5 -20  227.98   14.40
   1  -5 -20  237.63   14.99
  -1  -5  20  246.02   19.18
   0   5 -20   -0.58    3.74
   0  -5 -20    2.28    3.82
  -1   5 -20   44.86    7.85
  -1  -5 -20   58.65   10.64
  -1   5 -20   50.73   10.46
  -2  -5 -20   -2.83    3.89
  -2   5 -20   10.26    7.37
   2   5  20   14.75    7.51
  -3  -5 -20    6.46    6.80
   3   5  20    4.17    7.77
  -3   5 -20   -4.65    7.82
   3   6 -20   -7.51    4.29
  -3  -6  20    1.05    7.99
   3  -6 -20    4.78    7.81
   3  -6 -20    1.81    4.29
  -2  -6  20   12.74    8.82
   2   6 -20   31.05    7.74
   2  -6 -20   20.40    5.29
   2  -6 -20   21.70    8.74
  -1  -6  20    8.39    7.55
   1  -6 -20   12.91    5.12
   1   6 -20   15.09    5.31
   0   6 -20   15.16    5.24
   0  -6 -20    3.80    3.95
  -1   6 -20    0.38    2.90
  -1  -6 -20    5.29    4.55
  -1   6 -20    5.31    6.66
  -2  -6 -20    6.20    5.52
   2   6  20   14.07    7.47
  -2   6 -20    1.46    7.42
   3   6  20    4.03    7.53
  -3  -6 -20   -0.50    6.72
  -3   6 -20    7.26    9.03
   3   7 -20   -2.12    5.37
  -3  -7  20    3.72    9.40
   3  -7 -20    2.89    7.58
   3  -7 -20    5.13    4.77
   2  -7 -20   43.33   10.49
   2   7 -20   36.00    7.78
  -2  -7  20   60.30   12.92
   2  -7 -20   42.04    8.06
   1  -7 -20   24.31    6.32
  -1  -7  20   22.64    8.41
   1   7 -20   19.20    6.16
   0  -7 -20   70.90   10.80
   0   7 -20   74.72    9.54
  -1  -7 -20    2.64    4.00
  -1   7 -20    1.94    6.81
   2   7  20   -8.62    5.64
  -2  -7 -20    3.64    5.20
  -2   7 -20    4.76    8.06
  -3  -7 -20    5.62    7.57
   3   7  20    5.30    8.55
  -3   7 -20   -2.47    9.17
   3  -8 -20   26.13   10.22
   3   8 -20   24.68    7.97
  -3  -8  20    7.31   10.54
   2  -8 -20   14.79    5.13
   2   8 -20   17.15    6.18
  -2  -8  20   18.18    9.87
   2  -8 -20   21.60    9.03
   1  -8 -20   17.58    5.33
   1   8 -20   10.66    4.62
  -1  -8  20   15.60    7.44
   0  -8 -20    2.43    4.47
   0   8 -20    7.74    4.42
  -1  -8 -20    5.34    5.03
  -1   8 -20    5.97    7.40
   2   8  20    5.73    6.94
  -2   8 -20   -3.16    7.65
  -2  -8 -20   -0.27    5.72
  -3   8 -20    7.26   11.16
   3   8  20   -0.86    8.47
  -3  -8 -20    5.72    8.16
   3   9 -20    3.75    6.51
  -3  -9  20   -0.84    8.99
   3  -9 -20    9.93    8.82
   2  -9 -20   19.89    8.27
  -2  -9  20   19.23    9.53
   2   9 -20   11.63    5.75
   2  -9 -20   12.98    5.59
  -1  -9  20   10.90    8.78
   1  -9 -20    9.04    4.87
   1   9 -20    1.49    3.86
   0   9 -20   -0.56    3.89
   0  -9 -20   -5.02    3.74
  -1  -9 -20    4.28    5.29
  -1   9 -20   -1.64    7.12
   2   9  20    2.06    6.95
  -2  -9 -20    1.87    5.83
  -2   9 -20    2.47    7.54
   3   9  20    2.46    8.85
  -3 -10  20   -0.25    9.95
   3  10 -20    4.31    6.69
   3 -10 -20    9.42    9.79
   2 -10 -20   13.51    6.37
   2 -10 -20    8.55    7.22
   2  10 -20    4.41    5.37
  -2 -10  20   -5.19    8.04
  -1 -10  20   13.31    8.08
   1 -10 -20    0.73    4.05
   1  10 -20    3.31    4.67
   0 -10 -20   -0.83    3.98
   0 -10  20   -6.94    5.71
  -1 -10 -20   12.61    5.65
  -1  10 -20    1.55    6.66
  -2  10 -20    1.72    7.87
  -2 -10 -20   -2.27    5.33
   2  10  20    0.31    7.68
   3  10  20    7.26    9.07
   3 -11 -20   12.93    9.06
   2 -11 -20    3.32    7.29
  -2 -11  20  -14.51    8.21
   2  11 -20   -2.96    5.35
   1  11 -20    8.70    5.13
  -1 -11  20    9.45    7.46
   1 -11 -20   -6.70    3.47
   0 -11  20   42.00   10.29
   0  11 -20   38.73   10.82
   0 -11 -20   21.32    7.25
  -1 -11 -20   -0.18    5.01
  -1  11 -20    1.67    7.68
  -2 -11 -20   -4.71    5.48
  -2  11 -20    6.71    9.72
   2  12 -20    4.25    5.75
   2 -12 -20    0.90    7.45
  -2 -12  20   18.66    9.53
  -1 -12  20    7.03    8.29
   1  12 -20    6.16    5.11
   1 -12 -20    3.30    5.61
   0 -12 -20    3.07    4.73
   0  12 -20   13.11    8.34
   0 -12  20   10.25    7.81
  -1 -12 -20    9.43    6.31
  -1  12 -20   -0.20    8.50
  -2 -12 -20    1.65    6.08
  -2  12 -20    0.96    9.53
  -2 -13  20   -4.05    8.95
   2  13 -20   -1.04    6.04
  -1 -13  20   10.53    8.12
   1 -13 -20    0.12    5.35
   0 -13 -20    0.97    5.42
   0  13 -20   -0.04    8.54
   0 -13  20    4.61    7.55
  -1  13 -20    1.26    8.42
  -1 -13 -20    1.76    5.75
  -2  13 -20   -4.87    9.29
   2  14 -20   -2.70    6.53
  -1 -14  20   19.78    9.35
   0  14 -20   10.13    8.16
   0 -14 -20   20.11    7.81
   0 -14  20   11.45    7.74
  -1 -14 -20    4.13    6.38
  -1  14 -20    2.41    9.82
  -1 -15  20    6.97    9.83
   0 -15 -20    1.11    6.26
   0  15 -20    2.71    8.82
   0 -15  20   -6.75    8.33
  -1 -15 -20    8.01    8.04
  -1  15 -20    1.34    8.77
   0  16 -20   -1.34    9.20
   0 -16  20   -0.62    9.26
   0 -16 -20    2.28    7.64
   3   0 -21    3.85    4.60
  -3   0  21    0.95    8.37
  -2   0  21   -4.97    7.68
   2   0 -21   -2.82    3.27
   1   0 -21    3.14    3.39
   0   0 -21   -1.04    2.94
  -1   0 -21   -6.21    3.69
  -2   0 -21    1.36    7.47
  -2   0 -21    3.97    4.61
  -3   0 -21   -4.90    7.77
   3  -1 -21    3.12    4.52
   3   1 -21   11.00    4.63
  -3   1  21   16.98   10.46
  -3  -1  21   -0.69    9.13
  -2   1  21   12.25    8.33
   2   1 -21   -0.83    3.60
   2  -1 -21   -2.88    3.36
  -2  -1  21   -3.82    7.87
   1  -1 -21    4.36    4.11
   1   1 -21    2.72    4.13
  -1  -1  21    9.74    6.73
   0  -1 -21    6.74    3.95
   0   1 -21    4.48    3.59
  -1   1 -21    2.63    3.80
  -1  -1 -21   -0.97    3.84
  -2  -1 -21    0.09    6.91
  -2   1 -21    4.82    7.83
  -2  -1 -21    6.90    5.30
  -2   1 -21    5.35    5.41
  -3  -1 -21    8.65    9.00
  -3  -1 -21   -2.05    6.10
  -3   1 -21   -2.44    7.34
   4  -2 -21   -4.21    4.72
  -3  -2  21   -1.14    9.21
   3   2 -21    7.23    5.23
   3  -2 -21   16.55    5.86
  -3   2  21   15.70    9.87
  -2   2  21    0.17    7.68
  -2  -2  21    6.59    8.90
   2   2 -21    0.77    4.16
   2  -2 -21    3.34    3.63
   1   2 -21   60.13    9.26
  -1  -2  21   45.13   10.66
   1  -2 -21   44.93    7.87
   0  -2 -21   16.93    5.34
   0   2 -21   28.42    6.48
  -1   2 -21   27.21    8.67
  -1   2 -21   27.45    7.46
  -1  -2 -21   27.38    6.67
  -2  -2 -21    1.63    7.09
  -2   2 -21    3.14    4.83
  -2   2 -21   -1.91    7.16
  -2  -2 -21    4.14    5.51
  -3   2 -21    2.88    9.14
  -3  -2 -21   -4.32    6.01
  -3  -2 -21    2.30    7.71
   4  -3 -21    0.48    5.33
   3  -3 -21    3.61    4.57
  -3   3  21   19.06   10.57
   3   3 -21   -4.09    4.36
  -3  -3  21    3.69    9.01
   2   3 -21   16.14    5.90
  -2   3  21   34.00   10.89
   2  -3 -21   30.89    6.92
  -2  -3  21   42.57   13.08
   1  -3 -21    0.96    3.10
   1   3 -21   14.66    5.11
  -1  -3  21    6.43    6.61
   0   3 -21   19.67    5.94
   0  -3 -21   19.58    6.00
  -1   3 -21   -0.04    4.07
  -1   3 -21    0.01    5.36
  -1  -3 -21    3.17    4.42
  -2  -3 -21    2.50    6.90
  -2   3 -21    6.27    7.85
  -2  -3 -21    1.42    5.19
  -2   3 -21    1.37    4.90
  -3  -3 -21   -3.75    7.27
  -3  -3 -21    0.61    6.47
  -3   3 -21   12.59    9.43
  -3  -4  21    1.88    8.55
   3   4 -21    5.89    5.72
   3  -4 -21   -9.31    3.57
  -2   4  21    7.39    7.80
  -2  -4  21    2.30    8.64
   2   4 -21   -0.74    3.95
   2  -4 -21   -1.37    3.66
   1   4 -21   -1.11    3.21
   1  -4 -21    5.24    4.19
  -1  -4  21   -8.68    6.41
   0   4 -21   16.51    5.38
   0  -4 -21   40.51    8.53
  -1  -4 -21    4.69    4.77
  -1   4 -21    6.97    4.56
  -1   4 -21   17.57    7.63
  -2  -4 -21    4.81    5.12
  -2   4 -21   11.43    7.40
  -2  -4 -21   10.52    6.89
  -3  -4 -21   -4.83    7.49
  -3  -4 -21   -4.01    5.93
  -3   4 -21    8.56    8.24
   3  -5 -21    1.87    4.90
  -3  -5  21    1.80   10.09
   3  -5 -21   11.89    8.69
   3   5 -21    2.88    5.28
  -2  -5  21   10.97    8.32
   2   5 -21   -0.82    3.90
   2  -5 -21    0.14    7.00
   2  -5 -21   -4.14    3.15
   1   5 -21   19.72    5.96
   1  -5 -21   39.25    7.33
  -1  -5  21   44.28   10.78
   0   5 -21    6.78    4.52
   0  -5 -21   10.66    5.04
  -1   5 -21   33.78    7.21
  -1  -5 -21   26.88    7.68
  -1   5 -21   23.81    8.02
   2   5  21   -5.21    6.97
  -2   5 -21   -4.35    6.80
  -2  -5 -21    8.84    6.09
   3   5  21    3.35    7.89
  -3  -5 -21   18.54    8.37
  -3   5 -21   -2.83    7.93
   3  -6 -21    5.03    8.50
   3   6 -21   -0.53    5.30
  -3  -6  21    4.24   10.33
   3  -6 -21   -2.82    4.07
   2   6 -21   16.00    6.64
   2  -6 -21   17.48    5.43
  -2  -6  21    3.55    7.85
   2  -6 -21   20.57    8.71
  -1  -6  21    2.52    6.71
   1   6 -21   16.81    5.67
   1  -6 -21   10.63    4.84
   0   6 -21    6.08    4.69
   0  -6 -21   19.29    6.03
  -1   6 -21   -0.87    3.46
  -1   6 -21   35.15    9.66
  -1  -6 -21    9.61    5.65
  -2   6 -21   -3.76    7.22
   2   6  21   -2.70    6.93
  -2  -6 -21    4.55    6.64
  -3   6 -21    6.19    8.98
  -3  -6 -21    5.56    7.76
   3   6  21  -11.72    7.68
   3  -7 -21    5.60    8.10
   3  -7 -21   10.70    5.35
  -3  -7  21   -4.04    9.65
   3   7 -21    3.06    6.08
  -2  -7  21    1.26    8.50
   2  -7 -21   -3.15    6.93
   2  -7 -21    8.23    4.53
   2   7 -21    2.58    5.12
  -1  -7  21   11.81    8.29
   1  -7 -21   10.94    5.12
   1   7 -21    2.31    3.91
   0  -7 -21   66.59   10.67
   0   7 -21   76.43    9.69
  -1   7 -21    4.46    7.80
  -1  -7 -21    2.03    4.71
   2   7  21    4.10    7.86
  -2  -7 -21   -2.91    5.29
  -2   7 -21   16.13    8.55
   3   7  21   -0.87    8.23
  -3  -7 -21   -3.48    6.91
  -3   7 -21    3.28   10.04
   3  -8 -21   -3.00    8.64
  -3  -8  21  -16.28    9.39
   3   8 -21   -1.52    6.12
   2   8 -21   19.44    6.13
   2  -8 -21    2.85    4.28
   2  -8 -21   10.17    7.65
  -2  -8  21   14.98    9.63
   1   8 -21    6.04    4.50
   1  -8 -21    7.90    4.82
  -1  -8  21    3.84    7.82
   0  -8 -21   75.24   11.54
   0   8 -21   77.81    9.95
  -1  -8 -21   -5.07    3.87
  -1   8 -21   11.56    7.59
  -2  -8 -21   -2.49    5.51
  -2   8 -21   21.99    9.86
   3   8  21   -8.31    7.83
   3  -9 -21    5.66    8.39
  -3  -9  21   10.89   11.10
  -2  -9  21   18.21    9.92
   2  -9 -21    8.98    4.64
   2   9 -21   17.12    6.70
   2  -9 -21    0.61    7.36
  -1  -9  21   19.54    9.58
   1  -9 -21   11.72    5.64
   1   9 -21   25.88    6.70
   0  -9 -21   12.10    5.62
   0   9 -21    8.59    5.27
  -1   9 -21   14.19    8.34
  -1  -9 -21   19.41    7.27
  -2  -9 -21   17.14    8.02
  -2   9 -21    7.62    9.65
   3   9  21   17.04    9.54
   3 -10 -21    7.32    9.70
  -2 -10  21    3.91    8.20
   2  10 -21    9.98    5.95
   2 -10 -21   -2.76    4.52
   1  10 -21   12.76    6.25
  -1 -10  21    8.86    8.16
   1 -10 -21   -2.14    4.27
   0 -10 -21   -0.32    4.69
  -1 -10 -21    5.00    5.78
  -1  10 -21   12.11    9.00
  -2 -10 -21    0.76    6.75
  -2  10 -21    5.19    8.32
   2  11 -21    3.95    5.50
  -2 -11  21    0.26    8.48
   1 -11 -21    7.74    5.97
  -1 -11  21   22.34    9.13
   1  11 -21    4.39    5.48
   0 -11 -21    4.38    5.32
  -1  11 -21   -3.66    7.52
  -1 -11 -21    1.14    5.72
  -2 -11 -21    8.86    7.63
  -2  11 -21   -0.73    9.13
   2  12 -21    5.94    6.21
  -2 -12  21   -3.10    8.86
  -1 -12  21    6.38    8.07
   1 -12 -21    8.41    6.30
   0 -12 -21   -3.54    4.69
  -1  12 -21    5.88    9.56
  -1 -12 -21   -2.21    5.24
  -2  12 -21   -3.57    9.50
   2  13 -21    5.16    6.97
   1 -13 -21    9.94    6.53
  -1 -13  21   12.40    9.80
   0 -13 -21    7.15    5.97
  -1  13 -21    3.12    9.30
  -1 -13 -21    9.50    7.64
  -1 -14  21    3.03    8.96
   0 -14 -21    7.65    6.83
  -1 -14 -21   -1.38    6.84
  -1  14 -21    1.59    9.06
  -1 -15  21   -6.45    8.36
   0 -15 -21   -5.94    6.31
   3   0 -22    0.09    4.46
  -3   0  22    5.33    9.89
  -2   0  22    2.00    8.09
   2   0 -22    0.42    4.35
   1   0 -22   43.82    7.94
   0   0 -22   47.03    8.49
  -1   0 -22   14.03    5.75
  -2   0 -22   15.32    6.06
  -2   0 -22   19.80   10.39
  -3   0 -22   -5.59    8.00
  -3  -1  22   -7.12    8.49
   3   1 -22    3.55    4.68
   3  -1 -22   -2.18    4.37
  -3   1  22   -6.31    8.97
   2  -1 -22   22.84    6.82
   2   1 -22   17.50    5.78
  -2   1  22   -2.47    8.04
  -2  -1  22   29.89   10.49
   1   1 -22    6.62    4.14
   1  -1 -22    9.76    4.69
   0   1 -22    4.28    4.13
   0  -1 -22    4.69    3.95
  -1  -1 -22   -0.36    3.96
  -1   1 -22    6.73    4.54
  -2  -1 -22   17.88    7.98
[truncated: 26,154 more chars]
