# Supplementary material for: Hydrogen bonding in the crystal structure of the molecular salt of pyrazole–pyrazolium picrate
Source: Acta Crystallogr E Crystallogr Commun. 2016 May 27;72(Pt 6):861–3. doi: 10.1107/S2056989016008215 (PMC4908572; doi:10.1107/S2056989016008215)
Supplement: Supplementary file 2 [file e-72-00861-Isup2.hkl]

data_I                                                                          
_shelx_title ' 060929am in P2(1)/c'                                             
_shelx_refln_list_code          4                                               
_shelx_F_calc_maximum      144.60                                               
_exptl_crystal_F_000       752.00                                               
_reflns_d_resolution_high  0.8107                                               
                                                                                
loop_                                                                           
 _space_group_symop_operation_xyz                                               
 'x, y, z'                                                                      
 '-x, y+1/2, -z+1/2'                                                            
 '-x, -y, -z'                                                                   
 'x, -y-1/2, z-1/2'                                                             
                                                                                
_cell_length_a     4.2447                                                       
_cell_length_b    16.9498                                                       
_cell_length_c    21.8390                                                       
_cell_angle_alpha  90.000                                                       
_cell_angle_beta   92.029                                                       
_cell_angle_gamma  90.000                                                       
                                                                                
_shelx_F_squared_multiplier     1.000                                           
                                                                                
loop_                                                                           
 _refln_index_h                                                                 
 _refln_index_k                                                                 
 _refln_index_l                                                                 
 _refln_F_squared_calc                                                          
 _refln_F_squared_meas                                                          
 _refln_F_squared_sigma                                                         
 _refln_observed_status                                                         
   2   0   0         94.00         67.93        54.03 o                         
   3   0   0         32.34          0.74         8.66 o                         
   4   0   0         81.57         20.49        21.25 o                         
   1   1   0        584.50        635.41        11.75 o                         
   2   1   0         50.89         52.20         5.20 o                         
   3   1   0        185.56        197.66         9.68 o                         
   4   1   0         36.34         42.98         6.13 o                         
   0   2   0       4282.00       4632.25        68.36 o                         
   1   2   0      10045.49      10174.40       129.02 o                         
   2   2   0       1041.05        997.56        29.76 o                         
   3   2   0          3.71          0.73         3.69 o                         
   4   2   0          0.61         -0.11         4.69 o                         
   1   3   0       2939.48       2912.15        36.04 o                         
   2   3   0       2548.07       2524.57        39.08 o                         
   3   3   0        350.45        326.83        10.93 o                         
   4   3   0          2.41         -0.91         4.78 o                         
   5   3   0          1.01        -10.17        12.63 o                         
   0   4   0      19102.38      19365.75       278.61 o                         
   1   4   0       2402.29       2359.60        31.21 o                         
   2   4   0       2228.74       2171.63        32.68 o                         
   3   4   0        211.03        228.61        12.10 o                         
   4   4   0         24.64         16.94         5.85 o                         
   5   4   0          6.04          8.96        17.12 o                         
   1   5   0          5.54          4.27         1.93 o                         
   2   5   0        670.58        674.76        13.90 o                         
   3   5   0         45.60         55.76         6.35 o                         
   4   5   0         32.91         16.68         7.66 o                         
   5   5   0          3.35         19.58        16.90 o                         
   0   6   0       1083.27       1167.23        22.12 o                         
   1   6   0        467.99        408.41         9.37 o                         
   2   6   0         17.18         18.70         3.28 o                         
   3   6   0        933.37        896.17        20.58 o                         
   4   6   0          0.08          7.20         5.71 o                         
   5   6   0          0.11          0.42        10.57 o                         
   1   7   0       1654.76       1658.42        28.96 o                         
   2   7   0         31.92         36.53         5.70 o                         
   3   7   0         48.96         47.65         9.71 o                         
   4   7   0          7.26         11.49         6.50 o                         
   0   8   0       2147.18       2278.58        40.12 o                         
   1   8   0        156.83        146.99         6.66 o                         
   2   8   0        130.67        126.02         7.61 o                         
   3   8   0         10.97          9.98         4.17 o                         
   4   8   0         56.20         27.47        12.59 o                         
   1   9   0        817.56        844.87        21.38 o                         
   2   9   0          0.22          0.95         2.88 o                         
   3   9   0         60.59         45.83         9.33 o                         
   4   9   0          6.36          7.75         7.31 o                         
   0  10   0        716.77        792.66        19.54 o                         
   1  10   0        329.44        287.67        11.74 o                         
   2  10   0        435.68        419.35        12.45 o                         
   3  10   0          0.32          1.33         4.49 o                         
   4  10   0          7.34          4.21        10.26 o                         
   1  11   0          2.07          0.95         2.83 o                         
   2  11   0          7.99          6.12         3.64 o                         
   3  11   0          2.03          2.84         4.77 o                         
   4  11   0          9.63          9.63         8.48 o                         
   0  12   0          4.38         16.77         4.72 o                         
   1  12   0        242.01        229.44         9.86 o                         
   2  12   0          1.51         -3.18         3.55 o                         
   3  12   0         18.38         24.41         6.15 o                         
   4  12   0          7.00          4.98        11.96 o                         
   1  13   0         68.74         68.19         6.18 o                         
   2  13   0         48.31         39.61         9.28 o                         
   3  13   0         33.32         34.91         6.89 o                         
   4  13   0          0.39         12.39        12.45 o                         
   0  14   0          9.68          7.21         8.74 o                         
   1  14   0         40.74         42.01         5.45 o                         
   2  14   0        434.95        401.80        14.49 o                         
   3  14   0          4.56          5.21         6.11 o                         
   1  15   0          3.06         -1.12         3.86 o                         
   2  15   0          0.02          4.72         4.79 o                         
   3  15   0         48.38         53.88         8.43 o                         
   0  16   0         49.03         57.98        10.75 o                         
   1  16   0          2.75          8.79         4.60 o                         
   2  16   0          0.03          7.17         5.47 o                         
   3  16   0          4.96          4.30         6.95 o                         
   1  17   0         10.24          6.44         5.35 o                         
   2  17   0         33.50         35.07         6.98 o                         
   3  17   0          0.86         -1.22         7.42 o                         
   0  18   0        174.32        173.09        17.78 o                         
   1  18   0         10.21          9.96         6.38 o                         
   2  18   0          0.13         -2.65         5.54 o                         
   1  19   0         36.31         35.02         8.09 o                         
   2  19   0          3.39          5.60         7.54 o                         
   0  20   0          0.68         -9.40        20.64 o                         
   1  20   0         32.73         39.37         8.82 o                         
  -4   1   1         20.38          6.33         8.81 o                         
  -3   1   1         52.91         47.49         5.95 o                         
  -2   1   1         67.11         74.86         5.29 o                         
  -1   1   1       4453.51       4677.38        55.60 o                         
   0   1   1       1133.03        608.45        64.17 o                         
   1   1   1         32.19         31.33         2.35 o                         
   2   1   1         61.69         87.70         8.05 o                         
   3   1   1         93.50        103.35         7.60 o                         
   4   1   1          2.77          0.18         4.15 o                         
  -4   2   1          2.23         -1.37         4.83 o                         
  -3   2   1          0.00          0.98         3.68 o                         
  -2   2   1        814.10        827.24        15.87 o                         
  -1   2   1        736.08        600.87         9.34 o                         
   0   2   1        514.15        566.17         8.67 o                         
   1   2   1      20908.27      21102.95       235.61 o                         
   2   2   1         14.82         17.37         2.99 o                         
   3   2   1         22.37         20.40         4.02 o                         
   4   2   1         55.11         79.01        13.48 o                         
   5   2   1          3.25        -18.63        16.34 o                         
  -5   3   1          1.40         13.04        15.26 o                         
  -4   3   1          9.01          8.20         5.22 o                         
  -3   3   1          6.25          5.56         3.18 o                         
  -2   3   1          1.03          0.73         2.09 o                         
  -1   3   1      18765.70      19590.54       200.38 o                         
   0   3   1       1101.03       1030.04        12.41 o                         
   1   3   1       1693.20       1588.23        24.50 o                         
   2   3   1          4.35          7.89         2.34 o                         
   3   3   1         36.17         50.78         5.03 o                         
   4   3   1          6.54          7.87         5.73 o                         
   5   3   1          5.25         -0.65        10.85 o                         
  -5   4   1          9.41          2.20        14.55 o                         
  -4   4   1         59.93         53.07        10.49 o                         
  -3   4   1         27.87         34.77         4.46 o                         
  -2   4   1          6.73          7.37         2.44 o                         
  -1   4   1       4943.65       5512.85        65.26 o                         
   0   4   1       3129.14       3129.07        34.22 o                         
   1   4   1       2785.87       2654.87        77.55 o                         
   2   4   1        164.65        159.75         7.68 o                         
   3   4   1          0.47          7.38         3.95 o                         
   4   4   1          3.39          2.95         5.71 o                         
   5   4   1          9.63         -0.55        10.74 o                         
  -5   5   1          0.49        -11.59        13.36 o                         
  -4   5   1          0.10         -2.89         4.70 o                         
  -3   5   1         20.55         30.82         5.84 o                         
  -2   5   1       1018.07        894.94        16.26 o                         
  -1   5   1       1132.66       1106.72        16.49 o                         
   0   5   1        786.48        770.58        10.87 o                         
   1   5   1       5349.39       5275.00        71.80 o                         
   2   5   1        422.55        377.89         9.08 o                         
   3   5   1         33.93         33.25         5.34 o                         
   4   5   1         27.69         25.37         7.30 o                         
   5   5   1          0.00         15.91        20.35 o                         
  -5   6   1          1.17          9.65        16.00 o                         
  -4   6   1          5.80          4.63         6.07 o                         
  -3   6   1        133.20        122.94         8.71 o                         
  -2   6   1       1376.58       1510.67        23.73 o                         
  -1   6   1          6.66          7.13         1.51 o                         
   0   6   1        514.23        511.08         8.60 o                         
   1   6   1       1656.01       1634.57        40.61 o                         
   2   6   1         72.26         80.58         6.04 o                         
   3   6   1         22.00         24.52         4.85 o                         
   4   6   1          2.83          0.88         5.99 o                         
   5   6   1          2.41          6.32        29.30 o                         
  -4   7   1         17.47         13.62         7.09 o                         
  -3   7   1         49.26         35.73         5.90 o                         
  -2   7   1        141.41        156.69         9.16 o                         
  -1   7   1        406.84        446.28         8.59 o                         
   0   7   1       6755.37       6852.66        73.66 o                         
   1   7   1         16.20         10.06         2.47 o                         
   2   7   1        114.12        102.73         6.96 o                         
   3   7   1         23.66         25.49         5.17 o                         
   4   7   1         18.08         15.26         6.54 o                         
  -4   8   1          4.16         16.16         7.61 o                         
  -3   8   1         27.72         10.91         6.16 o                         
  -2   8   1        157.27        195.11         9.12 o                         
  -1   8   1        107.59        127.28         5.03 o                         
   0   8   1       1212.83       1300.81        18.22 o                         
   1   8   1        192.31        189.97         7.32 o                         
   2   8   1         16.20         16.82         4.84 o                         
   3   8   1         18.45         24.19         5.22 o                         
   4   8   1          5.32         12.73         6.56 o                         
  -4   9   1         67.24         78.80        11.67 o                         
  -3   9   1         60.66         72.97         8.10 o                         
  -2   9   1         66.55         93.13         6.94 o                         
  -1   9   1         35.99         36.15         3.34 o                         
   0   9   1        589.17        643.56        11.61 o                         
   1   9   1          0.00          1.37         2.29 o                         
   2   9   1         36.69         23.29         6.94 o                         
   3   9   1         71.04         83.87         8.06 o                         
   4   9   1         16.23         12.61         9.32 o                         
  -4  10   1         23.81         21.89         8.36 o                         
  -3  10   1         51.97         38.16         8.30 o                         
  -2  10   1         51.19         53.81         5.86 o                         
  -1  10   1          4.21          2.20         2.50 o                         
   0  10   1        220.12        219.33         6.93 o                         
   1  10   1        430.89        397.20        10.83 o                         
   2  10   1        197.08        204.68         9.79 o                         
   3  10   1         89.83         86.28         9.75 o                         
   4  10   1          4.50         -3.38         6.36 o                         
  -4  11   1          9.41          7.24         7.74 o                         
  -3  11   1         10.18          4.26         5.63 o                         
  -2  11   1        411.84        370.67        12.23 o                         
  -1  11   1          0.89          2.27         2.77 o                         
   0  11   1         10.55         12.63         2.90 o                         
   1  11   1        329.43        346.30        10.36 o                         
   2  11   1        452.83        455.56        22.13 o                         
   3  11   1          0.38          2.96         4.76 o                         
   4  11   1         27.16         13.06         8.64 o                         
  -4  12   1          0.85          2.90         7.53 o                         
  -3  12   1         43.67         51.49         7.52 o                         
  -2  12   1          0.47          3.39         3.59 o                         
  -1  12   1        160.42        163.50         8.57 o                         
   0  12   1        613.45        584.08        12.43 o                         
   1  12   1        120.35        112.09         7.36 o                         
   2  12   1         14.67          8.26         4.11 o                         
   3  12   1         32.42         27.37         8.38 o                         
   4  12   1          1.82         -7.96         7.08 o                         
  -4  13   1          7.34          2.88         8.05 o                         
  -3  13   1          0.02          0.23         5.24 o                         
  -2  13   1         61.41         59.93         6.72 o                         
  -1  13   1          8.31          9.62         4.59 o                         
   0  13   1        163.93        174.31         7.72 o                         
   1  13   1          8.82         10.67         3.58 o                         
   2  13   1        108.41        113.07         8.81 o                         
   3  13   1         37.97         47.44         8.37 o                         
   4  13   1          0.01         -3.24         7.43 o                         
  -3  14   1          7.42         -8.12         5.54 o                         
  -2  14   1          6.63         -0.01         4.21 o                         
  -1  14   1        282.40        292.65        11.74 o                         
   0  14   1        195.68        211.53        11.20 o                         
   1  14   1         22.26         32.16         5.08 o                         
   2  14   1         51.59         65.12         7.23 o                         
   3  14   1          6.65         15.67         7.11 o                         
  -3  15   1          0.10          2.84         6.08 o                         
  -2  15   1          3.27         -0.76         4.74 o                         
  -1  15   1         64.54         67.84         8.09 o                         
   0  15   1        168.89        182.41        11.16 o                         
   1  15   1         85.23         79.40         7.55 o                         
   2  15   1          4.47         14.42         5.16 o                         
   3  15   1          2.02         -8.05         6.97 o                         
  -3  16   1         21.23         33.96         8.29 o                         
  -2  16   1         40.02         55.46         7.47 o                         
  -1  16   1        168.82        157.43        10.40 o                         
   0  16   1        134.97        152.46        11.14 o                         
   1  16   1          4.76          3.83         4.83 o                         
   2  16   1         19.69         24.16         6.13 o                         
   3  16   1          6.62         17.78         7.62 o                         
  -3  17   1         25.58         30.22         9.73 o                         
  -2  17   1          8.35         11.93         5.85 o                         
  -1  17   1         29.07         40.52         7.56 o                         
   0  17   1         22.11         25.09         6.35 o                         
   1  17   1         15.08         13.97         7.18 o                         
   2  17   1          5.15         14.65         6.12 o                         
   3  17   1          0.58          3.17         7.32 o                         
  -2  18   1          0.24         -1.31         5.84 o                         
  -1  18   1         19.48         13.87         6.29 o                         
   0  18   1          9.46         11.22         5.60 o                         
   1  18   1         21.10         18.02         6.66 o                         
   2  18   1          2.15          4.17         5.87 o                         
  -2  19   1          0.58          8.29         7.64 o                         
  -1  19   1         10.06         19.52         7.22 o                         
   0  19   1         45.01         42.35         8.21 o                         
   1  19   1         12.44          7.94         6.82 o                         
   2  19   1          1.59         -4.73         6.69 o                         
  -1  20   1         11.90         14.55         7.70 o                         
   0  20   1          6.74          6.39         7.16 o                         
   1  20   1         18.28         24.57         7.95 o                         
  -4   0   2          2.21          5.69         7.13 o                         
  -3   0   2         97.02        112.35        13.08 o                         
  -2   0   2        829.59        792.48        19.72 o                         
  -1   0   2       9516.59       9376.32       171.28 o                         
   0   0   2       4759.36       5098.53        74.80 o                         
   1   0   2       2756.65       2713.93        59.35 o                         
   2   0   2        637.78        612.64        24.46 o                         
   3   0   2        245.49        268.94        18.11 o                         
   4   0   2         17.71         12.14         8.18 o                         
   5   0   2          7.86         33.57        19.30 o                         
  -4   1   2        116.87        117.23         9.22 o                         
  -3   1   2         12.91         10.05         3.84 o                         
  -2   1   2        119.97        116.84         6.35 o                         
  -1   1   2       5860.42       6137.69        65.42 o                         
   0   1   2         77.77         69.84         3.67 o                         
   1   1   2       2360.01       2337.51        27.11 o                         
   2   1   2        125.22        121.70         9.75 o                         
   3   1   2          5.70          2.68         3.24 o                         
   4   1   2          2.41          0.67         8.23 o                         
   5   1   2          6.05          8.08        20.85 o                         
  -5   2   2          0.50         11.20        16.06 o                         
  -4   2   2          0.16         -4.99         6.83 o                         
  -3   2   2        101.69         99.49         6.71 o                         
  -2   2   2         50.01         52.36         4.18 o                         
  -1   2   2        699.50        676.93        10.15 o                         
   0   2   2        205.23        213.93         8.69 o                         
   1   2   2       1147.37       1060.10        14.08 o                         
   2   2   2         91.91         96.10         5.38 o                         
   3   2   2         68.20         79.32         6.22 o                         
   4   2   2         19.63         17.65         7.07 o                         
   5   2   2          5.23         18.89        18.59 o                         
  -5   3   2          0.10          4.47        14.31 o                         
  -4   3   2         10.03          3.65         5.59 o                         
  -3   3   2        343.47        388.19        10.88 o                         
  -2   3   2       1168.08       1183.21        18.20 o                         
  -1   3   2       3131.00       3333.34        37.48 o                         
   0   3   2       2829.94       2822.97        37.40 o                         
   1   3   2       2444.79       2521.22        29.12 o                         
   2   3   2          2.27          5.52         2.43 o                         
   3   3   2         96.32        101.24         7.35 o                         
   4   3   2          0.01          0.77         5.57 o                         
   5   3   2          2.61        -10.15        10.15 o                         
  -5   4   2          0.01          3.69        17.40 o                         
  -4   4   2          6.32          2.60         5.70 o                         
  -3   4   2         13.41          9.73         3.63 o                         
  -2   4   2       3974.42       3981.24        47.23 o                         
  -1   4   2       1278.37       1400.94        18.02 o                         
   0   4   2        167.52        188.52         4.09 o                         
   1   4   2       1654.71       1818.66        25.18 o                         
   2   4   2        380.86        392.20         9.01 o                         
   3   4   2          3.63          0.75         4.48 o                         
   4   4   2          6.81          3.84         5.83 o                         
   5   4   2          3.31         -3.15         9.99 o                         
  -5   5   2          5.25          8.13        11.66 o                         
  -4   5   2          6.91          4.86         6.01 o                         
  -3   5   2          1.67          2.68         3.86 o                         
  -2   5   2       2775.02       2717.79        34.46 o                         
  -1   5   2       1741.67       1809.66        26.12 o                         
   0   5   2       2099.32       2229.06        27.70 o                         
   1   5   2        706.98        749.61        13.24 o                         
   2   5   2        181.40        179.92         9.69 o                         
   3   5   2         56.68         65.64         6.70 o                         
   4   5   2         52.34         44.08         7.92 o                         
   5   5   2          2.29         16.81        11.27 o                         
  -5   6   2          7.23         24.45        12.15 o                         
  -4   6   2          6.71         -1.74         5.57 o                         
  -3   6   2         32.93         23.40         4.98 o                         
  -2   6   2       1695.15       1729.83        24.25 o                         
  -1   6   2        161.89        141.21         5.42 o                         
   0   6   2        859.12        796.84        11.78 o                         
   1   6   2        101.22         84.80         6.22 o                         
   2   6   2        357.73        366.78        10.51 o                         
   3   6   2        158.24        160.45         9.75 o                         
   4   6   2          6.72          8.07         6.09 o                         
  -4   7   2         34.98         32.05        10.41 o                         
  -3   7   2          0.64         -3.61         3.81 o                         
  -2   7   2        991.65        977.89        16.12 o                         
  -1   7   2       2620.53       2611.56        34.79 o                         
   0   7   2        432.04        385.37         7.73 o                         
   1   7   2        498.16        557.73        13.31 o                         
   2   7   2        312.96        320.94        10.21 o                         
   3   7   2          3.47          2.06         4.11 o                         
   4   7   2          1.01          2.00         6.16 o                         
  -4   8   2         21.94         28.82         9.03 o                         
  -3   8   2        184.75        181.44        14.46 o                         
  -2   8   2        789.25        739.53        18.55 o                         
  -1   8   2        535.31        562.38        10.52 o                         
   0   8   2        903.04        921.46        14.19 o                         
   1   8   2         34.90         44.63         6.86 o                         
   2   8   2          1.38          0.79         2.95 o                         
   3   8   2        105.47        113.13         8.77 o                         
   4   8   2          4.07         15.36         6.97 o                         
  -4   9   2         33.99         35.81         8.38 o                         
  -3   9   2        151.45        136.92         9.87 o                         
  -2   9   2         19.99         16.68         4.58 o                         
  -1   9   2         87.26        123.26         6.95 o                         
   0   9   2        160.10        179.01         6.31 o                         
   1   9   2        107.82        108.15         6.24 o                         
   2   9   2         25.45         28.86         4.55 o                         
   3   9   2        105.83        114.97        10.21 o                         
   4   9   2         16.95         19.91         7.44 o                         
  -4  10   2         22.57         19.34         8.57 o                         
  -3  10   2          0.98          2.64         4.44 o                         
  -2  10   2        106.39         93.50        11.24 o                         
  -1  10   2        357.98        340.52         8.55 o                         
   0  10   2        263.39        295.28         7.82 o                         
   1  10   2        427.54        411.64        15.27 o                         
   2  10   2         79.26         85.33         7.95 o                         
   3  10   2         29.47         24.69         5.81 o                         
   4  10   2          3.13          6.37         7.33 o                         
  -4  11   2          3.01          2.36         8.22 o                         
  -3  11   2         38.16         54.05         7.22 o                         
  -2  11   2          0.70         -0.11         3.33 o                         
  -1  11   2        499.42        515.07        13.28 o                         
   0  11   2        364.95        369.98        10.30 o                         
   1  11   2          3.78          5.77         3.06 o                         
   2  11   2         66.95         69.93         7.53 o                         
   3  11   2         21.79         20.11         6.26 o                         
   4  11   2          2.08         14.41         7.39 o                         
  -4  12   2         19.05          9.10         8.32 o                         
  -3  12   2         45.89         47.44        10.06 o                         
  -2  12   2         26.75         34.59         5.40 o                         
  -1  12   2        114.71        120.33         7.68 o                         
   0  12   2         15.87         15.17         3.21 o                         
   1  12   2        111.57        119.77         7.61 o                         
   2  12   2          4.46         10.67         4.12 o                         
   3  12   2         11.47         16.43         5.75 o                         
   4  12   2         10.94         18.20         8.18 o                         
  -4  13   2          0.61          3.35         8.44 o                         
  -3  13   2          8.38         15.56         5.93 o                         
  -2  13   2         15.64         24.29         5.29 o                         
  -1  13   2         21.07         25.30         4.68 o                         
   0  13   2         51.46         65.39         6.58 o                         
   1  13   2         15.14         25.47         4.44 o                         
   2  13   2        237.99        241.34        12.01 o                         
   3  13   2          1.04         11.97         6.29 o                         
   4  13   2          4.59          1.22         7.85 o                         
  -3  14   2         38.78         25.46         7.44 o                         
  -2  14   2          3.34          7.16         4.63 o                         
  -1  14   2         57.45         61.33         6.42 o                         
   0  14   2         25.35         24.69         5.15 o                         
   1  14   2        408.43        372.47        12.22 o                         
   2  14   2         46.86         57.27         7.16 o                         
   3  14   2         18.66         24.97         7.49 o                         
  -3  15   2          9.04          9.46         8.34 o                         
  -2  15   2         42.62         43.25         6.74 o                         
  -1  15   2          4.70          3.59         3.98 o                         
   0  15   2         16.29         13.49         4.99 o                         
   1  15   2          3.80          6.36         5.31 o                         
   2  15   2          0.46         -1.88         4.58 o                         
   3  15   2          6.53          3.79         9.58 o                         
  -3  16   2          4.22         -6.91         6.44 o                         
  -2  16   2         29.96         35.75         6.70 o                         
  -1  16   2         83.96         68.08         7.20 o                         
   0  16   2         11.60         13.99         5.09 o                         
   1  16   2        235.99        238.11        12.12 o                         
   2  16   2         15.44         16.88         5.78 o                         
   3  16   2          0.62          6.04         7.67 o                         
  -3  17   2          0.00          9.26         7.29 o                         
  -2  17   2         37.09         27.46         6.67 o                         
  -1  17   2         23.61         27.60         6.70 o                         
   0  17   2          0.94          3.08         5.18 o                         
   1  17   2          0.34          4.26         5.37 o                         
   2  17   2         84.43         75.70         8.61 o                         
   3  17   2          7.81          8.63         8.40 o                         
  -2  18   2         16.67         14.27         6.50 o                         
  -1  18   2         48.34         55.88         8.33 o                         
   0  18   2         30.77         26.05         6.87 o                         
   1  18   2          1.71          0.01         9.60 o                         
   2  18   2          0.99         -4.46         6.42 o                         
  -2  19   2         16.10         18.97        10.16 o                         
  -1  19   2         18.03         26.09         7.63 o                         
   0  19   2          0.25          7.32         7.16 o                         
   1  19   2         23.85         20.12         7.24 o                         
   2  19   2          1.04          2.64         6.65 o                         
  -1  20   2          5.74         29.56         7.99 o                         
   0  20   2         33.18         36.53         8.37 o                         
   1  20   2         21.44         32.92         8.31 o                         
  -5   1   3         11.17         18.65        20.70 o                         
  -4   1   3         16.52         21.04         5.46 o                         
  -3   1   3        252.20        280.02        11.01 o                         
  -2   1   3       1164.52       1056.96        18.72 o                         
  -1   1   3       1905.26       1834.03        22.07 o                         
   0   1   3          5.76          4.98         0.84 o                         
   1   1   3       3531.51       3446.50        38.29 o                         
   2   1   3        883.02        881.95        14.81 o                         
   3   1   3         52.40         53.64         5.25 o                         
   4   1   3         14.61         17.99         7.72 o                         
   5   1   3         20.36         11.25        19.45 o                         
  -5   2   3          0.20         -7.78        10.71 o                         
  -4   2   3          3.47          6.71         6.87 o                         
  -3   2   3         39.06         43.59         5.39 o                         
  -2   2   3        256.90        222.48         7.00 o                         
  -1   2   3       7176.31       7421.69        78.55 o                         
   0   2   3          6.00          1.22         0.87 o                         
   1   2   3        377.44        376.67         6.70 o                         
   2   2   3          8.07          6.08         2.47 o                         
   3   2   3         70.62         88.24         6.43 o                         
   4   2   3          4.43          9.68         7.52 o                         
   5   2   3          3.48         17.85        12.04 o                         
  -5   3   3          3.59          8.76        11.76 o                         
  -4   3   3         27.26         22.56         6.76 o                         
  -3   3   3        354.00        354.10        10.41 o                         
  -2   3   3          1.77          4.21         2.41 o                         
  -1   3   3       3873.80       3993.79        44.24 o                         
   0   3   3       6695.42       6918.38        87.94 o                         
   1   3   3       5211.98       5152.56        55.74 o                         
   2   3   3         64.11         72.67         4.67 o                         
   3   3   3         14.34         11.50         4.50 o                         
   4   3   3          8.38         -5.58         6.37 o                         
   5   3   3          0.26          2.88         9.39 o                         
  -5   4   3         20.27         47.61        14.29 o                         
  -4   4   3         49.97         58.08         8.36 o                         
  -3   4   3         13.38         15.68         4.78 o                         
  -2   4   3          1.30          2.77         2.16 o                         
  -1   4   3         86.90        105.25         3.79 o                         
   0   4   3          0.56          0.58         0.97 o                         
   1   4   3       6255.68       6083.57        72.57 o                         
   2   4   3        333.94        317.20         7.96 o                         
   3   4   3         29.06         38.98         5.47 o                         
   4   4   3          0.03         -5.96         6.37 o                         
   5   4   3         17.09         27.19        10.59 o                         
  -5   5   3          2.80         -5.56        11.11 o                         
  -4   5   3          4.66          3.70         5.84 o                         
  -3   5   3         90.35        114.36        11.17 o                         
  -2   5   3        180.97        215.70         7.14 o                         
  -1   5   3          0.54         -1.23         1.41 o                         
   0   5   3         57.47         66.19         3.02 o                         
   1   5   3         39.42         39.21         3.30 o                         
   2   5   3         98.94        119.02         5.48 o                         
   3   5   3         89.32        104.26         8.06 o                         
   4   5   3          1.94         -8.40         5.60 o                         
   5   5   3          1.84          7.59        11.14 o                         
  -4   6   3          8.82         11.09         8.19 o                         
  -3   6   3          8.69         -1.38         3.81 o                         
  -2   6   3        320.03        301.74         8.09 o                         
  -1   6   3        568.40        535.59         9.52 o                         
   0   6   3         39.53         42.07         2.81 o                         
   1   6   3        464.03        422.91         9.52 o                         
   2   6   3          3.90          1.99         2.81 o                         
   3   6   3          5.96          8.38         4.12 o                         
   4   6   3         16.96         26.35         7.10 o                         
  -4   7   3         89.06        105.35        11.39 o                         
  -3   7   3          1.25          3.60         4.21 o                         
  -2   7   3        320.49        332.73         8.50 o                         
  -1   7   3       1346.11       1381.65        21.14 o                         
   0   7   3        235.58        232.59         5.80 o                         
   1   7   3        702.32        734.23        13.94 o                         
   2   7   3          1.39          3.42         2.86 o                         
   3   7   3          0.32         -1.18         4.21 o                         
   4   7   3         54.83         69.44        12.84 o                         
  -4   8   3         24.32         10.47         9.82 o                         
  -3   8   3        441.00        429.35        14.43 o                         
  -2   8   3        163.18        176.18         8.87 o                         
  -1   8   3       3980.19       4192.50        53.30 o                         
   0   8   3        188.82        187.21         5.53 o                         
   1   8   3        144.79        164.65        12.61 o                         
   2   8   3        177.49        168.20         8.63 o                         
   3   8   3        162.34        173.24        11.91 o                         
   4   8   3         10.59         12.15         6.68 o                         
  -4   9   3         11.99         12.01         7.20 o                         
  -3   9   3          2.46          2.56         4.39 o                         
  -2   9   3        254.29        273.41        10.13 o                         
  -1   9   3         41.69         42.17         3.66 o                         
   0   9   3          7.18         15.15         2.54 o                         
   1   9   3       1688.09       1576.04        28.56 o                         
   2   9   3        166.69        184.78         9.14 o                         
   3   9   3         83.29         83.28         9.22 o                         
   4   9   3          1.59          9.77         6.93 o                         
  -4  10   3         49.56         54.74        12.37 o                         
  -3  10   3        247.83        269.07        13.02 o                         
  -2  10   3        310.38        299.63        11.13 o                         
  -1  10   3          0.02          7.23         2.46 o                         
   0  10   3       2173.09       2279.98        29.71 o                         
   1  10   3        338.17        305.15         9.45 o                         
   2  10   3          8.14         11.16         5.37 o                         
   3  10   3         14.25         17.04         6.05 o                         
   4  10   3         55.56         63.01        13.75 o                         
  -4  11   3         23.94         26.18         8.41 o                         
  -3  11   3          3.61          1.73         5.94 o                         
  -2  11   3         36.74         37.56        14.94 o                         
  -1  11   3          0.05          1.29         2.90 o                         
   0  11   3         12.90         15.95         3.01 o                         
   1  11   3        111.58        117.68         7.23 o                         
   2  11   3        127.96        148.04         9.14 o                         
   3  11   3         66.86         84.29        10.25 o                         
   4  11   3          0.33          4.23         7.03 o                         
  -4  12   3         43.03         61.14        11.26 o                         
  -3  12   3         54.42         57.51         8.66 o                         
  -2  12   3          2.53          0.01         3.37 o                         
  -1  12   3         17.88         20.09         3.96 o                         
   0  12   3        129.96        128.85         6.63 o                         
   1  12   3          1.27          5.00         3.21 o                         
   2  12   3         78.33         85.35         7.68 o                         
   3  12   3          5.22         12.66         6.30 o                         
   4  12   3          1.10          2.46         7.61 o                         
  -4  13   3         12.73         11.84         8.46 o                         
  -3  13   3         66.34         67.47         9.32 o                         
  -2  13   3          8.90         12.48         4.54 o                         
  -1  13   3          3.48          3.90         3.44 o                         
   0  13   3         48.83         52.91         5.48 o                         
   1  13   3          5.40         15.07         4.05 o                         
   2  13   3         30.43         22.27         8.15 o                         
   3  13   3          4.20         12.17         6.16 o                         
   4  13   3          3.78         -0.57         7.58 o                         
  -3  14   3          0.39         11.95         6.53 o                         
  -2  14   3          1.52         -0.48         4.43 o                         
  -1  14   3        294.18        314.07        15.67 o                         
   0  14   3        361.50        383.75        11.93 o                         
   1  14   3          2.79          6.24         3.96 o                         
   2  14   3         39.71         45.29         8.21 o                         
   3  14   3         21.87         13.59         7.06 o                         
  -3  15   3         20.80         19.20         8.07 o                         
  -2  15   3         56.97         41.07         6.68 o                         
  -1  15   3         90.37         91.75         7.82 o                         
   0  15   3        150.27        155.80        10.47 o                         
   1  15   3         20.17         18.00         4.57 o                         
   2  15   3          1.45          2.52         6.95 o                         
   3  15   3          5.50          6.60        11.15 o                         
  -3  16   3         20.71         31.85         8.55 o                         
  -2  16   3         31.22         30.45         6.38 o                         
  -1  16   3          4.61          6.04         5.06 o                         
   0  16   3          1.71          2.31         4.88 o                         
   1  16   3         16.51         23.54         5.36 o                         
   2  16   3          5.57          5.84         5.37 o                         
   3  16   3          7.69         -1.41         7.28 o                         
  -3  17   3         15.37         14.09         8.01 o                         
  -2  17   3         52.83         47.88         7.74 o                         
  -1  17   3         16.56         24.33         6.60 o                         
   0  17   3         50.97         54.15         8.07 o                         
   1  17   3         20.34         15.03         6.17 o                         
   2  17   3         74.66         81.47         9.05 o                         
  -2  18   3          0.46         -3.29         5.78 o                         
  -1  18   3         64.99         64.52         9.09 o                         
   0  18   3          0.26          9.76         5.52 o                         
   1  18   3          2.45          1.79         5.86 o                         
   2  18   3          0.01         20.28         6.87 o                         
  -2  19   3          0.00          0.15         7.40 o                         
  -1  19   3         23.19         17.30         6.77 o                         
   0  19   3          0.15          1.87         6.33 o                         
   1  19   3         28.08         32.24         8.05 o                         
   2  19   3          1.55         -9.06         6.81 o                         
  -1  20   3          3.36          7.05         7.16 o                         
   0  20   3         19.92         18.23         7.93 o                         
   1  20   3          2.34         -6.72         6.64 o                         
  -4   0   4         59.73         73.77        12.96 o                         
  -3   0   4        280.55        278.05        14.17 o                         
  -2   0   4        631.36        590.84        16.10 o                         
  -1   0   4      20096.68      20820.38       301.15 o                         
   0   0   4          0.59         -0.52         1.52 o                         
   1   0   4       2121.17       1927.31        39.52 o                         
   2   0   4         16.75         11.76         5.40 o                         
   3   0   4          3.19          6.13         6.37 o                         
   4   0   4          8.93          5.05         8.00 o                         
   5   0   4          0.01          0.73        18.15 o                         
  -5   1   4          3.18         44.11        15.53 o                         
  -4   1   4          2.79         11.59         5.71 o                         
  -3   1   4          0.56          4.85         2.99 o                         
  -2   1   4         49.44         46.20         3.73 o                         
  -1   1   4       8448.71       8283.93        87.15 o                         
   0   1   4       2331.38       2167.06        23.97 o                         
   1   1   4       4867.12       4657.59        50.55 o                         
   2   1   4         25.37         41.29         3.60 o                         
   3   1   4        299.28        304.08        11.89 o                         
   4   1   4          0.08         -3.69         6.35 o                         
   5   1   4          1.15          8.03        17.85 o                         
  -5   2   4          3.73         20.65        10.49 o                         
  -4   2   4          0.22         -3.94         5.11 o                         
  -3   2   4         60.35         59.32         5.90 o                         
  -2   2   4         62.26         65.41         5.02 o                         
  -1   2   4          0.19          2.37         1.37 o                         
   0   2   4        753.48        763.36        10.98 o                         
   1   2   4       4644.06       4587.18        49.93 o                         
   2   2   4        236.34        207.07         9.34 o                         
   3   2   4        282.64        272.24         9.69 o                         
   4   2   4          0.24          3.98         6.72 o                         
   5   2   4          4.86          6.69        12.20 o                         
  -5   3   4          4.81         10.55        11.31 o                         
  -4   3   4        122.65        169.24        21.74 o                         
  -3   3   4        154.14        131.66         7.89 o                         
  -2   3   4         50.12         51.98         4.06 o                         
  -1   3   4       1463.94       1356.59        17.52 o                         
   0   3   4       4912.19       4712.21        55.24 o                         
   1   3   4       5769.90       5859.64        68.54 o                         
   2   3   4        196.71        213.06         6.78 o                         
   3   3   4         87.67         92.30         6.46 o                         
   4   3   4          7.20          1.94         7.25 o                         
   5   3   4         19.07          2.30        23.21 o                         
  -5   4   4          0.00         -1.20        11.38 o                         
  -4   4   4          1.00          3.54         6.54 o                         
  -3   4   4          0.20          4.36         3.03 o                         
  -2   4   4        200.34        202.47         8.68 o                         
  -1   4   4       1963.38       2000.11        24.47 o                         
   0   4   4        194.97        204.58         5.66 o                         
   1   4   4        299.55        297.00         6.01 o                         
   2   4   4        273.66        263.81         7.77 o                         
   3   4   4         65.09         73.95         7.97 o                         
   4   4   4         93.05        105.81        16.98 o                         
   5   4   4         10.61          5.11         9.85 o                         
  -5   5   4         10.69         31.00        14.25 o                         
  -4   5   4          4.35          5.26         5.88 o                         
  -3   5   4        104.97        102.32         9.57 o                         
  -2   5   4        187.75        207.01         6.79 o                         
  -1   5   4        194.14        154.22         4.71 o                         
   0   5   4       3394.25       3537.20        48.32 o                         
   1   5   4       1150.14       1172.54        15.89 o                         
   2   5   4        232.23        228.66         9.23 o                         
   3   5   4         24.23         32.04         5.92 o                         
   4   5   4         67.48         56.31        10.40 o                         
  -4   6   4          1.78          4.43         6.17 o                         
  -3   6   4         20.49         14.35         5.70 o                         
  -2   6   4        281.76        242.75         7.46 o                         
  -1   6   4         46.15         52.41         3.30 o                         
   0   6   4        700.41        683.44        10.74 o                         
   1   6   4         67.79         58.55         4.64 o                         
   2   6   4          5.38          6.94         2.89 o                         
   3   6   4         86.76         77.24         8.31 o                         
   4   6   4         42.90         41.90         9.93 o                         
  -4   7   4          7.00          7.55         6.43 o                         
  -3   7   4        155.71        148.84         9.63 o                         
  -2   7   4          7.07          6.44         2.65 o                         
  -1   7   4         67.11         76.44         4.14 o                         
   0   7   4        499.97        435.47         8.37 o                         
   1   7   4         89.97         92.50         5.65 o                         
   2   7   4          7.39          8.20         3.65 o                         
   3   7   4          1.37          4.69         4.44 o                         
   4   7   4         55.54         78.82        11.91 o                         
  -4   8   4          2.07         10.78         6.81 o                         
  -3   8   4        149.05        150.38        11.18 o                         
  -2   8   4          9.66          8.48         3.46 o                         
  -1   8   4       1868.73       1754.94        23.79 o                         
   0   8   4         83.06         89.95         4.49 o                         
   1   8   4        315.09        335.02         9.04 o                         
   2   8   4        254.44        264.38         9.93 o                         
   3   8   4         55.46         59.87         8.87 o                         
   4   8   4         12.77          5.53         8.21 o                         
  -4   9   4         50.46         48.65        11.97 o                         
  -3   9   4          1.00          6.12         5.72 o                         
  -2   9   4          0.66          3.44         3.14 o                         
  -1   9   4         58.67         60.08         4.99 o                         
   0   9   4          0.15          2.44         2.20 o                         
   1   9   4        746.38        722.86        18.85 o                         
   2   9   4        253.72        238.75        10.61 o                         
   3   9   4         48.11         44.35         7.15 o                         
   4   9   4         10.13         16.54         7.01 o                         
  -4  10   4         16.14         22.70         7.83 o                         
  -3  10   4         34.54         36.26         7.11 o                         
  -2  10   4         21.49         27.86         4.64 o                         
  -1  10   4         38.06         40.75         6.33 o                         
   0  10   4          0.67          3.95         2.57 o                         
   1  10   4         50.54         56.43         5.80 o                         
   2  10   4         29.31         23.82         4.40 o                         
   3  10   4          0.47         -1.58         4.70 o                         
   4  10   4          0.42          1.62         6.95 o                         
  -4  11   4         41.15         36.80         9.15 o                         
  -3  11   4         12.57         11.81         7.72 o                         
  -2  11   4         42.93         38.70         5.44 o                         
  -1  11   4         63.71         70.32         7.38 o                         
   0  11   4          3.89          8.67         2.92 o                         
   1  11   4         81.91         68.45         5.80 o                         
   2  11   4         29.39         37.07         5.09 o                         
   3  11   4          6.83          4.10         5.47 o                         
   4  11   4          8.23         24.50         9.52 o                         
  -4  12   4          1.10          6.34         7.48 o                         
  -3  12   4         84.78         83.76        12.95 o                         
  -2  12   4        105.59        103.97         8.13 o                         
  -1  12   4        105.35        119.42         7.81 o                         
   0  12   4        148.02        141.19         7.75 o                         
   1  12   4        188.17        200.53         9.35 o                         
   2  12   4          3.84          9.97         4.13 o                         
   3  12   4         11.87          8.94         5.95 o                         
   4  12   4         17.60         27.14         9.05 o                         
  -4  13   4          0.18         -7.89         9.38 o                         
  -3  13   4          6.93          1.05         6.02 o                         
  -2  13   4        289.52        246.59        13.57 o                         
  -1  13   4        105.95         97.37         7.42 o                         
   0  13   4          6.40          5.75         3.29 o                         
   1  13   4        267.14        261.41        13.61 o                         
   2  13   4          1.45          2.79         4.30 o                         
   3  13   4         41.29         53.13         8.79 o                         
  -3  14   4         14.12         26.38         7.50 o                         
  -2  14   4        126.42        100.94         9.74 o                         
  -1  14   4          0.08          1.22         3.74 o                         
   0  14   4          3.13          7.77         3.71 o                         
   1  14   4         10.49         14.09         4.34 o                         
   2  14   4         23.27         24.63         5.37 o                         
   3  14   4          0.45          3.89         6.36 o                         
  -3  15   4         13.48         13.93        11.31 o                         
  -2  15   4        133.24        124.17        10.05 o                         
  -1  15   4          0.68          2.32         4.19 o                         
   0  15   4          5.56          5.65         6.20 o                         
   1  15   4        243.41        239.26        11.79 o                         
   2  15   4         16.73         17.91         5.74 o                         
   3  15   4          0.22         -2.57         6.31 o                         
  -3  16   4          5.97          7.79         7.01 o                         
  -2  16   4         42.07         45.62         7.25 o                         
  -1  16   4         48.17         24.30         5.99 o                         
   0  16   4          5.57         11.04         5.23 o                         
   1  16   4         72.21         69.79         7.63 o                         
   2  16   4         11.28         10.46         6.00 o                         
   3  16   4          0.02          0.93         7.01 o                         
  -2  17   4          3.68         10.85         5.75 o                         
  -1  17   4          3.15          4.51         5.46 o                         
   0  17   4          2.91          3.74         5.25 o                         
   1  17   4        104.21         95.22         8.70 o                         
   2  17   4         29.32         13.11         6.37 o                         
  -2  18   4          1.00         -3.01         6.21 o                         
  -1  18   4         17.89          4.51         5.90 o                         
   0  18   4         31.58         30.40         7.14 o                         
   1  18   4          0.12         -0.13         5.82 o                         
   2  18   4         32.21         50.03         9.81 o                         
  -2  19   4          0.86         11.36        10.96 o                         
  -1  19   4          4.36          8.57         8.01 o                         
   0  19   4         42.23         41.21         8.04 o                         
   1  19   4          0.82         -8.83         5.89 o                         
   2  19   4          8.52         10.41         6.95 o                         
  -1  20   4         15.55         25.71         8.32 o                         
   0  20   4          6.03          6.53         6.85 o                         
   1  20   4          7.58         18.43         9.10 o                         
  -5   1   5          0.27          8.10        26.48 o                         
  -4   1   5         81.47         98.59        10.53 o                         
  -3   1   5          6.96          4.48         3.09 o                         
  -2   1   5         29.37         33.80         3.31 o                         
  -1   1   5      12411.40      12711.54       144.73 o                         
   0   1   5      12008.67      12068.01       123.93 o                         
   1   1   5        915.67        905.93        14.05 o                         
   2   1   5        139.67        147.90         5.83 o                         
   3   1   5         15.19         12.95         3.86 o                         
   4   1   5          0.01          1.13         9.78 o                         
   5   1   5         13.27         44.40        15.18 o                         
  -5   2   5          2.18         -9.84         8.85 o                         
  -4   2   5          0.40         -2.06         5.02 o                         
  -3   2   5          2.43          2.27         3.00 o                         
  -2   2   5        238.82        265.74         7.27 o                         
  -1   2   5         64.56         68.37         3.69 o                         
   0   2   5       7987.29       8008.89        91.68 o                         
   1   2   5       1263.99       1150.19        17.05 o                         
   2   2   5        533.93        510.87        10.36 o                         
   3   2   5         25.02         23.93         5.46 o                         
   4   2   5          0.54         -0.44        11.49 o                         
   5   2   5          1.02          4.76        13.34 o                         
  -5   3   5          0.69         20.04        11.26 o                         
  -4   3   5          8.28         12.87        12.25 o                         
  -3   3   5         16.00         14.13         3.69 o                         
  -2   3   5        312.17        301.62         7.82 o                         
  -1   3   5         99.46         95.15         3.62 o                         
   0   3   5       1537.09       1502.45        20.09 o                         
   1   3   5        164.16        162.58         5.43 o                         
   2   3   5        408.70        365.24         8.62 o                         
   3   3   5         17.05         13.80         4.07 o                         
   4   3   5         19.12         13.07         9.47 o                         
   5   3   5          5.11          2.51        13.50 o                         
  -5   4   5         25.13         30.64        11.42 o                         
  -4   4   5          0.96          0.86         6.37 o                         
  -3   4   5         39.41         32.30         5.12 o                         
  -2   4   5        135.77        133.54         6.22 o                         
  -1   4   5         57.94         52.50         3.57 o                         
   0   4   5        728.66        638.02         9.65 o                         
   1   4   5         18.68         26.61         3.22 o                         
   2   4   5          8.68         10.67         3.42 o                         
   3   4   5         85.46         96.72         9.75 o                         
   4   4   5         38.00         45.89        10.01 o                         
   5   4   5          2.75         11.74        10.72 o                         
  -5   5   5          2.05          6.59        11.03 o                         
  -4   5   5         40.58         45.62         9.82 o                         
  -3   5   5          2.42          3.32         3.26 o                         
  -2   5   5          7.97         12.02         3.90 o                         
  -1   5   5        210.20        194.81         5.32 o                         
   0   5   5        282.80        276.91         7.32 o                         
   1   5   5         80.01         84.78         3.47 o                         
   2   5   5        646.97        580.84        11.47 o                         
   3   5   5         28.10         17.24         4.99 o                         
   4   5   5         74.09         80.40        14.62 o                         
  -4   6   5          1.03         -3.10         9.55 o                         
  -3   6   5         27.02         30.60         5.91 o                         
  -2   6   5          2.73          4.13         2.36 o                         
  -1   6   5        234.05        223.00         7.38 o                         
   0   6   5          0.38          0.16         1.56 o                         
   1   6   5         77.03         80.45         4.09 o                         
   2   6   5         81.46        103.68         6.55 o                         
   3   6   5         11.58         17.59         5.38 o                         
   4   6   5          4.79         14.91         8.16 o                         
  -4   7   5         31.24         39.67        23.34 o                         
  -3   7   5         26.62         20.76         5.53 o                         
  -2   7   5          8.50         12.08         2.90 o                         
  -1   7   5        745.63        713.93        17.20 o                         
   0   7   5          7.45          7.98         1.89 o                         
   1   7   5          0.00          2.63         1.84 o                         
   2   7   5          8.51          4.87         3.15 o                         
   3   7   5         34.90         46.77         7.24 o                         
   4   7   5         37.42         15.41         8.95 o                         
  -4   8   5         60.06         68.69        10.03 o                         
  -3   8   5         41.79         33.39         6.66 o                         
  -2   8   5         25.97         29.12         5.15 o                         
  -1   8   5          0.03          0.40         1.92 o                         
   0   8   5        656.10        616.17        11.04 o                         
   1   8   5        113.81        120.95         6.18 o                         
   2   8   5         37.70         42.56         4.93 o                         
   3   8   5        415.88        394.13        15.87 o                         
   4   8   5         31.49         52.52        10.95 o                         
  -4   9   5          3.92         -1.98         6.62 o                         
  -3   9   5          0.01          7.07         5.20 o                         
  -2   9   5         66.76         74.29         6.36 o                         
  -1   9   5        328.48        334.63         8.41 o                         
   0   9   5         64.05         62.66         4.65 o                         
   1   9   5        330.82        334.85         9.48 o                         
   2   9   5        232.98        224.08         9.90 o                         
   3   9   5         64.79         44.35         7.53 o                         
   4   9   5          7.22         -0.65         7.83 o                         
  -4  10   5          6.79         10.05         6.92 o                         
  -3  10   5          3.74         -7.16         6.05 o                         
  -2  10   5        132.76        147.60         8.74 o                         
  -1  10   5         58.48         70.43         4.99 o                         
   0  10   5         12.08         15.92         2.76 o                         
   1  10   5        298.88        249.77         8.87 o                         
   2  10   5        200.76        226.22        10.20 o                         
   3  10   5         20.99         29.00         6.59 o                         
   4  10   5          2.28         12.18         9.19 o                         
  -4  11   5          4.26         -5.56         7.08 o                         
  -3  11   5         17.22         13.20         6.61 o                         
  -2  11   5          5.74          2.80         3.75 o                         
  -1  11   5        232.91        230.99         9.16 o                         
   0  11   5        197.37        208.35        10.35 o                         
   1  11   5        578.10        506.77        14.87 o                         
   2  11   5        214.53        221.16        11.78 o                         
   3  11   5         43.54         38.30         7.60 o                         
   4  11   5          0.04          2.83         9.27 o                         
  -4  12   5          3.71         -0.23         7.08 o                         
  -3  12   5         29.31         20.29         7.09 o                         
  -2  12   5          7.79          3.09         4.17 o                         
  -1  12   5         69.46         67.13         8.34 o                         
   0  12   5         42.25         37.92         4.15 o                         
   1  12   5         13.92         14.20         4.28 o                         
   2  12   5        127.37        132.80         9.07 o                         
   3  12   5         29.73         24.50         6.93 o                         
   4  12   5          0.92         -2.19         9.10 o                         
  -4  13   5          0.50         10.97         7.68 o                         
  -3  13   5          4.00          8.74         7.48 o                         
  -2  13   5          0.04          3.70         4.15 o                         
  -1  13   5        113.48        120.87         8.65 o                         
   0  13   5          2.06          4.36         3.23 o                         
   1  13   5         27.78         31.42         4.83 o                         
   2  13   5         67.62         74.14         9.83 o                         
   3  13   5          4.15          8.69         6.06 o                         
  -3  14   5          0.35          3.24         6.50 o                         
  -2  14   5          5.42          3.01         4.45 o                         
  -1  14   5          5.07         13.38         4.29 o                         
   0  14   5          5.29          8.73         3.82 o                         
   1  14   5        250.45        243.90        11.26 o                         
   2  14   5        109.86        114.03        10.36 o                         
   3  14   5         28.11         36.51         8.20 o                         
  -3  15   5          3.22         -4.84         6.45 o                         
  -2  15   5         10.21          4.73         4.94 o                         
  -1  15   5        597.99        510.29        17.31 o                         
   0  15   5          0.50         -1.21         3.90 o                         
   1  15   5          9.41          4.72         4.32 o                         
   2  15   5         12.33         10.88         6.26 o                         
   3  15   5          4.34          7.56         7.12 o                         
  -3  16   5         14.41         14.93         8.12 o                         
  -2  16   5          0.42          6.39         5.67 o                         
  -1  16   5         58.79         65.39         8.11 o                         
   0  16   5          1.04          3.75         4.83 o                         
   1  16   5          0.09          5.99         4.49 o                         
   2  16   5         31.99         41.26         8.03 o                         
   3  16   5          5.46          5.97         7.30 o                         
  -2  17   5          1.16         12.17         6.59 o                         
  -1  17   5          9.77         15.19         5.84 o                         
   0  17   5         14.17         22.54         6.17 o                         
   1  17   5          2.06         -0.98         4.70 o                         
   2  17   5          0.26          3.78         6.09 o                         
  -2  18   5          7.73         -3.28         6.17 o                         
  -1  18   5         15.16         15.04         6.77 o                         
   0  18   5         54.58         47.81         9.19 o                         
   1  18   5         16.06         14.29         6.68 o                         
   2  18   5         27.90         21.32         8.58 o                         
  -1  19   5          5.36        -13.26         8.84 o                         
   0  19   5         22.22         19.24         7.22 o                         
   1  19   5         24.10         41.73         8.63 o                         
  -1  20   5          1.29          9.87         7.19 o                         
   0  20   5         10.46         19.93         7.92 o                         
   1  20   5          0.01          9.81         6.83 o                         
  -5   0   6          0.54          2.63        23.06 o                         
  -4   0   6        273.05        232.42        20.60 o                         
  -3   0   6        393.53        351.86        17.62 o                         
  -2   0   6         68.34         72.13        12.78 o                         
  -1   0   6       1872.61       1823.34        41.30 o                         
   0   0   6          0.74          0.97         2.73 o                         
   1   0   6       3792.97       3693.15        73.35 o                         
   2   0   6          1.97          4.53         2.79 o                         
   3   0   6        246.59        223.47        27.44 o                         
   4   0   6         18.57         32.37        10.32 o                         
   5   0   6         50.20         14.53        20.46 o                         
  -5   1   6          0.65         -0.41        19.93 o                         
  -4   1   6          1.17          5.23         5.34 o                         
  -3   1   6          0.04          0.58         3.15 o                         
  -2   1   6        764.42        722.60        16.78 o                         
  -1   1   6        241.46        255.24         6.21 o                         
   0   1   6         20.71         27.23         2.37 o                         
   1   1   6         21.00         23.46         3.49 o                         
   2   1   6       1029.46        958.39        15.27 o                         
   3   1   6        290.12        288.40        13.61 o                         
   4   1   6         54.95         46.05         9.91 o                         
   5   1   6          2.47          4.50        12.87 o                         
  -5   2   6         15.79          8.75        10.48 o                         
  -4   2   6          0.00         -1.67         4.81 o                         
  -3   2   6          0.05          5.18         4.47 o                         
  -2   2   6        760.89        746.06        13.08 o                         
  -1   2   6         75.33         71.76         3.69 o                         
   0   2   6        232.43        243.11         5.14 o                         
   1   2   6        249.00        255.18         6.64 o                         
   2   2   6         29.90         35.87         3.79 o                         
   3   2   6          3.47          3.09         4.79 o                         
   4   2   6         15.82          6.29         8.30 o                         
   5   2   6          0.17         27.18        20.59 o                         
  -5   3   6         20.21         17.82        11.08 o                         
  -4   3   6          3.29          8.19         6.43 o                         
  -3   3   6         11.96         13.20         4.03 o                         
  -2   3   6        343.13        351.78         8.93 o                         
  -1   3   6       1262.19       1234.62        18.86 o                         
   0   3   6       1413.33       1479.12        20.71 o                         
   1   3   6         18.67         26.61         2.06 o                         
   2   3   6       1694.22       1642.30        22.99 o                         
   3   3   6          1.06          5.17         3.64 o                         
   4   3   6         17.20         15.70         8.02 o                         
   5   3   6         20.02        -14.39        28.73 o                         
  -5   4   6          2.87          4.76         9.88 o                         
  -4   4   6          8.67          2.20         6.93 o                         
  -3   4   6        119.61        117.00         7.72 o                         
  -2   4   6        593.62        604.77        16.38 o                         
  -1   4   6         10.79         11.80         1.83 o                         
   0   4   6         90.92         88.96         4.59 o                         
   1   4   6       2641.81       2524.12        29.91 o                         
   2   4   6        159.78        148.41         8.56 o                         
   3   4   6        293.93        284.17        14.37 o                         
   4   4   6        132.48        159.23        16.03 o                         
  -4   5   6          5.20         10.69         7.52 o                         
  -3   5   6         18.10         19.35         4.01 o                         
  -2   5   6          6.63         11.15         2.53 o                         
  -1   5   6       3855.75       3905.38        44.64 o                         
   0   5   6       3901.88       4067.38        45.38 o                         
   1   5   6        617.61        581.11         9.72 o                         
   2   5   6        141.27        137.97         6.94 o                         
   3   5   6          0.50         -0.91         4.27 o                         
   4   5   6         42.68         40.85         9.74 o                         
  -4   6   6         10.81          7.46         8.54 o                         
  -3   6   6        148.99        128.01        11.15 o                         
  -2   6   6        321.54        323.09        14.50 o                         
  -1   6   6          0.99          2.72         1.68 o                         
   0   6   6         77.81         62.16         6.70 o                         
   1   6   6         98.81        125.03         7.71 o                         
   2   6   6        981.94        928.21        18.17 o                         
   3   6   6         63.36         81.68         8.43 o                         
   4   6   6         46.39         48.67        10.60 o                         
  -4   7   6          3.14          0.77         7.30 o                         
  -3   7   6         14.69         13.00         6.47 o                         
  -2   7   6         17.35         27.30         3.72 o                         
  -1   7   6        703.71        731.86        12.54 o                         
   0   7   6        267.53        236.29         7.58 o                         
   1   7   6         75.61         79.25         3.68 o                         
   2   7   6        448.86        465.23        15.04 o                         
   3   7   6         38.92         44.61         6.96 o                         
   4   7   6          9.46         13.29         8.59 o                         
  -4   8   6          5.87         12.59         8.17 o                         
  -3   8   6         37.99         40.87         7.10 o                         
  -2   8   6          8.34          8.24         2.79 o                         
  -1   8   6        340.71        303.49         7.68 o                         
   0   8   6        242.16        248.96         6.96 o                         
   1   8   6        138.57        135.38         4.86 o                         
   2   8   6         66.77         78.07         6.79 o                         
   3   8   6        510.68        502.65        17.80 o                         
   4   8   6         20.85         19.44         9.52 o                         
  -4   9   6         32.99         28.97         9.51 o                         
  -3   9   6          7.46         12.08         5.66 o                         
  -2   9   6          6.58          6.34         3.46 o                         
  -1   9   6        234.17        229.45         9.67 o                         
   0   9   6        339.23        351.18         8.39 o                         
   1   9   6         28.63         36.60         4.17 o                         
   2   9   6        119.44        114.16         7.72 o                         
   3   9   6          1.29          0.51         5.26 o                         
   4   9   6          1.56         -9.44         8.28 o                         
  -4  10   6          0.09         13.26        12.40 o                         
  -3  10   6          0.50          4.94         4.98 o                         
  -2  10   6          0.13          6.20         3.68 o                         
  -1  10   6        177.23        173.71         7.11 o                         
   0  10   6        137.04        139.21         6.23 o                         
   1  10   6        202.51        187.66         8.35 o                         
   2  10   6        179.64        186.40        11.26 o                         
   3  10   6          0.25          5.37         5.56 o                         
   4  10   6          2.46          7.60         9.37 o                         
  -4  11   6         14.28         26.17        10.01 o                         
  -3  11   6         32.00         45.75         9.79 o                         
  -2  11   6          2.86          2.88         3.82 o                         
  -1  11   6         42.37         41.90         4.90 o                         
   0  11   6          0.92         -1.82         2.21 o                         
   1  11   6        638.84        574.49        14.01 o                         
   2  11   6        396.88        352.49        21.46 o                         
   3  11   6         25.65         30.28         8.14 o                         
   4  11   6          2.01         10.49        10.02 o                         
  -4  12   6          2.78          9.74         9.42 o                         
  -3  12   6         34.34         31.41         7.56 o                         
  -2  12   6         69.91         74.70         8.24 o                         
  -1  12   6          2.96          2.45         3.51 o                         
   0  12   6        151.43        151.56         7.12 o                         
   1  12   6        198.33        207.08        10.39 o                         
   2  12   6        315.73        288.81        22.47 o                         
   3  12   6          5.10          7.16         6.06 o                         
   4  12   6          0.28         12.42        10.48 o                         
  -3  13   6         46.62         48.19         9.92 o                         
  -2  13   6          1.38          1.06         4.61 o                         
  -1  13   6        205.36        209.33        22.25 o                         
   0  13   6         53.89         64.99         7.95 o                         
   1  13   6        202.87        198.41        18.83 o                         
   2  13   6         18.00         18.79         5.73 o                         
   3  13   6          3.32         -1.09         5.97 o                         
  -3  14   6          3.63         -1.56         6.19 o                         
  -2  14   6         63.20         72.61         8.71 o                         
  -1  14   6         43.58         42.81         9.52 o                         
   0  14   6        691.92        649.72        18.41 o                         
   1  14   6        265.73        202.15        15.53 o                         
   2  14   6          8.01         10.53         5.55 o                         
   3  14   6         76.05        105.18        11.40 o                         
  -3  15   6          8.75          0.84         7.57 o                         
  -2  15   6         45.27         42.08         7.52 o                         
  -1  15   6          1.26          2.66         4.32 o                         
   0  15   6         46.37         42.69         6.66 o                         
   1  15   6          0.73         10.31         4.35 o                         
   2  15   6          0.08          4.76         5.68 o                         
   3  15   6          7.04         10.90        10.80 o                         
  -3  16   6          2.70          5.52         8.11 o                         
  -2  16   6          8.10          1.66         6.38 o                         
  -1  16   6          3.16          5.88         5.05 o                         
   0  16   6          2.74          6.89         5.15 o                         
   1  16   6          9.70          7.56         4.70 o                         
   2  16   6         13.51         15.74         6.58 o                         
   3  16   6          4.51          7.65         9.66 o                         
  -2  17   6          6.59         -1.93         6.93 o                         
  -1  17   6          2.25          0.89         5.24 o                         
   0  17   6        199.25        191.06        12.97 o                         
   1  17   6          0.07          3.23         4.85 o                         
   2  17   6          2.04         -1.79         6.85 o                         
  -2  18   6          9.18         -4.09         8.63 o                         
  -1  18   6         23.28         23.98         7.15 o                         
   0  18   6          8.66         23.54         7.17 o                         
   1  18   6         49.28         52.89         8.51 o                         
   2  18   6         27.12         28.59         8.28 o                         
  -1  19   6         30.62         22.89        10.21 o                         
   0  19   6         11.80         15.64         7.32 o                         
   1  19   6         15.92         17.10         7.57 o                         
  -1  20   6          6.31          5.22         7.49 o                         
   0  20   6         15.18         27.49         8.01 o                         
  -5   1   7          1.48          5.37        12.18 o                         
  -4   1   7         11.74         13.09         5.89 o                         
  -3   1   7        159.37        163.70        10.84 o                         
  -2   1   7        160.67        147.40         7.04 o                         
  -1   1   7        330.35        311.18         7.14 o                         
   0   1   7       1934.84       1999.64        23.79 o                         
   1   1   7         60.81         65.86         4.25 o                         
   2   1   7        190.21        176.85         5.67 o                         
   3   1   7          7.05          3.15         4.16 o                         
   4   1   7          1.84         -4.79        10.43 o                         
  -5   2   7          3.48         -4.72         9.45 o                         
  -4   2   7         28.91         39.02         7.11 o                         
  -3   2   7         15.62         16.74         4.32 o                         
  -2   2   7       1857.80       1753.51        23.98 o                         
  -1   2   7        889.69        831.60        14.08 o                         
   0   2   7        712.87        630.92         9.78 o                         
   1   2   7       1141.96       1136.77        17.45 o                         
   2   2   7        174.68        162.02         7.65 o                         
   3   2   7          5.30          6.52         4.39 o                         
   4   2   7         35.10         27.33        11.00 o                         
  -5   3   7          0.95         -1.57         9.71 o                         
  -4   3   7          0.35         10.30         6.80 o                         
  -3   3   7         59.75         70.03         6.45 o                         
  -2   3   7         51.15         60.63         4.09 o                         
  -1   3   7       1554.33       1544.53        23.72 o                         
   0   3   7          2.05          0.27         1.27 o                         
   1   3   7        781.29        807.94        13.76 o                         
   2   3   7         14.12          5.84         2.26 o                         
   3   3   7        267.34        268.54        16.73 o                         
   4   3   7          0.24          3.57         6.75 o                         
  -5   4   7          0.94          3.36        10.01 o                         
  -4   4   7          0.35          9.00         9.89 o                         
  -3   4   7         19.74         25.34         5.31 o                         
  -2   4   7        273.95        262.11         7.74 o                         
  -1   4   7         25.30         23.01         2.70 o                         
   0   4   7        508.58        468.64        12.21 o                         
   1   4   7       1169.68       1142.33        15.77 o                         
   2   4   7         59.86         63.73         4.99 o                         
   3   4   7          0.00          7.49         5.51 o                         
   4   4   7         11.35         10.72         8.74 o                         
  -4   5   7          4.47         10.99         7.44 o                         
  -3   5   7         37.14         38.42         4.98 o                         
  -2   5   7          2.51          1.91         2.51 o                         
  -1   5   7        241.24        232.50         6.05 o                         
   0   5   7       3515.63       3473.80        39.78 o                         
   1   5   7          2.81          5.74         1.57 o                         
   2   5   7        723.52        618.92        13.63 o                         
   3   5   7          0.06         -2.46         4.18 o                         
   4   5   7         30.23         28.66         9.10 o                         
  -4   6   7          0.31         -0.22         7.13 o                         
  -3   6   7         47.58         38.05         6.06 o                         
  -2   6   7        571.31        512.56        10.93 o                         
  -1   6   7          2.62          6.12         1.95 o                         
   0   6   7        253.89        257.17         6.33 o                         
   1   6   7        420.24        454.06         8.69 o                         
   2   6   7        269.07        232.42        10.81 o                         
   3   6   7        122.16         96.79         9.44 o                         
   4   6   7         28.52         15.14         8.72 o                         
  -4   7   7          9.86          9.39         7.68 o                         
  -3   7   7         67.05         60.78         7.57 o                         
  -2   7   7        113.84        143.51        10.22 o                         
  -1   7   7         71.53         72.38         4.24 o                         
   0   7   7         47.95         54.34         7.43 o                         
   1   7   7        363.13        360.98         7.76 o                         
   2   7   7          2.01          3.72         3.62 o                         
   3   7   7         29.86         29.53         6.57 o                         
   4   7   7          8.23         20.35         8.82 o                         
  -4   8   7          6.87          6.66         7.82 o                         
  -3   8   7          3.47          9.13         5.47 o                         
  -2   8   7        472.33        448.55        10.67 o                         
  -1   8   7         33.59         39.33         3.65 o                         
   0   8   7         74.04         80.03         5.62 o                         
   1   8   7         59.71         61.12         4.17 o                         
   2   8   7        293.43        309.17        12.83 o                         
   3   8   7        442.51        464.71        17.57 o                         
   4   8   7          3.09          5.11         9.11 o                         
  -4   9   7          0.22          2.45         7.92 o                         
  -3   9   7         17.68         22.09         6.34 o                         
  -2   9   7         47.08         66.19         7.06 o                         
  -1   9   7        198.56        212.36         7.17 o                         
   0   9   7       1268.18       1134.20        22.76 o                         
   1   9   7         16.99         19.13         3.42 o                         
   2   9   7        726.44        653.94        18.23 o                         
   3   9   7        111.05        106.47        17.12 o                         
   4   9   7          1.96          8.70         8.95 o                         
  -4  10   7          0.02          8.49        11.21 o                         
  -3  10   7         59.29         60.78         8.14 o                         
  -2  10   7         18.05         24.30         5.28 o                         
  -1  10   7        324.34        312.44         8.73 o                         
   0  10   7        280.60        265.40         9.62 o                         
   1  10   7         37.77         44.58         4.71 o                         
   2  10   7         28.93         37.51         6.10 o                         
   3  10   7          6.69         10.20         6.59 o                         
   4  10   7          0.17          5.60         8.89 o                         
  -4  11   7          5.43         12.10         9.49 o                         
  -3  11   7         27.79         39.79         7.81 o                         
  -2  11   7          0.13          7.65         4.71 o                         
  -1  11   7        308.61        294.46         9.22 o                         
   0  11   7         14.36         23.85         3.47 o                         
   1  11   7        362.23        346.59        10.79 o                         
   2  11   7         14.88         23.72         5.73 o                         
   3  11   7        140.02        139.38        21.55 o                         
   4  11   7          0.01          6.07        10.22 o                         
  -4  12   7          2.75         32.14        10.99 o                         
  -3  12   7         77.76         82.59         9.57 o                         
  -2  12   7        137.98        140.48        10.65 o                         
  -1  12   7         21.97         18.84         4.71 o                         
   0  12   7         13.33         11.65         3.49 o                         
   1  12   7        166.40        156.35         8.67 o                         
   2  12   7        442.31        421.90        20.37 o                         
   3  12   7         16.54         25.49         7.26 o                         
   4  12   7          9.39          5.74        10.62 o                         
  -3  13   7          0.77         -3.70         5.69 o                         
  -2  13   7         11.56         10.50         5.36 o                         
  -1  13   7         46.01         46.92         8.27 o                         
   0  13   7          9.38         10.76         3.83 o                         
   1  13   7          0.26          6.53         3.65 o                         
   2  13   7          0.06          5.40         5.10 o                         
   3  13   7         34.73         36.64         7.82 o                         
  -3  14   7          0.28          3.69         6.33 o                         
  -2  14   7         13.91         25.08         6.69 o                         
  -1  14   7         24.48         24.18         4.91 o                         
   0  14   7        335.73        314.36        11.83 o                         
   1  14   7          7.53          5.91         3.88 o                         
   2  14   7          1.60          4.46         5.45 o                         
   3  14   7          0.15         -0.44         8.88 o                         
  -3  15   7         16.85         17.15         7.59 o                         
  -2  15   7          4.66         -2.86         5.34 o                         
  -1  15   7         22.79         27.93         6.35 o                         
   0  15   7         80.54         79.35         9.59 o                         
   1  15   7          3.19          9.00         4.40 o                         
   2  15   7          0.70         -3.96         5.46 o                         
   3  15   7         41.39         61.31        11.81 o                         
  -3  16   7          1.17         12.16         7.54 o                         
  -2  16   7          0.03          8.93         6.45 o                         
  -1  16   7        153.15        145.55        11.27 o                         
   0  16   7        163.73        167.33        16.79 o                         
   1  16   7          9.70         11.81         4.72 o                         
   2  16   7         43.58         44.53         8.04 o                         
   3  16   7          4.39          3.44         7.46 o                         
  -2  17   7         16.61          6.22         6.88 o                         
  -1  17   7         49.31         61.71         8.54 o                         
   0  17   7         61.24         55.35         8.27 o                         
   1  17   7         15.65         16.16         5.90 o                         
   2  17   7          7.85         -3.81         7.56 o                         
  -2  18   7          3.23          2.78         8.16 o                         
  -1  18   7         39.07         27.73         7.25 o                         
   0  18   7          4.45          7.67         6.33 o                         
   1  18   7         13.57         12.59         8.09 o                         
   2  18   7          0.05          6.81         8.43 o                         
  -1  19   7          1.49          2.89         8.86 o                         
   0  19   7         15.95         23.19         9.67 o                         
   1  19   7          2.12          7.11         7.69 o                         
   0  20   7          0.26          7.23         8.37 o                         
  -5   0   8         20.81         40.20        24.01 o                         
  -4   0   8         25.64         28.23         9.82 o                         
  -3   0   8          0.51          2.67         5.19 o                         
  -2   0   8         46.44         54.08         4.78 o                         
  -1   0   8       1181.61       1278.55        32.93 o                         
   0   0   8        474.49        491.46        12.15 o                         
   1   0   8       1862.76       1851.99        42.37 o                         
   2   0   8       3112.46       3145.48        53.92 o                         
   3   0   8        202.69        154.57        25.08 o                         
   4   0   8         75.56         71.84        22.04 o                         
  -5   1   8          1.73          6.72         9.81 o                         
  -4   1   8         11.30         14.81         8.98 o                         
  -3   1   8          0.17         -1.78         3.26 o                         
  -2   1   8       1199.51       1052.85        20.84 o                         
  -1   1   8        235.32        282.08         6.96 o                         
   0   1   8       1277.43       1311.85        17.26 o                         
   1   1   8        249.67        263.53         9.56 o                         
   2   1   8        215.10        216.06         7.56 o                         
   3   1   8         49.79         59.67         7.91 o                         
   4   1   8         14.27         20.18         8.61 o                         
  -5   2   8          1.62         -1.76         9.78 o                         
  -4   2   8          1.58          0.75         5.34 o                         
  -3   2   8          0.00          2.21         4.13 o                         
  -2   2   8         53.32         55.69         4.53 o                         
  -1   2   8         20.98         18.55         2.53 o                         
   0   2   8         32.70         28.72         2.56 o                         
   1   2   8       3405.70       3362.17        42.96 o                         
   2   2   8         64.08         65.28         4.86 o                         
   3   2   8         13.33         21.23         5.39 o                         
   4   2   8         31.38         27.06         9.58 o                         
  -4   3   8          1.57         -8.44         7.16 o                         
  -3   3   8          4.33          7.09         3.90 o                         
  -2   3   8        614.24        520.93        12.10 o                         
  -1   3   8        515.11        533.93        10.92 o                         
   0   3   8         10.27         12.33         1.91 o                         
   1   3   8        352.93        311.67         7.74 o                         
   2   3   8        190.14        205.95         8.69 o                         
   3   3   8          0.33          5.28         5.48 o                         
   4   3   8         45.66         45.61        10.63 o                         
  -4   4   8          0.12          9.50         7.79 o                         
  -3   4   8        193.31        200.95        12.80 o                         
  -2   4   8         14.80         18.98         3.31 o                         
  -1   4   8          7.05         17.32         3.09 o                         
   0   4   8        385.12        398.37         8.64 o                         
   1   4   8       1828.60       1855.53        28.36 o                         
   2   4   8        844.15        810.56        16.10 o                         
   3   4   8          0.06          2.67         5.67 o                         
   4   4   8         37.51         30.05        14.13 o                         
  -4   5   8          7.26         13.77         8.11 o                         
  -3   5   8          3.35          7.02         4.10 o                         
  -2   5   8          1.41          3.03         2.42 o                         
  -1   5   8         28.37         32.96         2.84 o                         
   0   5   8         49.63         59.04         3.63 o                         
   1   5   8         18.50         32.67         2.65 o                         
   2   5   8         15.78         23.81         4.88 o                         
   3   5   8        111.53        103.77        12.32 o                         
   4   5   8          1.54          2.69         8.57 o                         
  -4   6   8         28.30         17.20         8.60 o                         
  -3   6   8         10.22         16.94         5.46 o                         
  -2   6   8         83.42         96.29         6.14 o                         
  -1   6   8        218.56        198.41         5.98 o                         
   0   6   8       4950.82       5328.31        59.31 o                         
   1   6   8        983.77        931.77        14.32 o                         
   2   6   8          9.07         10.43         4.12 o                         
   3   6   8          5.45          5.34         6.42 o                         
   4   6   8          0.08         -2.40         8.02 o                         
  -4   7   8          6.01         16.35         8.36 o                         
  -3   7   8          9.73         12.79         5.17 o                         
  -2   7   8          6.88         15.06         3.40 o                         
  -1   7   8         34.08         34.37         3.34 o                         
   0   7   8        381.64        389.28         8.45 o                         
   1   7   8       1143.58       1156.57        17.13 o                         
   2   7   8         12.29         18.17         4.39 o                         
   3   7   8         58.18         60.57        10.77 o                         
   4   7   8          7.95         -1.29         8.85 o                         
  -4   8   8         24.73         19.26         9.06 o                         
  -3   8   8          9.12         -1.72         4.79 o                         
  -2   8   8        573.65        553.17        13.62 o                         
  -1   8   8         33.10         33.58         3.42 o                         
   0   8   8         34.61         37.07         3.75 o                         
   1   8   8         97.27         94.86         4.70 o                         
   2   8   8          6.81         12.92         4.89 o                         
   3   8   8        163.80        191.99        12.67 o                         
   4   8   8          0.06          1.78         8.96 o                         
  -4   9   8          1.26          3.03         8.36 o                         
  -3   9   8         28.87         38.55         9.90 o                         
  -2   9   8         79.88         77.80         7.45 o                         
  -1   9   8        312.06        303.90         8.29 o                         
   0   9   8          1.66          3.53         2.15 o                         
   1   9   8         97.15         81.78         5.76 o                         
   2   9   8        609.36        546.91        16.71 o                         
   3   9   8         14.31         14.11         6.04 o                         
   4   9   8          1.49         16.70         9.07 o                         
  -4  10   8          0.51          1.68        16.01 o                         
  -3  10   8         94.98        101.07        14.44 o                         
  -2  10   8         67.40         74.03         7.90 o                         
  -1  10   8        159.02        147.82         8.92 o                         
   0  10   8          6.58          2.94         2.35 o                         
   1  10   8          2.11          4.27         2.78 o                         
   2  10   8        117.77        135.97        10.24 o                         
   3  10   8          1.26          3.75         7.03 o                         
   4  10   8          2.51         13.59         9.98 o                         
  -4  11   8         12.17         10.04         9.47 o                         
  -3  11   8         51.99         46.11         7.86 o                         
  -2  11   8         83.27         81.15         8.27 o                         
  -1  11   8          0.13          1.44         2.74 o                         
   0  11   8        992.04        965.97        16.89 o                         
   1  11   8         32.17         37.27         4.65 o                         
   2  11   8        341.31        297.50        21.69 o                         
   3  11   8          0.26          7.63         5.91 o                         
   4  11   8         29.87         27.78        11.80 o                         
  -4  12   8          0.34         -3.62         8.55 o                         
  -3  12   8          2.99          2.12         6.15 o                         
  -2  12   8          0.12          3.99         5.01 o                         
  -1  12   8        167.45        156.98         9.62 o                         
   0  12   8        224.21        222.72        12.32 o                         
   1  12   8        303.83        287.42        11.65 o                         
   2  12   8          3.34         -0.50         4.55 o                         
   3  12   8          8.56          7.60         6.36 o                         
  -3  13   8          0.50          6.51         6.09 o                         
  -2  13   8        121.97        116.81        10.38 o                         
  -1  13   8        114.84        111.56        14.44 o                         
   0  13   8          0.01          4.13         3.47 o                         
   1  13   8        109.84         96.93         7.71 o                         
   2  13   8         36.45         36.43         6.82 o                         
   3  13   8          7.81          6.43        11.09 o                         
  -3  14   8         24.97         22.86         7.74 o                         
  -2  14   8         24.42         21.39         7.35 o                         
  -1  14   8         31.08         28.98         6.56 o                         
   0  14   8        612.23        569.60        17.81 o                         
   1  14   8         46.02         38.48         5.71 o                         
   2  14   8         28.63         22.31         6.42 o                         
   3  14   8          0.79          4.93         6.38 o                         
  -3  15   8          0.27         -0.34         6.86 o                         
  -2  15   8          5.20         -2.05         5.33 o                         
  -1  15   8        413.29        417.06        21.46 o                         
   0  15   8         37.52         36.37         6.43 o                         
   1  15   8        293.52        280.17        12.68 o                         
   2  15   8          4.67          3.19         7.08 o                         
   3  15   8         16.80         27.43         8.01 o                         
  -3  16   8         21.90         30.34         8.72 o                         
  -2  16   8          0.45          4.01         8.61 o                         
  -1  16   8          0.02         -1.51         5.00 o                         
   0  16   8         30.32         29.61         6.73 o                         
   1  16   8          2.60         10.36         6.11 o                         
   2  16   8         36.93         46.39        11.53 o                         
  -2  17   8          3.60          6.21         6.71 o                         
  -1  17   8         99.04        108.85        12.64 o                         
   0  17   8          2.37         14.66         6.20 o                         
   1  17   8        167.05        167.94        17.82 o                         
   2  17   8         14.77          9.99         8.37 o                         
  -2  18   8         58.40         61.52        11.32 o                         
  -1  18   8          8.52          6.97        16.41 o                         
   0  18   8          8.81         16.30         6.53 o                         
   1  18   8         19.34         20.24         7.74 o                         
   2  18   8         16.47         24.71         9.15 o                         
  -1  19   8          4.31          2.80        11.51 o                         
   0  19   8         11.75          6.49         6.59 o                         
   1  19   8         16.94         42.60        10.96 o                         
  -4   1   9          6.69          8.76         5.82 o                         
  -3   1   9          4.65          4.65         4.10 o                         
  -2   1   9       1220.19       1168.16        20.04 o                         
  -1   1   9         27.65         27.81         3.69 o                         
   0   1   9         26.94         21.32         2.47 o                         
   1   1   9        219.22        208.92         6.41 o                         
   2   1   9        169.24        191.05        21.00 o                         
   3   1   9          0.04         -1.25         4.45 o                         
   4   1   9         12.33         23.45         8.99 o                         
  -4   2   9         26.76         26.74         7.10 o                         
  -3   2   9        113.43         93.84         9.00 o                         
  -2   2   9        415.74        403.31        10.13 o                         
  -1   2   9        662.75        655.74        15.53 o                         
   0   2   9        788.62        719.81        11.47 o                         
   1   2   9          2.83          5.71         2.68 o                         
   2   2   9        319.21        348.55        13.94 o                         
   3   2   9        191.46        190.49        13.13 o                         
   4   2   9          2.14          0.64         8.87 o                         
  -4   3   9         16.30         16.75         5.96 o                         
  -3   3   9         12.65          8.52         7.51 o                         
  -2   3   9         94.02        112.33         8.50 o                         
  -1   3   9         48.81         63.90         4.85 o                         
   0   3   9        371.74        428.42         9.21 o                         
   1   3   9        142.77        139.53         6.06 o                         
   2   3   9        261.87        250.42        15.78 o                         
   3   3   9         73.01         84.36        10.87 o                         
   4   3   9         13.92         17.25         8.46 o                         
  -4   4   9          2.91          7.34        10.43 o                         
  -3   4   9        392.32        338.75        23.86 o                         
  -2   4   9          1.45          1.53         2.83 o                         
  -1   4   9         10.93         18.39         3.24 o                         
   0   4   9       2360.22       2372.36        29.00 o                         
   1   4   9       3101.70       3120.52        39.78 o                         
   2   4   9        228.08        211.90         9.51 o                         
   3   4   9          9.06         17.87         7.07 o                         
   4   4   9         25.15         61.57        14.84 o                         
  -4   5   9         14.00         25.19        11.96 o                         
  -3   5   9          4.12          3.59         4.17 o                         
  -2   5   9         49.56         54.39         4.89 o                         
  -1   5   9         23.23         22.43         2.51 o                         
   0   5   9        812.80        813.06        14.44 o                         
   1   5   9        174.54        172.58         6.50 o                         
   2   5   9         43.63         50.73         4.71 o                         
   3   5   9         24.49         22.75         7.69 o                         
   4   5   9         29.66         33.76        10.41 o                         
  -4   6   9          5.53         -0.54         7.48 o                         
  -3   6   9         54.35         61.57         7.25 o                         
  -2   6   9         36.90         28.88         5.09 o                         
  -1   6   9        189.31        188.23         6.01 o                         
   0   6   9        123.15        142.54         5.53 o                         
   1   6   9         60.46         55.86         3.56 o                         
   2   6   9          0.02         -1.42         3.35 o                         
   3   6   9         72.06         78.44        17.09 o                         
   4   6   9          2.36         12.41         8.50 o                         
  -4   7   9          8.30         26.92         9.55 o                         
  -3   7   9          5.72         10.02         6.41 o                         
  -2   7   9        126.05        140.82        13.22 o                         
  -1   7   9         29.59         27.43         3.53 o                         
   0   7   9        114.09        128.27         5.54 o                         
   1   7   9        697.36        644.21        11.65 o                         
   2   7   9        183.76        189.83        12.78 o                         
   3   7   9          0.27          3.55         6.78 o                         
   4   7   9          3.44          7.29         9.23 o                         
  -4   8   9          1.33         21.08         9.82 o                         
  -3   8   9          0.23         -1.78         7.86 o                         
  -2   8   9        111.64        129.19         7.57 o                         
  -1   8   9         75.98         92.23         5.28 o                         
   0   8   9         14.99         19.08         3.54 o                         
   1   8   9        621.97        570.77        11.07 o                         
   2   8   9          2.68          7.82         4.05 o                         
   3   8   9          1.52         11.23         7.67 o                         
   4   8   9          6.39         11.99         9.97 o                         
  -4   9   9          0.77          0.09         8.95 o                         
  -3   9   9          4.44          0.04         5.08 o                         
  -2   9   9         25.60         33.76         4.65 o                         
  -1   9   9        682.08        660.50        12.95 o                         
   0   9   9        421.89        408.52        11.91 o                         
   1   9   9         23.58         24.19         3.86 o                         
   2   9   9          0.27          2.33         4.02 o                         
   3   9   9          0.88         -3.38         5.98 o                         
   4   9   9          2.16         13.24         9.82 o                         
  -4  10   9          0.10          4.09         8.24 o                         
  -3  10   9          0.76         -2.48         5.39 o                         
  -2  10   9          4.61         12.40         4.88 o                         
  -1  10   9         69.84         78.64         5.56 o                         
   0  10   9          1.59          1.31         2.31 o                         
   1  10   9          1.31          6.50         2.95 o                         
   2  10   9         88.94         89.02         9.12 o                         
   3  10   9         10.79         12.68         7.98 o                         
   4  10   9          0.08         17.75        10.95 o                         
  -4  11   9          6.82          9.50         9.36 o                         
  -3  11   9          8.35         11.83         6.22 o                         
  -2  11   9         61.25         54.19         7.14 o                         
  -1  11   9         17.95         14.36         3.38 o                         
   0  11   9          8.52          7.66         3.00 o                         
   1  11   9        216.95        227.96         9.57 o                         
   2  11   9         30.02         40.81         8.38 o                         
   3  11   9          4.39          6.60         7.44 o                         
   4  11   9          2.31         16.44        10.66 o                         
  -3  12   9          3.38         -1.59         6.09 o                         
  -2  12   9         12.75         15.68         7.29 o                         
  -1  12   9          1.74          0.17         3.06 o                         
   0  12   9        143.06        127.40         7.94 o                         
   1  12   9        391.75        351.67        11.81 o                         
   2  12   9         16.37         17.50         5.38 o                         
   3  12   9         32.79         47.89         8.49 o                         
  -3  13   9         67.22         68.28         9.32 o                         
  -2  13   9        165.04        163.33        12.17 o                         
  -1  13   9         12.49         12.91         6.02 o                         
   0  13   9         41.84         47.35         5.75 o                         
   1  13   9         42.36         40.17         6.45 o                         
   2  13   9          6.69          3.09         6.19 o                         
   3  13   9         36.05         49.32        15.37 o                         
  -3  14   9          0.47         12.18         6.85 o                         
  -2  14   9         22.21         19.69         6.50 o                         
  -1  14   9         45.82         57.22         9.57 o                         
   0  14   9        362.54        361.86        12.54 o                         
   1  14   9        223.04        198.50        12.59 o                         
   2  14   9          7.88         13.24         6.53 o                         
   3  14   9          1.67          6.70         7.38 o                         
  -3  15   9          0.02         10.95         7.85 o                         
  -2  15   9         67.64         72.58        11.39 o                         
  -1  15   9          3.87          3.33         5.94 o                         
   0  15   9         25.26         29.24         5.53 o                         
   1  15   9         14.69         20.64         6.05 o                         
   2  15   9          4.73         10.73         6.29 o                         
   3  15   9          9.74         26.53        10.95 o                         
  -2  16   9          1.84          1.64         6.37 o                         
  -1  16   9         14.75         13.60         7.71 o                         
   0  16   9        160.83        184.63        23.17 o                         
   1  16   9        194.64        151.03        12.03 o                         
   2  16   9          5.96         18.24         7.28 o                         
  -2  17   9         37.49         40.70         8.69 o                         
  -1  17   9         86.50         86.08        11.42 o                         
   0  17   9         61.01         68.54         8.76 o                         
   1  17   9          0.05         -7.20         5.59 o                         
   2  17   9         47.66         46.57         8.90 o                         
  -2  18   9          2.12          3.11         8.66 o                         
  -1  18   9        102.12        107.52        13.17 o                         
   0  18   9         40.77         50.72         9.26 o                         
   1  18   9         42.82         42.60        10.39 o                         
  -1  19   9          0.46          9.25         8.08 o                         
   0  19   9          8.73          4.06         6.86 o                         
   1  19   9         16.71         14.47         9.10 o                         
  -4   0  10         33.32         34.51        10.01 o                         
  -3   0  10         87.84         79.97        11.49 o                         
  -2   0  10       1310.04       1213.58        64.10 o                         
  -1   0  10       8202.76       8756.60       166.01 o                         
   0   0  10        141.64        139.26         7.39 o                         
   1   0  10        585.03        541.20        14.29 o                         
   2   0  10        158.81        154.76        13.63 o                         
   3   0  10          0.17         -2.33         6.01 o                         
   4   0  10          0.01         32.64        17.27 o                         
  -4   1  10          4.35         17.68         6.10 o                         
  -3   1  10         69.68         80.90         8.81 o                         
  -2   1  10        390.58        442.30        18.15 o                         
  -1   1  10        724.80        687.06        12.98 o                         
   0   1  10        867.79        948.82        14.34 o                         
   1   1  10         66.03         55.65         4.11 o                         
   2   1  10        198.13        225.42        13.76 o                         
   3   1  10         66.57         66.74         8.27 o                         
   4   1  10          0.15          0.40         7.84 o                         
  -4   2  10          2.69          0.05         5.19 o                         
  -3   2  10          6.39         10.98         5.62 o                         
  -2   2  10        480.08        451.42        14.15 o                         
  -1   2  10          8.55          9.85         2.52 o                         
   0   2  10        771.26        733.40        12.06 o                         
   1   2  10        188.17        189.73         9.78 o                         
   2   2  10        163.40        184.48        10.39 o                         
   3   2  10         40.19         44.29         7.39 o                         
   4   2  10         17.68         17.20         9.59 o                         
  -4   3  10         52.05         62.42        10.19 o                         
  -3   3  10        270.10        263.71        13.85 o                         
  -2   3  10         62.63         68.03         7.33 o                         
  -1   3  10       1989.66       2044.12        29.67 o                         
   0   3  10        202.04        202.04         6.37 o                         
   1   3  10        508.66        486.12        17.50 o                         
   2   3  10        131.09        140.12         9.07 o                         
   3   3  10          4.17         10.64         6.09 o                         
   4   3  10          5.70          6.15        13.64 o                         
  -4   4  10          0.08          5.91         8.76 o                         
  -3   4  10          0.32         -0.15         4.09 o                         
  -2   4  10         98.89        117.97        10.85 o                         
  -1   4  10        366.14        347.05         9.99 o                         
   0   4  10        759.13        814.90        13.10 o                         
   1   4  10        360.34        373.47         9.36 o                         
   2   4  10         44.84         55.65         4.99 o                         
   3   4  10          4.08         22.27         7.64 o                         
   4   4  10          7.83         11.31        31.13 o                         
  -4   5  10          7.61          2.25         7.00 o                         
  -3   5  10        110.79        113.42        12.20 o                         
  -2   5  10         32.06         36.52         4.27 o                         
  -1   5  10        604.48        622.93        11.21 o                         
   0   5  10        299.82        329.21         8.49 o                         
   1   5  10        116.79        138.29         4.94 o                         
   2   5  10          1.72          5.37         3.25 o                         
   3   5  10         27.96         18.04         7.19 o                         
   4   5  10          1.69         -3.05         8.11 o                         
  -4   6  10         30.72         54.08        11.19 o                         
  -3   6  10         43.15         49.23         9.80 o                         
  -2   6  10        170.60        171.22         8.01 o                         
  -1   6  10        492.82        501.08        11.36 o                         
   0   6  10         64.43         54.62         4.06 o                         
   1   6  10        219.98        231.11         6.48 o                         
   2   6  10        412.54        378.78        17.08 o                         
   3   6  10        194.83        177.45        16.08 o                         
   4   6  10          3.25          7.11         9.01 o                         
  -4   7  10          8.30         25.61        16.25 o                         
  -3   7  10         11.55          2.34        11.10 o                         
  -2   7  10        249.20        261.99        14.03 o                         
  -1   7  10         35.69         40.31         3.58 o                         
   0   7  10         45.95         70.30         4.55 o                         
   1   7  10         88.11        100.71         5.15 o                         
   2   7  10         51.97         64.21         6.76 o                         
   3   7  10         10.95         22.41         7.61 o                         
   4   7  10          8.91         16.25        13.88 o                         
  -4   8  10          8.49         15.25         9.41 o                         
  -3   8  10         28.50         23.81         7.75 o                         
  -2   8  10        285.65        271.63        10.16 o                         
  -1   8  10        183.29        191.19         7.11 o                         
   0   8  10         10.47         14.11         2.66 o                         
   1   8  10         10.19         13.27         2.61 o                         
   2   8  10        137.45        136.12         9.87 o                         
   3   8  10         36.97         42.32        13.97 o                         
   4   8  10         16.32         13.58        11.54 o                         
  -4   9  10          1.15         -5.39        12.45 o                         
  -3   9  10         10.48          8.59         6.89 o                         
  -2   9  10         37.70         35.54         5.53 o                         
  -1   9  10        252.19        245.99         8.03 o                         
   0   9  10         77.05         78.84         5.92 o                         
   1   9  10         49.25         56.14         6.34 o                         
   2   9  10        220.12        183.88        11.44 o                         
   3   9  10         17.87         20.62         8.66 o                         
   4   9  10          0.01          6.43         9.45 o                         
  -4  10  10          0.20         12.77         8.49 o                         
  -3  10  10          8.05          5.04         6.82 o                         
  -2  10  10         51.77         65.34         7.65 o                         
  -1  10  10        293.14        311.55         9.16 o                         
   0  10  10         72.60         82.81         5.46 o                         
   1  10  10         22.53         37.43         5.48 o                         
   2  10  10         10.81          5.51         4.22 o                         
   3  10  10         16.78         18.65        10.66 o                         
   4  10  10          0.27        -11.35        11.46 o                         
  -4  11  10          3.84          6.65         9.08 o                         
  -3  11  10         33.58         20.90         8.97 o                         
  -2  11  10         29.61         37.19         7.12 o                         
  -1  11  10        656.16        627.01        15.46 o                         
   0  11  10         85.74         80.00         8.25 o                         
   1  11  10        113.88        101.92         8.53 o                         
   2  11  10          0.41         -1.13         4.55 o                         
   3  11  10          7.55          9.28         8.77 o                         
  -3  12  10          0.22         10.02         7.37 o                         
  -2  12  10          6.06         18.47         5.77 o                         
  -1  12  10        109.68        141.37         9.80 o                         
   0  12  10        649.99        625.85        20.77 o                         
   1  12  10         18.94         18.60         5.00 o                         
   2  12  10        202.12        196.08        12.90 o                         
   3  12  10          4.64         12.93         8.58 o                         
  -3  13  10         52.55         67.28         9.77 o                         
  -2  13  10          2.14          5.41         5.79 o                         
  -1  13  10        148.70        148.32        13.57 o                         
   0  13  10         16.94         18.55         4.58 o                         
   1  13  10        148.52        142.96        10.99 o                         
   2  13  10          0.44          4.11         5.43 o                         
   3  13  10          0.00        -11.04         7.36 o                         
  -3  14  10         30.41         34.59         8.67 o                         
  -2  14  10          0.44          6.03         5.75 o                         
  -1  14  10          6.25          6.42         4.89 o                         
   0  14  10        176.78        182.10        10.20 o                         
   1  14  10        169.21        150.03        11.35 o                         
   2  14  10         54.13         73.68        10.56 o                         
   3  14  10          0.00         10.39         8.58 o                         
  -3  15  10          4.59          4.31         7.26 o                         
  -2  15  10         21.10         27.28         7.15 o                         
  -1  15  10          1.06          2.59         7.07 o                         
   0  15  10        232.63        242.02        11.93 o                         
   1  15  10          5.51          3.65         5.57 o                         
   2  15  10         33.45         41.07         7.88 o                         
   3  15  10          0.91          7.89        11.86 o                         
  -2  16  10         53.34         41.96         8.22 o                         
  -1  16  10          1.15          7.48         8.08 o                         
   0  16  10        137.01        151.44        17.46 o                         
   1  16  10         45.70         40.72         7.84 o                         
   2  16  10        112.65        121.93        12.12 o                         
  -2  17  10          0.22          3.02         8.18 o                         
  -1  17  10          4.36          5.45         6.78 o                         
   0  17  10         75.28         70.58        13.55 o                         
   1  17  10          2.88          9.74         6.45 o                         
   2  17  10         33.75         45.24         8.96 o                         
  -1  18  10          0.63          2.73         7.76 o                         
   0  18  10         35.57         35.29         8.16 o                         
   1  18  10          1.74          5.54         7.85 o                         
  -1  19  10         94.33         87.16        15.96 o                         
   0  19  10          0.55         11.81         7.31 o                         
  -4   1  11          0.83         11.37         8.71 o                         
  -3   1  11        249.53        216.50        13.26 o                         
  -2   1  11        104.65        105.04         8.25 o                         
  -1   1  11        920.91        964.88        20.55 o                         
   0   1  11         86.46        101.16         5.09 o                         
   1   1  11         62.02         69.87         7.84 o                         
   2   1  11          1.76          2.12         4.75 o                         
   3   1  11         30.18         27.34         6.33 o                         
   4   1  11         39.38         61.60        14.98 o                         
  -4   2  11         70.22         79.53         9.92 o                         
  -3   2  11         32.56         40.31         6.11 o                         
  -2   2  11         50.26         35.93         5.19 o                         
  -1   2  11          0.00          4.42         4.70 o                         
   0   2  11         39.07         49.56         3.77 o                         
   1   2  11         30.47         32.33         3.91 o                         
   2   2  11         68.06         62.49         6.79 o                         
   3   2  11         15.31         15.61         5.93 o                         
   4   2  11          0.00         -3.13         8.07 o                         
  -4   3  11          4.14         14.96         7.46 o                         
  -3   3  11          0.71         -1.94         3.72 o                         
  -2   3  11        529.48        467.65        17.66 o                         
  -1   3  11         26.33         48.29         4.26 o                         
   0   3  11        209.52        198.98         6.82 o                         
   1   3  11         32.94         39.34         5.34 o                         
   2   3  11          0.50          4.72         3.52 o                         
   3   3  11          9.29         14.87         6.86 o                         
   4   3  11          6.13         14.39         8.96 o                         
  -4   4  11         28.83         25.51        13.54 o                         
  -3   4  11          6.40          5.98         4.10 o                         
  -2   4  11         74.99         71.50         8.53 o                         
  -1   4  11         16.71         18.41         4.24 o                         
   0   4  11       1791.06       1859.67        24.60 o                         
   1   4  11        413.92        352.78         9.40 o                         
   2   4  11         15.80         16.89         4.25 o                         
   3   4  11         27.08         39.23         8.99 o                         
   4   4  11          4.74         14.32         9.94 o                         
  -4   5  11         20.69         34.12         9.22 o                         
  -3   5  11          8.84         10.18         4.68 o                         
  -2   5  11        152.59        141.49         9.31 o                         
  -1   5  11        203.44        205.46         7.75 o                         
   0   5  11          2.89          4.02         2.11 o                         
   1   5  11         54.29         69.76         5.12 o                         
   2   5  11        133.29        124.11         9.72 o                         
   3   5  11         94.77         78.06        19.27 o                         
   4   5  11          0.71         12.97         8.87 o                         
  -4   6  11         32.91         26.25         9.75 o                         
  -3   6  11         17.86         21.58         5.63 o                         
  -2   6  11        168.38        181.57        12.29 o                         
  -1   6  11         52.09         60.58         5.18 o                         
   0   6  11         36.39         45.89         4.38 o                         
   1   6  11        143.08        135.59         6.84 o                         
   2   6  11        196.76        196.40        10.25 o                         
   3   6  11         63.27         59.84        10.33 o                         
   4   6  11         20.19         18.92        10.33 o                         
  -4   7  11         56.80         55.72        11.76 o                         
  -3   7  11          6.74          8.26         6.92 o                         
  -2   7  11        225.32        225.52         9.18 o                         
  -1   7  11         46.02         65.35         5.20 o                         
   0   7  11        279.99        267.04         7.56 o                         
   1   7  11        369.45        408.94        13.33 o                         
   2   7  11         20.43         10.04         4.77 o                         
   3   7  11         49.83         30.50         8.46 o                         
   4   7  11          1.63         12.68        13.33 o                         
  -4   8  11          2.61         11.29         8.84 o                         
  -3   8  11          2.63         -7.18         7.05 o                         
  -2   8  11        438.91        456.71        19.38 o                         
  -1   8  11        106.51        119.15         7.12 o                         
   0   8  11         46.25         60.24         4.57 o                         
   1   8  11         36.89         40.19         5.41 o                         
   2   8  11          0.12          1.39         4.14 o                         
   3   8  11        106.19        113.38        20.56 o                         
   4   8  11          3.50         -3.07         9.20 o                         
  -4   9  11          0.68         -1.80         9.27 o                         
  -3   9  11          0.22         -4.59         6.29 o                         
  -2   9  11        357.56        348.36        12.46 o                         
  -1   9  11         10.88         19.16         3.79 o                         
   0   9  11        306.93        313.13         8.65 o                         
   1   9  11        107.39        111.63         8.48 o                         
   2   9  11        130.95        119.36         9.78 o                         
   3   9  11         65.77         63.62        10.86 o                         
   4   9  11          4.36         18.80        10.74 o                         
  -4  10  11          0.30         -1.08         9.01 o                         
  -3  10  11         63.80         68.24        11.01 o                         
  -2  10  11        110.31        136.17        10.67 o                         
  -1  10  11         88.40        103.62         7.22 o                         
   0  10  11         12.40         16.36         3.27 o                         
   1  10  11          4.67          7.88         3.75 o                         
   2  10  11        215.02        196.89        12.20 o                         
   3  10  11         84.72         74.59        12.12 o                         
  -3  11  11          0.51         -5.32         8.06 o                         
  -2  11  11         95.59         93.53         9.22 o                         
  -1  11  11        389.19        354.90        11.68 o                         
   0  11  11          1.48          7.16         2.85 o                         
   1  11  11         36.16         38.09         8.47 o                         
   2  11  11         28.75         23.97         5.81 o                         
   3  11  11          2.51          7.37         7.78 o                         
  -3  12  11          0.14         -6.37         8.97 o                         
  -2  12  11        145.10        156.36        11.68 o                         
  -1  12  11        300.28        258.94        20.40 o                         
   0  12  11          8.42         10.21         3.82 o                         
   1  12  11          9.12         11.67         4.97 o                         
   2  12  11          5.64         -1.90         4.76 o                         
   3  12  11          0.10          5.01         8.65 o                         
  -3  13  11         14.28          8.20        12.06 o                         
  -2  13  11          8.08         13.72         6.13 o                         
  -1  13  11        266.27        274.47        23.75 o                         
   0  13  11         11.39          8.13         4.01 o                         
   1  13  11         38.55         54.61         7.66 o                         
   2  13  11         36.10         46.97         8.20 o                         
   3  13  11          0.04         -0.78         8.82 o                         
  -3  14  11         38.87         61.15        22.03 o                         
  -2  14  11         10.43          8.67         6.13 o                         
  -1  14  11          5.21          5.35         5.81 o                         
   0  14  11         91.58         79.42        12.04 o                         
   1  14  11         75.87         81.31         8.94 o                         
   2  14  11         14.92         14.33         6.37 o                         
   3  14  11          0.23         21.37        16.91 o                         
  -3  15  11          0.18          4.23         9.16 o                         
  -2  15  11         13.99          8.71         7.55 o                         
  -1  15  11        115.69        131.79        13.14 o                         
   0  15  11         41.23         44.73         7.55 o                         
   1  15  11         88.15         75.97         9.40 o                         
   2  15  11         13.06         27.51         7.37 o                         
  -2  16  11         12.45          7.64        10.68 o                         
  -1  16  11         46.56         54.09         9.57 o                         
   0  16  11          8.20          8.48         5.73 o                         
   1  16  11         94.34         93.01        14.44 o                         
   2  16  11         10.53         17.50         7.03 o                         
  -2  17  11          1.25          0.41         8.51 o                         
  -1  17  11          1.92          2.33         7.70 o                         
   0  17  11          5.24         11.91         6.36 o                         
   1  17  11          7.03         14.23         6.82 o                         
   2  17  11         25.65         20.08         8.02 o                         
  -1  18  11          4.67          3.97         7.87 o                         
   0  18  11          1.06         -6.26        11.32 o                         
   1  18  11         13.88         15.96         8.55 o                         
   0  19  11          3.21         22.77        11.25 o                         
  -4   0  12         91.80        117.28        16.29 o                         
  -3   0  12          3.09          2.08         7.24 o                         
  -2   0  12         20.54         18.20         6.19 o                         
  -1   0  12        227.94        261.87        24.33 o                         
   0   0  12        682.89        657.75        16.96 o                         
   1   0  12        169.77        168.72         8.09 o                         
   2   0  12         93.38         96.25        11.68 o                         
   3   0  12          0.39          8.50         6.97 o                         
   4   0  12          1.69         39.81        20.01 o                         
  -4   1  12         25.96         37.19         8.00 o                         
  -3   1  12        325.88        269.64        14.23 o                         
  -2   1  12        709.06        689.19        40.02 o                         
  -1   1  12        763.66        777.19        14.97 o                         
   0   1  12        128.68        149.53         6.46 o                         
   1   1  12         37.54         39.07         3.99 o                         
   2   1  12         46.03         57.20         7.41 o                         
   3   1  12          0.02          4.81         5.16 o                         
   4   1  12          0.95         16.57        13.60 o                         
  -4   2  12         26.14         31.28         7.19 o                         
  -3   2  12         59.94         58.44         7.64 o                         
  -2   2  12          5.72          6.12         3.49 o                         
  -1   2  12         18.72         29.69         5.44 o                         
   0   2  12         75.47         91.07         4.95 o                         
   1   2  12          0.05         -0.52         2.25 o                         
   2   2  12          0.97          4.98         3.64 o                         
   3   2  12         38.15         32.34        10.08 o                         
   4   2  12          0.19          5.80         8.57 o                         
  -4   3  12        136.91        159.44        13.49 o                         
  -3   3  12        320.62        371.54        15.63 o                         
  -2   3  12         95.99         86.76         7.68 o                         
  -1   3  12        171.68        196.59        12.03 o                         
   0   3  12         31.04         41.03         4.88 o                         
   1   3  12        142.56        128.06         7.81 o                         
   2   3  12         41.87         49.72         7.37 o                         
   3   3  12         87.32         94.56        12.01 o                         
   4   3  12          0.07         11.50         9.23 o                         
  -4   4  12         33.21         36.10         9.77 o                         
  -3   4  12        215.79        248.91        13.88 o                         
  -2   4  12         91.49         94.95         8.01 o                         
  -1   4  12        393.43        376.84        10.91 o                         
   0   4  12       1169.36       1162.33        17.60 o                         
   1   4  12        374.17        367.12        10.00 o                         
   2   4  12         14.65         22.50         4.89 o                         
   3   4  12         19.10         22.21         7.17 o                         
   4   4  12          0.17         -7.57        10.23 o                         
  -4   5  12         20.63         20.27        11.56 o                         
  -3   5  12         52.90         52.53        10.19 o                         
  -2   5  12          1.61          7.34         3.81 o                         
  -1   5  12         42.45         49.76         4.90 o                         
   0   5  12        370.89        401.86         9.11 o                         
   1   5  12         21.30         29.12         3.91 o                         
   2   5  12         87.62         90.10        13.13 o                         
   3   5  12          0.14         -0.04        10.16 o                         
   4   5  12          0.03        -10.49         9.78 o                         
  -4   6  12          0.06         -6.04         7.54 o                         
  -3   6  12        144.86        173.43        11.76 o                         
  -2   6  12         18.54         10.81         4.24 o                         
  -1   6  12       1051.49       1019.24        19.19 o                         
   0   6  12          0.47          4.82         2.25 o                         
   1   6  12         35.15         42.61         4.60 o                         
   2   6  12          6.30          3.38         4.94 o                         
   3   6  12         16.44         15.84        12.62 o                         
   4   6  12         10.65          5.82         9.83 o                         
  -4   7  12          2.61         20.58        12.42 o                         
  -3   7  12         28.28         28.04         8.58 o                         
  -2   7  12        691.11        612.54        15.95 o                         
  -1   7  12         92.52         98.58         6.58 o                         
   0   7  12         10.49         16.04         2.88 o                         
   1   7  12         32.55         36.14         4.34 o                         
   2   7  12         10.60          8.20         5.59 o                         
   3   7  12          4.19         13.08         8.24 o                         
   4   7  12          0.36          0.11         9.49 o                         
  -4   8  12          0.00         11.95         8.54 o                         
  -3   8  12          6.62         -5.14         6.80 o                         
  -2   8  12        249.25        258.18        10.55 o                         
  -1   8  12          7.37          6.31         3.09 o                         
   0   8  12         39.49         49.40         4.29 o                         
   1   8  12          6.54          3.87         3.75 o                         
   2   8  12          9.09          4.88         6.27 o                         
   3   8  12         53.79         37.54        10.54 o                         
   4   8  12          0.07         17.01        11.04 o                         
  -4   9  12          0.14          2.24         8.50 o                         
  -3   9  12         19.67         19.98         8.38 o                         
  -2   9  12          2.79          5.92         3.84 o                         
  -1   9  12         77.65         71.06         6.19 o                         
   0   9  12         79.84         80.79         5.37 o                         
   1   9  12         54.07         65.51         6.88 o                         
   2   9  12         37.89         44.59         6.88 o                         
   3   9  12          8.07         12.17        12.97 o                         
   4   9  12          0.56         -2.39        10.13 o                         
  -4  10  12          1.04          3.94         9.41 o                         
  -3  10  12          7.44         13.57         8.10 o                         
  -2  10  12        159.54        148.91        10.78 o                         
  -1  10  12          0.75         -5.53         3.70 o                         
   0  10  12         60.79         69.77         5.22 o                         
   1  10  12          0.37          7.90         4.19 o                         
   2  10  12          0.36          1.01         7.03 o                         
   3  10  12          1.26         -4.15         7.05 o                         
  -3  11  12          0.51         -2.37         7.31 o                         
  -2  11  12        199.86        205.25        18.29 o                         
  -1  11  12        593.40        544.54        16.90 o                         
   0  11  12          7.84          4.79         3.71 o                         
   1  11  12          3.66         10.69         4.53 o                         
   2  11  12          8.60         21.04         5.62 o                         
   3  11  12          0.02          4.32         7.32 o                         
  -3  12  12          3.47          2.68         8.46 o                         
  -2  12  12         13.20          9.06         5.60 o                         
  -1  12  12        139.74        140.63         8.87 o                         
   0  12  12        334.03        323.30        11.48 o                         
   1  12  12          0.08          8.25         4.50 o                         
   2  12  12         13.45         19.01         6.17 o                         
   3  12  12         24.54         12.93        18.02 o                         
  -3  13  12          5.66          4.74        10.73 o                         
  -2  13  12         92.68        106.21        10.60 o                         
  -1  13  12          1.38          2.61         5.54 o                         
   0  13  12        162.40        171.33         9.70 o                         
   1  13  12          8.00          8.14         5.39 o                         
   2  13  12         35.53         42.19        11.03 o                         
   3  13  12         18.04         32.97        10.62 o                         
  -3  14  12          3.64          8.22         9.36 o                         
  -2  14  12         49.33         43.51         7.98 o                         
  -1  14  12         21.55         21.12         7.53 o                         
   0  14  12         12.46         17.65         4.87 o                         
   1  14  12        107.68         94.48         9.87 o                         
   2  14  12          7.89         15.65         6.16 o                         
   3  14  12          0.12         -2.85         9.25 o                         
  -2  15  12         26.17         45.43         8.89 o                         
  -1  15  12          3.48          3.06         6.74 o                         
   0  15  12          8.76         14.23         6.01 o                         
   1  15  12          3.23          8.13         5.79 o                         
   2  15  12         12.15          8.25         6.54 o                         
  -2  16  12          0.72         22.39         7.86 o                         
  -1  16  12         20.24         16.84         8.45 o                         
   0  16  12          1.24          3.11         8.54 o                         
   1  16  12         11.10         12.71         6.57 o                         
   2  16  12          5.27         26.13         7.74 o                         
  -2  17  12          0.05         -8.27        15.69 o                         
  -1  17  12         26.32         39.16         9.05 o                         
   0  17  12         65.30         88.81        14.91 o                         
   1  17  12          5.13          1.03         7.07 o                         
  -1  18  12         23.22         24.35         9.22 o                         
   0  18  12          7.85         13.82        11.44 o                         
   1  18  12          3.09          4.15         7.26 o                         
  -4   1  13          1.70         15.52         6.32 o                         
  -3   1  13          0.30          1.70         3.85 o                         
  -2   1  13         29.23         30.17         4.82 o                         
  -1   1  13        141.08        156.40         7.01 o                         
   0   1  13        312.96        309.39         8.13 o                         
   1   1  13        463.73        489.66        13.81 o                         
   2   1  13         65.24         70.44         7.55 o                         
   3   1  13          0.66         -1.43         4.64 o                         
   4   1  13         17.82         23.48        13.83 o                         
  -4   2  13         55.29         54.77         8.87 o                         
  -3   2  13          1.10          2.41         4.12 o                         
  -2   2  13         34.04         42.68         8.19 o                         
  -1   2  13          3.96          6.70         2.81 o                         
   0   2  13        414.29        402.72         9.30 o                         
   1   2  13        372.36        390.91        10.54 o                         
   2   2  13        318.83        296.43        12.97 o                         
   3   2  13          1.96         -5.27         5.61 o                         
   4   2  13         11.49         19.41         9.46 o                         
  -4   3  13         45.92         50.79        13.56 o                         
  -3   3  13          5.11          2.15         4.65 o                         
  -2   3  13         51.97         53.62         6.27 o                         
  -1   3  13        105.16        126.01         6.82 o                         
   0   3  13        126.56        145.80        10.19 o                         
   1   3  13        155.51        184.64         9.65 o                         
   2   3  13          2.46          0.88         3.61 o                         
   3   3  13          9.65          8.40         6.61 o                         
   4   3  13          0.54         -0.23        10.17 o                         
  -4   4  13          4.05          7.89         8.33 o                         
  -3   4  13         24.60         29.10         7.78 o                         
  -2   4  13         64.05         73.04         7.85 o                         
  -1   4  13          4.50          6.28         2.89 o                         
   0   4  13         15.61         23.05         3.17 o                         
   1   4  13        116.60        135.57         7.15 o                         
   2   4  13          2.99          3.38         3.47 o                         
   3   4  13          2.61          1.31        12.07 o                         
   4   4  13          1.03          7.49        10.08 o                         
  -4   5  13         14.85         20.30         9.48 o                         
  -3   5  13        168.74        184.61        12.31 o                         
  -2   5  13         12.61         19.38         4.83 o                         
  -1   5  13          0.09         -2.51         2.66 o                         
   0   5  13        338.14        329.69         8.46 o                         
   1   5  13         65.57         56.36         5.01 o                         
   2   5  13          2.33          3.45         5.48 o                         
   3   5  13         32.61         34.43        11.26 o                         
   4   5  13         17.65         24.27         9.73 o                         
  -4   6  13          3.15          0.16         7.99 o                         
  -3   6  13         64.76         65.09         7.79 o                         
  -2   6  13         38.17         42.57         5.98 o                         
  -1   6  13        107.38        130.98         7.55 o                         
   0   6  13        108.00        125.63         7.61 o                         
   1   6  13         36.05         32.87         4.32 o                         
   2   6  13         27.00         25.79         6.83 o                         
   3   6  13         51.12         40.58         9.65 o                         
   4   6  13          2.06          9.60         9.79 o                         
  -4   7  13          0.08         -2.26         7.67 o                         
  -3   7  13        251.81        259.78        22.35 o                         
  -2   7  13        200.39        173.14        10.87 o                         
  -1   7  13         10.80         18.31         3.54 o                         
   0   7  13        227.84        245.13         8.73 o                         
   1   7  13         57.51         55.98         6.33 o                         
   2   7  13         60.65         48.93         8.63 o                         
   3   7  13         13.64         22.00         8.16 o                         
   4   7  13          0.18          0.58         9.78 o                         
  -4   8  13          0.02          7.89         9.30 o                         
  -3   8  13         34.52         27.16         8.52 o                         
  -2   8  13        365.87        373.85        14.35 o                         
  -1   8  13        133.15        141.09         8.02 o                         
   0   8  13         13.35         21.80         3.24 o                         
   1   8  13          0.07          2.19         3.65 o                         
   2   8  13          0.63          7.66         5.52 o                         
   3   8  13          0.00         -0.87         7.31 o                         
   4   8  13          6.56          8.01        10.80 o                         
  -4   9  13          0.00          3.09         8.51 o                         
  -3   9  13         14.07         26.48         8.61 o                         
  -2   9  13         15.31          9.14         6.64 o                         
  -1   9  13        815.27        720.29        16.63 o                         
   0   9  13         40.90         42.81         4.27 o                         
   1   9  13         79.78         95.90         8.28 o                         
   2   9  13         16.37         33.87         7.67 o                         
   3   9  13          0.95          6.05         7.89 o                         
  -3  10  13         19.46         24.28         9.17 o                         
  -2  10  13          0.22          5.23         5.23 o                         
  -1  10  13        135.75        153.26         8.85 o                         
   0  10  13          2.73          2.25         3.01 o                         
   1  10  13         54.10         42.03         6.25 o                         
   2  10  13          8.00          7.11         7.74 o                         
   3  10  13          0.91          5.89         8.21 o                         
  -3  11  13         17.90          5.07        12.91 o                         
  -2  11  13          4.01          3.38         5.09 o                         
  -1  11  13        132.50        126.78         8.53 o                         
   0  11  13        419.62        388.22        12.13 o                         
   1  11  13         85.94         89.16         8.79 o                         
   2  11  13         11.93         10.45         6.70 o                         
   3  11  13          0.23         -6.20         7.89 o                         
  -3  12  13         33.63         39.46        11.07 o                         
  -2  12  13          7.46         -2.05         5.15 o                         
  -1  12  13         11.86         17.04         4.78 o                         
   0  12  13          0.08          9.40         4.09 o                         
   1  12  13         86.82         87.28         9.02 o                         
   2  12  13          0.36         -5.52         4.88 o                         
   3  12  13         22.71         29.46        10.35 o                         
  -3  13  13          3.48         12.03         9.14 o                         
  -2  13  13          5.31          4.53         6.14 o                         
  -1  13  13          0.63         -0.51         4.64 o                         
   0  13  13         18.81         24.86         6.54 o                         
   1  13  13          2.23         13.45         5.50 o                         
   2  13  13         58.70         64.32         8.84 o                         
   3  13  13         17.63         23.43        10.70 o                         
  -3  14  13          0.95         -5.86         8.76 o                         
  -2  14  13         23.80         40.91         8.20 o                         
  -1  14  13         63.63         80.02        10.41 o                         
   0  14  13          1.62          5.69         5.73 o                         
   1  14  13         24.99         36.19         7.03 o                         
   2  14  13          1.30         -0.94         6.15 o                         
  -2  15  13          9.39         18.81         7.16 o                         
  -1  15  13          7.70         18.24         7.42 o                         
   0  15  13          2.69          8.08         6.78 o                         
   1  15  13          0.09          1.25         7.06 o                         
   2  15  13         16.14         20.89         8.63 o                         
  -2  16  13          0.05         -2.68         6.80 o                         
  -1  16  13         10.43          6.63         7.20 o                         
   0  16  13         10.02          6.26         9.25 o                         
   1  16  13         15.76         12.89         6.75 o                         
   2  16  13          4.40          0.21         7.30 o                         
  -1  17  13         13.21         11.18         7.81 o                         
   0  17  13          1.75          6.20         9.37 o                         
   1  17  13          4.64         11.17         6.87 o                         
   0  18  13          8.49         17.59        10.76 o                         
  -4   0  14          3.13         26.79        10.35 o                         
  -3   0  14        274.18        230.21        19.79 o                         
  -2   0  14         81.53         71.11        10.50 o                         
  -1   0  14         92.06         90.34        11.75 o                         
   0   0  14        113.51        129.11         9.03 o                         
   1   0  14         31.82         37.53         7.51 o                         
   2   0  14        259.54        243.18        18.10 o                         
   3   0  14          2.91         -6.86         6.45 o                         
   4   0  14          0.14        -12.56        15.50 o                         
  -4   1  14          9.14          3.83         7.30 o                         
  -3   1  14         23.64         32.91         6.27 o                         
  -2   1  14         58.57         70.34         8.74 o                         
  -1   1  14        303.43        278.28        21.96 o                         
   0   1  14        154.21        198.68         7.64 o                         
   1   1  14         78.23         73.42         8.45 o                         
   2   1  14        151.56        151.31        10.66 o                         
   3   1  14          0.81          3.47         5.39 o                         
   4   1  14         24.07         38.70        34.53 o                         
  -4   2  14          1.34          6.61         7.54 o                         
  -3   2  14          9.28          9.23         4.77 o                         
  -2   2  14        172.23        163.27        10.51 o                         
  -1   2  14         19.19         15.64         6.25 o                         
   0   2  14          0.01          0.44         2.33 o                         
   1   2  14          1.13          7.99         4.70 o                         
   2   2  14         41.85         47.91         8.35 o                         
   3   2  14         20.76         12.72         7.85 o                         
   4   2  14          5.99         17.46         9.85 o                         
  -4   3  14         79.58         61.17         9.44 o                         
  -3   3  14        194.06        193.94        20.07 o                         
  -2   3  14         68.56         60.78         6.85 o                         
  -1   3  14        741.18        715.28        20.83 o                         
   0   3  14        587.41        582.46        13.03 o                         
   1   3  14        509.87        505.50        14.50 o                         
   2   3  14         63.93         56.70         7.07 o                         
   3   3  14          0.30         15.26         7.14 o                         
   4   3  14          0.74         -4.86         8.93 o                         
  -4   4  14          0.15         11.06         8.05 o                         
  -3   4  14         43.94         38.05         6.65 o                         
  -2   4  14         82.21         68.41         9.72 o                         
  -1   4  14          5.94          2.60         2.60 o                         
   0   4  14         15.85         24.41         3.47 o                         
   1   4  14          8.95          6.61         2.94 o                         
   2   4  14         43.83         52.05         7.07 o                         
   3   4  14         46.12         27.62        12.40 o                         
   4   4  14          2.73         -0.10        11.08 o                         
  -4   5  14         12.92         11.40         8.74 o                         
  -3   5  14         37.17         38.85         6.67 o                         
  -2   5  14         49.03         44.95         6.28 o                         
  -1   5  14        239.73        212.94         9.48 o                         
   0   5  14        167.33        177.19         7.41 o                         
   1   5  14          0.52          4.16         2.80 o                         
   2   5  14         67.99         63.41        12.59 o                         
   3   5  14         25.54         34.16        11.50 o                         
   4   5  14          0.83          7.18        10.22 o                         
  -4   6  14          0.42          3.07         8.40 o                         
  -3   6  14        154.87        114.05        13.72 o                         
  -2   6  14          7.96         13.51         4.69 o                         
  -1   6  14         12.07          6.02         3.33 o                         
   0   6  14        188.75        210.75         7.53 o                         
   1   6  14         15.07         17.80         4.40 o                         
   2   6  14         12.59          6.31         5.92 o                         
   3   6  14         54.91         58.86        15.67 o                         
   4   6  14          0.74          2.80         9.94 o                         
  -4   7  14          8.11         10.32         8.47 o                         
  -3   7  14        150.40        138.71        12.70 o                         
  -2   7  14         18.24         23.32         5.82 o                         
  -1   7  14        140.97        141.27         8.12 o                         
   0   7  14        201.43        219.98         9.05 o                         
   1   7  14        294.50        275.19        10.12 o                         
   2   7  14          1.04          1.96         5.46 o                         
   3   7  14          6.29          5.55         7.62 o                         
   4   7  14         42.87         41.12        12.27 o                         
  -4   8  14          6.09         11.01         9.37 o                         
  -3   8  14          8.87          7.20         7.81 o                         
  -2   8  14          0.68          4.64         3.92 o                         
  -1   8  14         57.63         46.15         5.42 o                         
   0   8  14         26.93         30.10         3.75 o                         
   1   8  14        120.55        130.60         9.65 o                         
   2   8  14          0.44        -10.65         9.26 o                         
   3   8  14          1.80         10.79         8.19 o                         
  -3   9  14          3.91          0.30         6.90 o                         
  -2   9  14         27.24         25.05         5.59 o                         
  -1   9  14         71.42         64.89         6.32 o                         
   0   9  14        310.70        305.29         9.30 o                         
   1   9  14         47.32         49.62         7.00 o                         
   2   9  14        106.86        113.27        13.37 o                         
   3   9  14          2.65         15.40         8.36 o                         
  -3  10  14          0.00          8.41         7.72 o                         
  -2  10  14         37.93         44.03         6.85 o                         
  -1  10  14         12.42         26.38         6.07 o                         
   0  10  14          6.16          4.64         3.68 o                         
   1  10  14          4.45         12.47         4.99 o                         
   2  10  14          1.21          2.97         6.86 o                         
   3  10  14          0.19          7.76         8.57 o                         
  -3  11  14         16.64          7.20         8.24 o                         
  -2  11  14         20.38         33.16         8.68 o                         
  -1  11  14        101.46        101.34         7.98 o                         
   0  11  14          4.98          8.74         5.45 o                         
   1  11  14        120.88        107.03         9.82 o                         
   2  11  14         11.64         16.71        10.08 o                         
   3  11  14         23.01         31.13        10.47 o                         
  -3  12  14          3.73          6.48         8.62 o                         
  -2  12  14          6.18          0.91         6.63 o                         
  -1  12  14          3.03          3.96         4.22 o                         
   0  12  14          2.52          4.94         5.30 o                         
   1  12  14          2.05          3.89         4.98 o                         
   2  12  14          0.50         14.83         7.12 o                         
   3  12  14          0.27          6.49         8.82 o                         
  -3  13  14          5.29         17.57         9.53 o                         
  -2  13  14        120.20        137.04        14.26 o                         
  -1  13  14         16.18          4.65         4.20 o                         
   0  13  14         17.31         22.93         7.34 o                         
   1  13  14         13.36         13.95         5.91 o                         
   2  13  14         13.10          4.86         7.49 o                         
  -2  14  14          0.34          7.95         7.74 o                         
  -1  14  14          2.09          1.80         6.19 o                         
   0  14  14          8.13         11.15         7.00 o                         
   1  14  14         27.70         38.89         7.81 o                         
   2  14  14         10.88         20.49         9.25 o                         
  -2  15  14          0.71         -3.51         6.24 o                         
  -1  15  14          0.85          3.59         6.91 o                         
   0  15  14         85.43        111.75        24.99 o                         
   1  15  14         15.69         27.70         7.28 o                         
   2  15  14          2.06          2.17         8.67 o                         
  -2  16  14          5.18         11.22         7.54 o                         
  -1  16  14         15.09          6.59         7.55 o                         
   0  16  14          3.39          6.77        10.75 o                         
   1  16  14         40.99         48.15         8.86 o                         
  -1  17  14         33.38         26.87        13.31 o                         
   0  17  14          5.12         27.19        11.41 o                         
   1  17  14          4.35         10.95         8.79 o                         
  -4   1  15         27.66         21.76         7.44 o                         
  -3   1  15         17.20         19.02         8.78 o                         
  -2   1  15         13.59          9.40         4.02 o                         
  -1   1  15          9.62          8.27         4.15 o                         
   0   1  15         27.11         39.83         6.03 o                         
   1   1  15         62.49         63.77         6.79 o                         
   2   1  15          5.52          6.67         4.49 o                         
   3   1  15          3.76         -1.83         5.60 o                         
   4   1  15          0.04         -3.84        14.51 o                         
  -4   2  15          0.24         -8.01         5.34 o                         
  -3   2  15          2.03          6.41         4.73 o                         
  -2   2  15         69.32         74.70         9.56 o                         
  -1   2  15        100.82        107.01         8.24 o                         
   0   2  15          0.74         11.85         2.95 o                         
   1   2  15         51.74         60.69         6.69 o                         
   2   2  15         64.06         63.50         9.12 o                         
   3   2  15         78.14         66.08        11.21 o                         
   4   2  15          0.34         15.48        12.95 o                         
  -4   3  15          6.81          2.31         5.94 o                         
  -3   3  15         10.50         12.22        10.80 o                         
  -2   3  15         25.68         29.30         6.74 o                         
  -1   3  15          2.59          2.70         4.29 o                         
   0   3  15         40.46         36.57         4.52 o                         
   1   3  15        333.98        287.45        17.14 o                         
   2   3  15         12.92         21.11         8.19 o                         
   3   3  15          4.46          3.18         7.20 o                         
   4   3  15          0.48         -7.52         8.32 o                         
  -4   4  15         12.75         13.75         8.84 o                         
  -3   4  15         10.95         12.19         5.46 o                         
  -2   4  15         19.66         27.85         5.47 o                         
  -1   4  15          5.07          4.79         3.29 o                         
   0   4  15        192.14        201.80         9.54 o                         
   1   4  15         32.17         16.68         7.35 o                         
   2   4  15          6.66          4.99         4.19 o                         
   3   4  15          0.48          3.30         6.92 o                         
   4   4  15         14.62          8.98        13.00 o                         
  -4   5  15          0.36         -4.43         8.08 o                         
  -3   5  15         34.69         36.48         7.04 o                         
  -2   5  15          0.84         -1.11         3.47 o                         
  -1   5  15         16.30         13.26         6.69 o                         
   0   5  15         54.71         71.74         5.10 o                         
   1   5  15          6.79          5.58         3.33 o                         
   2   5  15        157.00        156.18        19.01 o                         
   3   5  15          9.27          3.78         8.27 o                         
   4   5  15          0.55          5.30        10.85 o                         
  -4   6  15          9.96          5.62         8.78 o                         
  -3   6  15         10.16         16.28         6.05 o                         
  -2   6  15          4.62          5.44         4.56 o                         
  -1   6  15         28.49         27.16         6.44 o                         
   0   6  15          3.69          6.63         4.70 o                         
   1   6  15          4.59          0.39         2.83 o                         
   2   6  15         23.25         36.96         7.98 o                         
   3   6  15         32.74         50.29        12.79 o                         
  -4   7  15          8.31          9.06         8.83 o                         
  -3   7  15         36.77         47.54         7.15 o                         
  -2   7  15         10.27          8.44         4.59 o                         
  -1   7  15         16.38         18.67         4.39 o                         
   0   7  15         99.71        103.24         8.03 o                         
   1   7  15          0.00          1.08         2.90 o                         
   2   7  15         22.25         45.47         9.22 o                         
   3   7  15          0.01          2.68         7.87 o                         
  -3   8  15          1.22         -5.52         6.62 o                         
  -2   8  15         34.99         25.51         6.51 o                         
  -1   8  15        162.21        161.35        13.91 o                         
   0   8  15          0.76          3.42         3.37 o                         
   1   8  15          4.28          0.50         3.93 o                         
   2   8  15         45.64         55.48        10.02 o                         
   3   8  15         11.18         11.19         8.25 o                         
  -3   9  15          0.33          7.41         7.66 o                         
  -2   9  15         30.36         28.76         6.03 o                         
  -1   9  15        220.44        227.00        12.39 o                         
   0   9  15         24.34         36.11         5.56 o                         
   1   9  15         13.85         20.51         6.09 o                         
   2   9  15          6.65         22.29         7.89 o                         
   3   9  15          0.42          2.29         9.73 o                         
  -3  10  15         19.36         20.52        10.28 o                         
  -2  10  15         21.85         26.01         8.31 o                         
  -1  10  15          2.76          5.20         3.82 o                         
   0  10  15         81.20         78.72         7.63 o                         
   1  10  15        158.01        139.40        10.84 o                         
   2  10  15          0.65          6.53         6.91 o                         
   3  10  15          0.04          8.83         9.11 o                         
  -3  11  15         13.07         15.35        15.04 o                         
  -2  11  15         14.32          4.28         6.86 o                         
  -1  11  15         19.32         21.32         7.30 o                         
   0  11  15         77.81         75.61         9.94 o                         
   1  11  15          7.36          8.10         5.05 o                         
   2  11  15          1.68         -4.71         7.88 o                         
   3  11  15          3.47         11.39         9.14 o                         
  -3  12  15          2.34          7.91         9.58 o                         
  -2  12  15          7.28         12.64         7.57 o                         
  -1  12  15         37.72         40.48         6.23 o                         
   0  12  15          0.51         -3.33         5.68 o                         
   1  12  15          1.23          7.73         5.60 o                         
   2  12  15          1.74         15.33         7.98 o                         
   3  12  15          0.27        -15.42        15.10 o                         
  -2  13  15         54.33         58.71         9.99 o                         
  -1  13  15          0.04         -3.48         5.63 o                         
   0  13  15          0.04         -7.89         5.26 o                         
   1  13  15         18.50         36.51         7.25 o                         
   2  13  15         31.98         18.51         8.99 o                         
  -2  14  15          0.51          6.38         7.85 o                         
  -1  14  15          1.20         -2.88        10.91 o                         
   0  14  15          0.26         -1.57         6.31 o                         
   1  14  15         64.84         72.14         9.18 o                         
   2  14  15          0.00          7.71         8.13 o                         
  -2  15  15          5.93          5.79         7.96 o                         
  -1  15  15          0.40         -5.89         7.15 o                         
   0  15  15          0.03          5.24         8.46 o                         
   1  15  15          0.01          7.63         6.39 o                         
   2  15  15          4.34          6.30         8.88 o                         
  -1  16  15          1.09         -3.75         7.43 o                         
   0  16  15         12.73         15.51        17.10 o                         
   1  16  15          8.69         13.29         9.18 o                         
   0  17  15          0.51        -14.00         9.93 o                         
  -4   0  16         15.02         15.97         9.45 o                         
  -3   0  16         11.16         23.09        13.09 o                         
  -2   0  16         44.69         41.22        24.91 o                         
  -1   0  16        138.15        163.16        14.27 o                         
   0   0  16        277.94        262.02        12.87 o                         
   1   0  16         47.89         52.41         9.16 o                         
   2   0  16         87.08        118.19        14.44 o                         
   3   0  16          6.10         19.42         8.97 o                         
   4   0  16          7.63         14.98        16.43 o                         
  -4   1  16         15.24         12.94         6.28 o                         
  -3   1  16         10.57          7.18         6.64 o                         
  -2   1  16          3.69          2.70         3.72 o                         
  -1   1  16         99.47        101.29         8.25 o                         
   0   1  16          9.76         13.44         3.50 o                         
   1   1  16        145.63        142.98         9.60 o                         
   2   1  16          0.45          1.99         4.65 o                         
   3   1  16          0.70          7.87         5.85 o                         
   4   1  16          1.33          9.97        12.21 o                         
  -4   2  16          9.72         11.57         5.97 o                         
  -3   2  16         69.38         57.71        10.64 o                         
  -2   2  16         57.00         42.60         8.10 o                         
  -1   2  16         29.85         19.99         9.21 o                         
   0   2  16        316.10        327.50         9.23 o                         
   1   2  16          6.23          6.82         4.54 o                         
   2   2  16        111.19        121.27        10.14 o                         
   3   2  16         34.28         51.11        10.93 o                         
   4   2  16          0.69         -6.38        11.21 o                         
  -4   3  16          1.80          5.38         6.25 o                         
  -3   3  16         50.97         36.20         7.19 o                         
  -2   3  16         17.89         16.27         6.00 o                         
  -1   3  16         19.78         35.52         5.71 o                         
   0   3  16         49.35         63.56         6.66 o                         
   1   3  16         14.37         17.79         4.58 o                         
   2   3  16         80.51         97.67         9.78 o                         
   3   3  16          1.36         13.56         7.48 o                         
   4   3  16          0.75         -6.26        10.39 o                         
  -4   4  16          0.01          8.07         9.01 o                         
  -3   4  16          1.14         -3.86         4.41 o                         
  -2   4  16         26.81         38.42        10.35 o                         
  -1   4  16         55.45         61.55         7.75 o                         
   0   4  16        266.48        271.94        11.45 o                         
   1   4  16          2.68          6.37         3.62 o                         
   2   4  16          5.59         12.84         5.27 o                         
   3   4  16        111.53        110.11        22.13 o                         
  -4   5  16          0.05         -3.90         8.06 o                         
  -3   5  16          0.15         14.52         6.11 o                         
  -2   5  16          2.10         -0.79         3.90 o                         
  -1   5  16         32.87         27.12         8.43 o                         
   0   5  16          4.33         11.12        10.57 o                         
   1   5  16          4.12          3.89         3.33 o                         
   2   5  16        259.29        208.52        19.99 o                         
   3   5  16          1.82         11.09         8.56 o                         
  -4   6  16          0.23         14.28         9.38 o                         
  -3   6  16         17.82         13.00         5.89 o                         
  -2   6  16         10.02         12.49         4.68 o                         
  -1   6  16        137.80        130.11        12.79 o                         
   0   6  16         30.15         33.22         5.37 o                         
   1   6  16        152.52        150.63        11.02 o                         
   2   6  16          2.81         13.67         6.78 o                         
   3   6  16         47.93         45.92        10.03 o                         
  -3   7  16          0.53         -0.10         5.05 o                         
  -2   7  16          0.03         -0.33         4.15 o                         
  -1   7  16         10.07          5.07         3.72 o                         
   0   7  16         56.96         59.49         7.52 o                         
   1   7  16          2.18          9.72         3.90 o                         
   2   7  16          1.99          4.77         6.12 o                         
   3   7  16         68.29         51.90        11.62 o                         
  -3   8  16          1.20          8.30         8.51 o                         
  -2   8  16          4.74          8.35         4.69 o                         
  -1   8  16          2.22          3.05         3.71 o                         
   0   8  16        164.28        144.84        12.19 o                         
   1   8  16        193.98        189.77        17.80 o                         
   2   8  16        125.65         87.11        12.18 o                         
   3   8  16          1.46         -6.04         7.58 o                         
  -3   9  16          0.07         11.37         8.39 o                         
  -2   9  16         15.73         19.06         7.54 o                         
  -1   9  16         29.06         28.59         6.64 o                         
   0   9  16          0.22          8.66         4.30 o                         
   1   9  16          0.02          1.14         4.35 o                         
   2   9  16          6.26         11.43         6.43 o                         
   3   9  16          3.16          7.19        10.05 o                         
  -3  10  16          2.52         10.01         8.52 o                         
  -2  10  16         75.10         67.80        10.42 o                         
  -1  10  16        162.52        137.76        10.17 o                         
   0  10  16          1.32          6.19         4.28 o                         
   1  10  16          0.16          4.28         5.23 o                         
   2  10  16          3.36          2.64         7.08 o                         
   3  10  16          1.13         -2.39         9.96 o                         
  -3  11  16          0.72          3.23         7.98 o                         
  -2  11  16          7.14         12.81         6.98 o                         
  -1  11  16         13.13         21.05         5.20 o                         
   0  11  16          4.95          5.36         5.53 o                         
   1  11  16         57.14         46.11         7.51 o                         
   2  11  16          2.93         11.28         7.95 o                         
   3  11  16          2.03          2.41         9.45 o                         
  -3  12  16          1.88         10.51         8.83 o                         
  -2  12  16          2.03          2.61         7.27 o                         
  -1  12  16          5.85         14.49         5.01 o                         
   0  12  16         19.75         21.78         6.66 o                         
   1  12  16          9.30         10.65         6.05 o                         
   2  12  16         23.22         40.03         9.84 o                         
  -2  13  16          6.97         19.36         7.84 o                         
  -1  13  16         15.08         12.16         5.22 o                         
   0  13  16          0.99          5.38         6.48 o                         
   1  13  16          0.31         -6.18         5.57 o                         
   2  13  16         17.53         24.72         9.41 o                         
  -2  14  16         25.09         40.01         9.42 o                         
  -1  14  16         51.53         63.11        13.28 o                         
   0  14  16         26.65         39.98         9.45 o                         
   1  14  16         29.61         30.87         9.14 o                         
   2  14  16         10.05          4.91         8.70 o                         
  -2  15  16          1.37         -3.83         7.88 o                         
  -1  15  16          0.06         -4.03         9.94 o                         
   0  15  16          4.68         10.41         8.30 o                         
   1  15  16          0.44          4.34         8.14 o                         
  -1  16  16         27.18         83.67        15.87 o                         
   0  16  16          6.70         17.62         9.02 o                         
   1  16  16          0.10         13.70         8.71 o                         
  -4   1  17          4.09          2.90         6.27 o                         
  -3   1  17          7.57          6.26         5.44 o                         
  -2   1  17         44.41         47.22         6.88 o                         
  -1   1  17         49.27         51.83         6.47 o                         
   0   1  17         48.80         53.95         6.66 o                         
   1   1  17          2.61          8.38         4.37 o                         
   2   1  17         30.40         45.33         7.27 o                         
   3   1  17          5.69         17.61         8.16 o                         
  -4   2  17          5.97         11.09        12.41 o                         
  -3   2  17         24.82         19.46         5.82 o                         
  -2   2  17         63.06         72.32         8.78 o                         
  -1   2  17        132.56        126.62        13.20 o                         
   0   2  17         54.69         57.03         6.36 o                         
   1   2  17        269.52        291.44        18.08 o                         
   2   2  17          7.05         11.20         4.86 o                         
   3   2  17          2.22         13.79         7.82 o                         
  -4   3  17          2.92          7.81         6.13 o                         
  -3   3  17          0.01          6.22         4.87 o                         
  -2   3  17        112.96        124.64        10.33 o                         
  -1   3  17         80.75         84.55         7.87 o                         
   0   3  17        372.05        348.09        12.47 o                         
   1   3  17         15.43         18.13         5.42 o                         
   2   3  17        446.33        393.39        21.17 o                         
   3   3  17          2.00          4.21         8.10 o                         
  -4   4  17          7.91         17.66         7.19 o                         
  -3   4  17         33.33         33.10         7.20 o                         
  -2   4  17          4.97          5.15         4.64 o                         
  -1   4  17        148.97        155.57        10.40 o                         
   0   4  17         69.10         78.20        10.48 o                         
   1   4  17         33.96         47.01         6.23 o                         
   2   4  17         20.60         30.82         6.44 o                         
   3   4  17          8.27          2.59         7.53 o                         
  -3   5  17          2.46         10.68         5.62 o                         
  -2   5  17         28.23         36.52         6.36 o                         
  -1   5  17          6.08          6.62         3.83 o                         
   0   5  17        122.05        134.79        13.64 o                         
   1   5  17         12.95          7.27         6.90 o                         
   2   5  17         10.16         10.08         7.62 o                         
   3   5  17         10.56         19.52        10.50 o                         
  -3   6  17          3.13          9.37         6.02 o                         
  -2   6  17        124.38        138.48        11.11 o                         
  -1   6  17        227.56        248.33        12.64 o                         
   0   6  17          0.32          4.85         3.78 o                         
   1   6  17          6.59          6.56         4.14 o                         
   2   6  17          1.05          5.89         6.84 o                         
   3   6  17          1.63          5.68         8.02 o                         
  -3   7  17          9.45          7.47         5.85 o                         
  -2   7  17         55.59         52.14         7.41 o                         
  -1   7  17          4.32          4.69         4.17 o                         
   0   7  17          9.76         12.72         4.31 o                         
   1   7  17        231.82        202.65        11.44 o                         
   2   7  17         19.43         12.80         7.08 o                         
   3   7  17         36.50         45.67        11.65 o                         
  -3   8  17         34.99         54.12        11.25 o                         
  -2   8  17          0.16          4.01         4.80 o                         
  -1   8  17         15.85         24.79         5.33 o                         
   0   8  17        100.98         91.54        10.33 o                         
   1   8  17          2.32         14.59         6.19 o                         
   2   8  17         12.86         10.21         6.85 o                         
   3   8  17          4.29         -3.62         8.47 o                         
  -3   9  17         10.37          6.97        10.14 o                         
  -2   9  17         89.13         81.36        10.45 o                         
  -1   9  17         17.90         22.11         5.45 o                         
   0   9  17         52.56         52.64        12.43 o                         
   1   9  17         99.31         77.47        10.22 o                         
   2   9  17          0.18          5.94         6.97 o                         
   3   9  17         12.81         29.27        10.76 o                         
  -3  10  17          0.24         10.88         8.49 o                         
  -2  10  17         80.44         79.48         9.40 o                         
  -1  10  17         37.09         22.54         7.74 o                         
   0  10  17         15.21         13.11         7.56 o                         
   1  10  17         97.17         58.88        18.16 o                         
   2  10  17          2.51         11.46         8.35 o                         
   3  10  17          0.05         -0.53         9.00 o                         
  -3  11  17         12.89         28.35        10.44 o                         
  -2  11  17         12.53         14.58         8.19 o                         
  -1  11  17        174.17        175.61        14.00 o                         
   0  11  17        259.39        230.26        17.38 o                         
   1  11  17         14.53         23.83         9.96 o                         
   2  11  17          0.85         -3.30         7.36 o                         
  -2  12  17         13.40         12.06         7.02 o                         
  -1  12  17          6.63          7.95         5.45 o                         
   0  12  17          6.98          9.91         6.91 o                         
   1  12  17         53.37         21.36         9.41 o                         
   2  12  17          0.75          2.22         7.56 o                         
  -2  13  17         33.53         50.43        17.99 o                         
  -1  13  17         31.82         36.27        12.37 o                         
   0  13  17          0.30         11.01         7.05 o                         
   1  13  17         21.15         26.09        10.01 o                         
   2  13  17          2.40          6.16         9.06 o                         
  -2  14  17          0.08         -0.23         7.73 o                         
  -1  14  17         58.95         55.27        13.46 o                         
   0  14  17         10.75         15.11         8.60 o                         
   1  14  17          3.12         -0.21         7.76 o                         
  -1  15  17          4.22          8.25        12.40 o                         
   0  15  17          0.85          6.68         8.20 o                         
   1  15  17          3.55          2.87         8.74 o                         
   0  16  17          0.08         19.59         9.99 o                         
  -4   0  18         10.69          6.47        15.85 o                         
  -3   0  18          0.27          0.55         6.28 o                         
  -2   0  18         30.33         28.38         7.95 o                         
  -1   0  18          1.04          1.23         5.28 o                         
   0   0  18         27.37         43.20        11.42 o                         
   1   0  18       2577.19       2364.73        59.75 o                         
   2   0  18        108.79        119.51        15.62 o                         
   3   0  18          3.91          8.79         9.23 o                         
  -4   1  18          3.49         18.60        13.06 o                         
  -3   1  18         37.83         37.76         8.81 o                         
  -2   1  18        222.39        194.76        15.72 o                         
  -1   1  18        122.00        114.48        11.91 o                         
   0   1  18        446.87        404.41        18.63 o                         
   1   1  18        443.22        401.02        14.71 o                         
   2   1  18          0.01          3.19         5.09 o                         
   3   1  18         22.16         14.14         8.30 o                         
  -3   2  18          0.03          2.12         5.75 o                         
  -2   2  18          2.52          4.31         6.41 o                         
  -1   2  18        108.02        115.39         9.26 o                         
   0   2  18        806.79        746.60        29.27 o                         
   1   2  18        189.17        190.57        11.54 o                         
   2   2  18         14.63         14.98         5.44 o                         
   3   2  18         21.59         28.88        12.75 o                         
  -3   3  18          0.46         -3.05         4.92 o                         
  -2   3  18         25.87         33.19         6.30 o                         
  -1   3  18        683.35        632.90        24.37 o                         
   0   3  18        218.98        205.86        12.96 o                         
   1   3  18          3.39         16.98         4.81 o                         
   2   3  18         56.90         62.55        10.31 o                         
   3   3  18          3.67         16.58         8.70 o                         
  -3   4  18          0.11         -3.93         8.11 o                         
  -2   4  18         68.01         72.60         8.64 o                         
  -1   4  18          5.68          8.12         4.37 o                         
   0   4  18        408.20        380.31        13.49 o                         
   1   4  18         40.74         33.95         6.68 o                         
   2   4  18         26.41         32.03        14.03 o                         
   3   4  18         17.26          5.71         8.60 o                         
  -3   5  18         10.56         10.84         6.97 o                         
  -2   5  18         28.18         31.05         6.16 o                         
  -1   5  18         54.18         56.77         6.91 o                         
   0   5  18        118.05        107.09         8.99 o                         
   1   5  18          0.09          8.17         3.87 o                         
   2   5  18        114.69         75.66        14.26 o                         
   3   5  18         25.06         44.90        13.12 o                         
  -3   6  18          6.56         11.31         6.34 o                         
  -2   6  18        400.96        375.55        16.54 o                         
  -1   6  18         62.54         67.37         7.41 o                         
   0   6  18         95.73         90.26         8.38 o                         
   1   6  18         10.27         14.90         4.85 o                         
   2   6  18          0.90          2.63         6.96 o                         
   3   6  18          3.14          7.03         8.11 o                         
  -3   7  18          0.13          4.62         6.14 o                         
  -2   7  18         89.13        107.94        10.42 o                         
  -1   7  18          5.12         12.42         4.75 o                         
   0   7  18        109.52         99.23        10.61 o                         
   1   7  18        164.03        161.55        13.67 o                         
   2   7  18         20.44         29.79         9.51 o                         
   3   7  18          6.47          2.99         9.03 o                         
  -3   8  18         91.98        104.94        14.50 o                         
  -2   8  18          0.77         -4.18         4.96 o                         
  -1   8  18         62.81         63.19         7.80 o                         
   0   8  18         17.44         35.75         6.23 o                         
   1   8  18         43.87         21.45         8.32 o                         
   2   8  18         11.04         22.72         8.44 o                         
   3   8  18          0.31         -9.59         8.44 o                         
  -3   9  18          6.22         11.42         8.62 o                         
  -2   9  18          4.54          5.22         5.54 o                         
  -1   9  18         25.92         26.71         6.99 o                         
   0   9  18        124.87        104.34        11.49 o                         
   1   9  18        108.68         93.96        22.57 o                         
   2   9  18          4.51         14.49         8.69 o                         
   3   9  18          4.46         11.13         9.70 o                         
  -3  10  18          1.58          2.52        13.82 o                         
  -2  10  18         11.77         14.40         5.96 o                         
  -1  10  18          1.24          0.04         5.34 o                         
   0  10  18         77.33         76.03        19.44 o                         
   1  10  18         16.79         35.07        11.77 o                         
   2  10  18          4.92         -1.86         7.43 o                         
  -2  11  18         45.27         44.17        10.04 o                         
  -1  11  18         35.32         39.43         8.09 o                         
   0  11  18          0.34         15.62        10.07 o                         
   1  11  18          7.39         21.36        27.09 o                         
   2  11  18         16.25          9.06         8.31 o                         
  -2  12  18          0.00         -1.45         7.38 o                         
  -1  12  18         24.32         13.32         6.69 o                         
   0  12  18         84.01         53.84         9.60 o                         
   1  12  18          5.37         12.95         9.78 o                         
   2  12  18          2.22         11.80         9.82 o                         
  -2  13  18          0.83         18.61        10.41 o                         
  -1  13  18          0.70         18.30         9.97 o                         
   0  13  18          6.52          0.84        10.72 o                         
   1  13  18         16.58         18.39        11.04 o                         
   2  13  18          0.00         15.87         9.32 o                         
  -1  14  18         12.45        -10.04        15.13 o                         
   0  14  18          0.32         -8.53         7.21 o                         
   1  14  18          4.63          2.21         9.93 o                         
  -1  15  18          6.36         20.08        17.81 o                         
   0  15  18          4.18          5.32        15.53 o                         
  -3   1  19          4.54         23.44         9.98 o                         
  -2   1  19          9.20         11.15         9.48 o                         
  -1   1  19          5.88         12.25         5.04 o                         
   0   1  19        382.91        358.93        17.97 o                         
   1   1  19         68.69         82.42         8.74 o                         
   2   1  19          1.40          3.00         5.08 o                         
   3   1  19          4.54          2.66         9.78 o                         
  -3   2  19         46.92         51.31         8.25 o                         
  -2   2  19         21.73         13.69         5.27 o                         
  -1   2  19          2.67          8.70         4.85 o                         
   0   2  19        127.44        128.27        16.09 o                         
   1   2  19         24.84         32.80         6.10 o                         
   2   2  19        116.37        117.79        14.27 o                         
   3   2  19          3.24          8.54         8.81 o                         
  -3   3  19         12.75         20.53         6.88 o                         
  -2   3  19         31.87         25.99         6.20 o                         
  -1   3  19         18.71         25.33         5.65 o                         
   0   3  19        147.11        146.08        13.70 o                         
   1   3  19        200.35        201.58        12.61 o                         
   2   3  19         10.19          8.64         5.06 o                         
   3   3  19          3.33         15.30         8.85 o                         
  -3   4  19          5.52          5.98         5.71 o                         
  -2   4  19         14.31         12.46         5.67 o                         
  -1   4  19          0.24          3.95         5.28 o                         
   0   4  19         41.59         56.01         9.39 o                         
   1   4  19         12.99         15.62         8.07 o                         
   2   4  19         24.74         16.36        12.36 o                         
   3   4  19          1.37         -6.95         8.12 o                         
  -3   5  19          0.48          5.11         8.43 o                         
  -2   5  19          1.39         11.06         5.25 o                         
  -1   5  19        107.38        116.02         9.93 o                         
   0   5  19        256.84        290.14        22.76 o                         
   1   5  19         12.41         25.88         6.45 o                         
   2   5  19         72.04         81.96        15.42 o                         
   3   5  19          1.56         -3.01         9.94 o                         
  -3   6  19          1.14         -1.92         5.88 o                         
  -2   6  19         77.65         61.93         8.17 o                         
  -1   6  19        463.98        389.25        44.38 o                         
   0   6  19         12.96          8.90         5.12 o                         
   1   6  19         87.33         82.04        27.61 o                         
   2   6  19          0.75         18.20         7.62 o                         
   3   6  19          1.63          0.56         8.29 o                         
  -3   7  19          1.38          0.62         5.84 o                         
  -2   7  19         57.29         61.90         8.38 o                         
  -1   7  19         21.14         33.28         7.09 o                         
   0   7  19          7.18         15.13         5.02 o                         
   1   7  19          1.08         -4.08         6.07 o                         
   2   7  19         27.10         20.79         8.98 o                         
   3   7  19          2.58         23.94        10.62 o                         
  -3   8  19         51.97         62.85        12.50 o                         
  -2   8  19         42.77         52.51         7.82 o                         
  -1   8  19        100.86         90.31        10.26 o                         
   0   8  19         13.26         17.81         5.34 o                         
   1   8  19         46.30         58.89        12.91 o                         
   2   8  19          3.31         -2.26         8.03 o                         
  -3   9  19          1.58         -2.73         8.27 o                         
  -2   9  19         80.54         90.34        10.14 o                         
  -1   9  19          5.40          3.70         5.66 o                         
   0   9  19          0.04          3.21         4.36 o                         
   1   9  19          4.42          8.07         8.50 o                         
   2   9  19         33.37         58.11        11.51 o                         
  -2  10  19         24.83         25.81         9.45 o                         
  -1  10  19          9.32          8.66         6.34 o                         
   0  10  19          0.40          6.46         6.40 o                         
   1  10  19          3.86         11.77         9.46 o                         
   2  10  19         15.85         11.75        15.03 o                         
  -2  11  19          4.20         12.30         8.29 o                         
  -1  11  19         33.32         16.31        11.25 o                         
   0  11  19          9.41          8.88         7.21 o                         
   1  11  19          4.82         -7.06         7.91 o                         
   2  11  19          1.40         -4.87         9.22 o                         
  -2  12  19          4.46         16.40         8.95 o                         
  -1  12  19         16.48         11.42         6.98 o                         
   0  12  19         10.63          5.79         7.37 o                         
   1  12  19          3.17          5.76         9.55 o                         
   2  12  19         23.17         25.31         9.72 o                         
  -1  13  19         20.92         34.22        12.97 o                         
   0  13  19         14.89          6.91         7.82 o                         
   1  13  19          3.76         15.83        13.52 o                         
  -1  14  19          2.68          9.99        16.56 o                         
   0  14  19         57.90         63.72        17.56 o                         
   1  14  19          2.03          9.78        12.76 o                         
  -3   0  20         42.17         39.60        11.14 o                         
  -2   0  20          0.02          4.02         7.18 o                         
  -1   0  20        180.01        192.92        17.70 o                         
   0   0  20          2.09          3.26         7.60 o                         
   1   0  20        122.28        100.07        13.54 o                         
   2   0  20          7.95          5.35         9.18 o                         
   3   0  20         11.28         22.06        19.51 o                         
  -3   1  20         52.14         27.98         6.86 o                         
  -2   1  20         19.53         21.78         5.86 o                         
  -1   1  20          7.98         15.50         6.88 o                         
   0   1  20        343.20        368.43        27.49 o                         
   1   1  20          0.41          0.19         4.28 o                         
   2   1  20          6.52          5.28         5.91 o                         
   3   1  20          0.70         -0.57         8.67 o                         
  -3   2  20          9.87         12.64         6.42 o                         
  -2   2  20         36.90         40.96         9.66 o                         
  -1   2  20         13.51          6.45         4.61 o                         
   0   2  20        105.01        137.43        13.85 o                         
   1   2  20          0.12          1.27         4.62 o                         
   2   2  20          1.48          2.27         5.49 o                         
   3   2  20          3.09          2.99         8.70 o                         
  -3   3  20          2.46          8.44         6.15 o                         
  -2   3  20        111.86         99.59        10.34 o                         
  -1   3  20        274.04        274.38        14.23 o                         
   0   3  20          1.39          3.36         5.59 o                         
   1   3  20          6.27         12.30         5.72 o                         
   2   3  20         69.53         67.91         9.20 o                         
   3   3  20          2.14          4.06         8.77 o                         
  -3   4  20          1.59         11.80         6.11 o                         
  -2   4  20         60.30         48.91        14.00 o                         
  -1   4  20         54.62         64.98         8.65 o                         
   0   4  20         52.89         56.07        10.79 o                         
   1   4  20          2.17          8.14         5.36 o                         
   2   4  20          0.00          1.28         6.70 o                         
   3   4  20          0.89          3.19         8.47 o                         
  -3   5  20         15.82         14.71         6.91 o                         
  -2   5  20          0.00          4.26         8.14 o                         
  -1   5  20        541.00        509.16        19.71 o                         
   0   5  20          1.28          1.80         5.77 o                         
   1   5  20         88.58        109.30        11.67 o                         
   2   5  20          3.51         10.79        11.62 o                         
   3   5  20          0.22          4.77         9.24 o                         
  -3   6  20          0.15         -1.76         5.75 o                         
  -2   6  20         52.68         47.80         7.71 o                         
  -1   6  20         24.08         27.08         7.15 o                         
   0   6  20         22.51         18.74        12.26 o                         
   1   6  20         10.85          6.32         4.96 o                         
   2   6  20         13.22         15.37         8.22 o                         
   3   6  20          0.64          6.96         9.46 o                         
  -3   7  20         12.69          4.96         6.59 o                         
  -2   7  20         96.70         94.55         9.96 o                         
  -1   7  20         43.34         47.81         8.43 o                         
   0   7  20        150.71        157.79        15.43 o                         
   1   7  20          0.01          5.14         7.45 o                         
   2   7  20          0.23         -1.04         8.91 o                         
  -3   8  20         31.09         43.19        11.95 o                         
  -2   8  20         40.10         37.54         7.33 o                         
  -1   8  20         36.53         31.12         6.82 o                         
   0   8  20          9.39         11.01         6.78 o                         
   1   8  20          0.50         12.08         8.98 o                         
   2   8  20          0.61          1.75         8.25 o                         
  -2   9  20         37.19         32.71         7.28 o                         
  -1   9  20          1.40         13.00         6.32 o                         
   0   9  20         10.30         -6.12         5.82 o                         
   1   9  20          6.40          3.79         9.17 o                         
   2   9  20          0.39          4.55         8.30 o                         
  -2  10  20          7.66         12.40         7.12 o                         
  -1  10  20         19.56          9.36         6.92 o                         
   0  10  20          1.51         -7.21         7.05 o                         
   1  10  20         17.16         16.26        11.94 o                         
   2  10  20          2.73         -0.81         8.26 o                         
  -2  11  20          0.90         -9.03         9.69 o                         
  -1  11  20          0.01          3.61        11.79 o                         
   0  11  20         78.21         72.43        13.16 o                         
   1  11  20          1.14          1.19         9.06 o                         
   2  11  20          3.97         -1.28        12.33 o                         
  -1  12  20          0.16         11.53         7.42 o                         
   0  12  20          0.24         16.60         7.86 o                         
   1  12  20         22.73         11.50        10.94 o                         
  -1  13  20          2.99          9.18        11.24 o                         
   0  13  20          0.24          3.90         8.45 o                         
   1  13  20          5.93          3.36        10.25 o                         
  -3   1  21          2.43         15.51         7.96 o                         
  -2   1  21          5.01         -0.27         6.09 o                         
  -1   1  21         14.13         10.78         5.77 o                         
   0   1  21          5.93         11.99         5.74 o                         
   1   1  21          2.90          1.81         5.83 o                         
   2   1  21          7.58          9.76         6.60 o                         
   3   1  21          2.58          1.54         8.98 o                         
  -3   2  21         24.96         21.42         8.15 o                         
  -2   2  21          4.07          5.32         5.34 o                         
  -1   2  21        116.96        109.70        11.28 o                         
   0   2  21         39.37         49.76        12.40 o                         
   1   2  21         59.07         59.07         9.31 o                         
   2   2  21          0.89          4.40         6.36 o                         
   3   2  21          2.58         -0.56         9.08 o                         
  -3   3  21         20.89          6.82         7.52 o                         
  -2   3  21         69.92         61.95        10.57 o                         
  -1   3  21         30.22         13.38         7.09 o                         
   0   3  21         40.31         42.37         9.11 o                         
   1   3  21          2.45          2.33         5.64 o                         
   2   3  21          5.92          5.53         6.34 o                         
   3   3  21          1.06          4.95         9.29 o                         
  -3   4  21          1.14         -5.13         9.90 o                         
  -2   4  21          0.74          1.83         5.26 o                         
  -1   4  21         12.89         -1.37         7.32 o                         
   0   4  21         40.62         61.23        25.90 o                         
   1   4  21          4.36         18.56         7.38 o                         
   2   4  21          5.48         18.21         7.76 o                         
  -3   5  21          5.08          8.79         6.81 o                         
  -2   5  21          9.24         -0.48         5.01 o                         
  -1   5  21         68.30         73.17        15.22 o                         
   0   5  21          3.85         18.60         7.26 o                         
   1   5  21         38.23         62.89         9.49 o                         
   2   5  21          5.07          0.31         9.43 o                         
  -3   6  21          1.57          0.70         6.25 o                         
  -2   6  21         27.75         31.73         7.36 o                         
  -1   6  21         18.20         22.47         7.38 o                         
   0   6  21         22.07         26.05        14.26 o                         
   1   6  21         38.67         21.39        18.48 o                         
   2   6  21         14.94         -1.12         8.62 o                         
  -2   7  21          4.35          6.41         6.19 o                         
  -1   7  21         17.66         15.68         6.70 o                         
   0   7  21        146.19        156.11        15.49 o                         
   1   7  21         12.33          6.36         8.70 o                         
   2   7  21          3.13          9.26         9.78 o                         
  -2   8  21         10.40         23.26         6.67 o                         
  -1   8  21          5.17         13.44         6.55 o                         
   0   8  21        142.22        165.65        16.27 o                         
   1   8  21          0.70          1.18        17.95 o                         
   2   8  21         11.37         13.57        26.42 o                         
  -2   9  21         17.39         23.00         8.02 o                         
  -1   9  21         33.06         41.42         8.49 o                         
   0   9  21         27.48         22.21         8.30 o                         
   1   9  21         53.39         36.65        11.83 o                         
   2   9  21         11.65         27.67        13.31 o                         
  -2  10  21         10.32          6.52         7.11 o                         
  -1  10  21         25.38         10.97         9.50 o                         
   0  10  21          2.04         -0.69        10.12 o                         
   1  10  21          5.80         16.80        10.50 o                         
  -1  11  21         17.83         21.35        10.23 o                         
   0  11  21          3.21          9.46        11.48 o                         
   1  11  21          0.32         -2.02         9.83 o                         
  -1  12  21          9.54         16.23        10.72 o                         
   0  12  21          0.91         -7.64        10.12 o                         
   1  12  21          1.54          1.41         9.92 o                         
   0  13  21          0.40         15.43        12.89 o                         
  -3   0  22          0.51          3.71         8.78 o                         
  -2   0  22         12.49          2.10         8.27 o                         
  -1   0  22        103.31         94.60        17.14 o                         
   0   0  22        117.17        101.53        18.33 o                         
   1   0  22         25.61         30.29        12.41 o                         
   2   0  22         22.56         36.63        11.30 o                         
  -3   1  22         14.12         -4.12         6.12 o                         
  -2   1  22         56.60         36.12        12.23 o                         
  -1   1  22         12.25         17.47         6.70 o                         
   0   1  22          1.12          9.69         6.16 o                         
   1   1  22          1.58          6.35         7.65 o                         
   2   1  22         24.93         31.51         8.06 o                         
  -3   2  22          1.31          4.34        10.12 o                         
  -2   2  22         61.41         58.93         8.58 o                         
  -1   2  22          0.05          3.75         8.80 o                         
   0   2  22         10.25         21.04         7.48 o                         
   1   2  22          6.87          9.95         6.89 o                         
   2   2  22         43.06         39.32         8.73 o                         
  -3   3  22          0.01          4.39         6.15 o                         
  -2   3  22          3.25          7.42         5.59 o                         
  -1   3  22         12.54          9.00         6.00 o                         
   0   3  22         33.30         33.61         8.03 o                         
   1   3  22         81.74        120.20        15.56 o                         
   2   3  22          1.38          7.99        11.72 o                         
  -3   4  22          2.95         -2.45         6.64 o                         
  -2   4  22         10.53         11.58         6.45 o                         
  -1   4  22         14.12         26.38         7.33 o                         
   0   4  22          0.10          3.35         8.05 o                         
   1   4  22          0.18        -12.59        12.79 o                         
   2   4  22          2.13         -0.43         7.57 o                         
  -2   5  22         13.64          5.51         7.20 o                         
  -1   5  22          8.34          8.06         5.59 o                         
   0   5  22         14.34         16.37         7.11 o                         
   1   5  22         35.01         20.82         8.45 o                         
   2   5  22          3.97         16.93        16.18 o                         
  -2   6  22          0.15          4.72         5.62 o                         
  -1   6  22          5.83          8.61         5.30 o                         
   0   6  22          1.22          4.20         6.32 o                         
   1   6  22          3.32          9.51         8.33 o                         
   2   6  22         17.75         11.29        16.41 o                         
  -2   7  22          8.20         10.21         8.28 o                         
  -1   7  22          1.41         10.43         6.53 o                         
   0   7  22          4.20         16.08        13.18 o                         
   1   7  22         10.70         -2.57         8.33 o                         
   2   7  22          3.31         -6.21        10.57 o                         
  -2   8  22         31.98         22.88        12.48 o                         
  -1   8  22          0.60         -7.27         8.77 o                         
   0   8  22         27.30         27.54         8.74 o                         
   1   8  22          0.48          3.68         8.94 o                         
   2   8  22          1.82         -4.80        10.50 o                         
  -2   9  22          5.02          5.07         7.02 o                         
  -1   9  22         13.09         21.01         7.51 o                         
   0   9  22          4.11         12.87        10.36 o                         
   1   9  22          8.11         -1.93         8.90 o                         
  -1  10  22         12.28         11.40         7.10 o                         
   0  10  22          0.95          0.76         9.41 o                         
   1  10  22          0.47         -4.06         8.77 o                         
  -1  11  22          1.78         -6.58        11.61 o                         
   0  11  22         16.40          6.20        11.38 o                         
   1  11  22          0.43          5.39        14.36 o                         
   0  12  22          3.14         -4.75        11.72 o                         
  -2   1  23          3.24         12.67         7.04 o                         
  -1   1  23          0.72         -0.42         5.73 o                         
   0   1  23         32.41         27.48        11.48 o                         
   1   1  23          3.71          4.83         6.44 o                         
   2   1  23          0.79         12.03         7.05 o                         
  -2   2  23          6.28          6.95         6.71 o                         
  -1   2  23          5.98         27.16        12.38 o                         
   0   2  23         30.50         32.60         8.89 o                         
   1   2  23        114.09        106.78        26.00 o                         
   2   2  23          1.81         -1.23         6.67 o                         
  -2   3  23          4.24          6.30         6.29 o                         
  -1   3  23         14.59         10.86         6.91 o                         
   0   3  23          0.03         -1.25         5.89 o                         
   1   3  23          0.28         -1.91         6.86 o                         
   2   3  23          1.23         -5.78         9.54 o                         
  -2   4  23          1.24          3.41         6.04 o                         
  -1   4  23         21.41         10.03         6.69 o                         
   0   4  23         13.74         21.70         7.70 o                         
   1   4  23          0.03         -0.63         6.61 o                         
   2   4  23          1.57          4.10         9.68 o                         
  -2   5  23          0.16         13.78         6.90 o                         
  -1   5  23          1.13          1.53         6.14 o                         
   0   5  23          0.25         12.93         7.00 o                         
   1   5  23         14.88         22.53         9.14 o                         
   2   5  23          0.80         10.40        10.53 o                         
  -2   6  23          2.92          3.86         7.01 o                         
  -1   6  23         16.49         26.18         8.30 o                         
   0   6  23         71.75         91.05        19.97 o                         
   1   6  23          2.60         11.20        11.38 o                         
   2   6  23         12.07         -5.59        28.77 o                         
  -2   7  23          1.20         -3.89         6.52 o                         
  -1   7  23          3.38         14.63         9.61 o                         
   0   7  23          7.15          9.90         6.82 o                         
   1   7  23          0.26         -2.33        11.44 o                         
  -2   8  23          0.00         -1.25         7.55 o                         
  -1   8  23          3.68         -6.97         5.91 o                         
   0   8  23          8.42          5.21         7.09 o                         
   1   8  23         22.62         39.66        15.00 o                         
  -1   9  23          0.24          2.89        10.81 o                         
   0   9  23          1.98         -2.01         9.93 o                         
   1   9  23          6.45          8.14        11.94 o                         
  -1  10  23         10.73         19.24         7.97 o                         
   0  10  23          0.48         -6.93         8.96 o                         
  -2   0  24          6.91         14.85         9.56 o                         
  -1   0  24         11.37         16.00        10.38 o                         
   0   0  24          2.78          7.10         9.22 o                         
   1   0  24         46.71         25.21        14.01 o                         
   2   0  24          0.80         -5.31        12.30 o                         
  -2   1  24          0.13          5.42         9.72 o                         
  -1   1  24         58.84         70.78        11.65 o                         
   0   1  24         12.30         13.65         6.89 o                         
   1   1  24          0.31         -2.14         6.60 o                         
   2   1  24         10.40         -1.07         8.06 o                         
  -2   2  24          0.25          7.53         9.08 o                         
  -1   2  24         10.42         12.58         7.00 o                         
   0   2  24          8.51          8.63         6.32 o                         
   1   2  24          0.41          3.85         6.84 o                         
   2   2  24          1.31         -5.85         8.67 o                         
  -2   3  24         20.45         19.41         8.12 o                         
  -1   3  24          2.64          5.58         7.03 o                         
   0   3  24         23.65         33.86         9.05 o                         
   1   3  24         33.89         37.93        10.94 o                         
   2   3  24          0.26        -11.68        10.64 o                         
  -2   4  24          1.00          6.78         6.80 o                         
  -1   4  24          0.25          5.08         6.34 o                         
   0   4  24          3.23         14.62         9.53 o                         
   1   4  24          4.24         -3.11        12.22 o                         
  -2   5  24          0.74          8.16         7.70 o                         
  -1   5  24          3.13         17.84         7.35 o                         
   0   5  24         37.79         42.63        10.12 o                         
   1   5  24         36.05         22.76        12.91 o                         
  -2   6  24          3.06          4.48         7.58 o                         
  -1   6  24          0.14          5.70         6.70 o                         
   0   6  24          0.03          6.08         7.08 o                         
   1   6  24         23.75         41.08        17.53 o                         
  -1   7  24          1.41          3.58         7.21 o                         
   0   7  24         17.11         27.73         8.27 o                         
   1   7  24          0.41         -1.27        10.56 o                         
  -1   8  24          3.54          3.22         7.41 o                         
   0   8  24          5.98          1.52        10.03 o                         
   1   8  24          0.52        -12.30         8.85 o                         
   0   9  24         11.02         11.68        10.53 o                         
  -2   1  25          1.54         -1.90         6.23 o                         
  -1   1  25          3.40          4.44        19.69 o                         
   0   1  25         19.95          8.47         7.53 o                         
   1   1  25          4.30          4.72        12.95 o                         
  -2   2  25          0.00         10.25        11.09 o                         
  -1   2  25          6.71          0.23         6.15 o                         
   0   2  25          6.01         15.01        10.44 o                         
   1   2  25          0.61          7.74         7.94 o                         
  -1   3  25          3.86          1.10         6.33 o                         
   0   3  25         70.51         92.61        13.57 o                         
   1   3  25          0.56          0.71         7.57 o                         
  -1   4  25         17.91         17.53         8.47 o                         
   0   4  25          1.03         -0.64         6.92 o                         
   1   4  25          3.75         -5.67         7.69 o                         
  -1   5  25         23.39         29.83         8.74 o                         
   0   5  25          0.02          2.57         7.43 o                         
   1   5  25          4.10          4.73        13.06 o                         
  -1   6  25         24.39         47.80        10.53 o                         
   0   6  25          7.21          8.90         8.71 o                         
   1   6  25         23.02         26.23        14.77 o                         
  -1   7  25          2.73          5.71         8.15 o                         
   0   7  25          0.05          1.22         7.14 o                         
  -1   0  26          0.20         -1.10         9.87 o                         
   0   0  26         21.69         25.88        13.95 o                         
   1   0  26          4.32         26.73        14.64 o                         
  -1   1  26          3.37         -2.87         6.85 o                         
   0   1  26          5.43         -5.73         7.04 o                         
   1   1  26          4.19         10.99         8.92 o                         
  -1   2  26          6.23         14.13         7.72 o                         
   0   2  26          0.46         -4.97         6.84 o                         
   1   2  26          0.36          5.46         8.24 o                         
  -1   3  26         14.82          2.24        16.76 o                         
   0   3  26          5.31         16.96         8.94 o                         
  -1   4  26          0.21          3.32         6.75 o                         
   0   4  26          1.02          8.00        13.47 o                         
   0   5  26          9.44         20.80         8.79 o                         
                                                                                
